# Supplementary material for: Monocyte human leukocyte antigen-DR-mediated diabetic nephropathy progression is a promising therapeutic target
Source: Front Endocrinol (Lausanne). 2025 Dec 9;16:1733139. doi: 10.3389/fendo.2025.1733139 (PMC12722863; doi:10.3389/fendo.2025.1733139)
Supplement: Supplementary Table 1 — The specific immune signatures corresponding to each immunophenotype. [file Table1.xlsx]

## Sheet: Sheet1
Supplementary table 1: The specific immune signatures corresponding to each immunophenotype.
Trait	Panel	Trait_type
IgD+ %B cell	B cell	Relative count
IgD+ CD38br AC	B cell	Absolute count
IgD+ CD38dim %B cell	B cell	Relative count
IgD+ CD38dim AC	B cell	Absolute count
IgD+ CD38- %B cell	B cell	Relative count
IgD+ CD38- AC	B cell	Absolute count
Unsw mem %B cell	B cell	Relative count
Unsw mem AC	B cell	Absolute count
IgD- CD27- %B cell	B cell	Relative count
IgD+ AC	B cell	Absolute count
IgD- CD27- AC	B cell	Absolute count
Sw mem %B cell	B cell	Relative count
Sw mem AC	B cell	Absolute count
PB/PC %B cell	B cell	Relative count
PB/PC AC	B cell	Absolute count
Memory B cell %B cell	B cell	Relative count
Memory B cell AC	B cell	Absolute count
Naive-mature B cell %B cell	B cell	Relative count
Naive-mature B cell AC	B cell	Absolute count
IgD- CD38br %B cell	B cell	Relative count
IgD+ CD24+ %B cell	B cell	Relative count
IgD+ CD24+ AC	B cell	Absolute count
IgD- CD24- %B cell	B cell	Relative count
IgD- CD24- AC	B cell	Absolute count
IgD+ CD24- %B cell	B cell	Relative count
IgD+ CD24- AC	B cell	Absolute count
CD24+ CD27+ %B cell	B cell	Relative count
CD24+ CD27+ AC	B cell	Absolute count
CD20- %B cell	B cell	Relative count
IgD- CD38br AC	B cell	Absolute count
CD20- AC	B cell	Absolute count
CD20- CD38- %B cell	B cell	Relative count
CD20- CD38- AC	B cell	Absolute count
IgD+ %Lymphocyte	B cell	Relative count
IgD- CD38br %lymphocyte	B cell	Relative count
IgD- CD38dim %lymphocyte	B cell	Relative count
IgD- CD38- %lymphocyte	B cell	Relative count
IgD- CD38dim %B cell	B cell	Relative count
IgD+ CD38br %lymphocyte	B cell	Relative count
IgD+ CD38dim %lymphocyte	B cell	Relative count
IgD+ CD38- %lymphocyte	B cell	Relative count
Unsw Mem %lymphocyte	B cell	Relative count
IgD- CD27- %lymphocyte	B cell	Relative count
Sw mem %lymphocyte	B cell	Relative count
PB/PC %lymphocyte	B cell	Relative count
Memory B cell %lymphocyte	B cell	Relative count
Naive-mature B cell %lymphocyte	B cell	Relative count
IgD- CD38dim AC	B cell	Absolute count
IgD+ CD24+ %lymphocyte	B cell	Relative count
IgD- CD24- %lymphocyte	B cell	Relative count
IgD+ CD24- %lymphocyte	B cell	Relative count
CD24+ CD27+ %lymphocyte	B cell	Relative count
CD20- %lymphocyte	B cell	Relative count
CD20- CD38- %lymphocyte	B cell	Relative count
IgD- CD38- %B cell	B cell	Relative count
IgD- CD38- AC	B cell	Absolute count
IgD+ CD38br %B cell	B cell	Relative count
CD11c+ monocyte AC	cDC	Absolute count
CD11c+ monocyte %monocyte	cDC	Relative count
CD62L- monocyte AC	cDC	Absolute count
CD62L- monocyte %monocyte	cDC	Relative count
CD11c+ CD62L- monocyte AC	cDC	Absolute count
CD11c+ CD62L- monocyte %monocyte	cDC	Relative count
CD62L- HLA DR++ monocyte AC	cDC	Absolute count
CD62L- HLA DR++ monocyte %monocyte	cDC	Relative count
CD11c+ HLA DR++ monocyte AC	cDC	Absolute count
CD11c+ HLA DR++ monocyte %monocyte	cDC	Relative count
Myeloid DC AC	cDC	Absolute count
Myeloid DC %DC	cDC	Relative count
Plasmacytoid DC AC	cDC	Absolute count
DC AC	cDC	Absolute count
CD62L- DC AC	cDC	Absolute count
CD62L- DC %DC	cDC	Relative count
CD86+ myeloid DC AC	cDC	Absolute count
CD86+ myeloid DC %DC	cDC	Relative count
CD86+ plasmacytoid DC AC	cDC	Absolute count
CD86+ plasmacytoid DC %DC	cDC	Relative count
CD62L- myeloid DC AC	cDC	Absolute count
CD62L- myeloid DC %DC	cDC	Relative count
CD62L- plasmacytoid DC AC	cDC	Absolute count
CD62L- plasmacytoid DC %DC	cDC	Relative count
CD62L- CD86+ myeloid DC AC	cDC	Absolute count
CD62L- CD86+ myeloid DC %DC	cDC	Relative count
Plasmacytoid DC %DC	cDC	Relative count
HLA DR++ monocyte %monocyte	TBNK	Relative count
HLA DR++ monocyte %leukocyte	TBNK	Relative count
HLA DR++ monocyte AC	TBNK	Absolute count
CD4 Treg %CD4	Treg	Relative count
CD4 Treg %T cell	Treg	Relative count
Resting Treg AC	Treg	Absolute count
Resting Treg % CD4 Treg	Treg	Relative count
Resting Treg %CD4	Treg	Relative count
CD39+ resting Treg AC	Treg	Absolute count
CD39+ resting Treg %resting Treg	Treg	Relative count
CD39+ resting Treg % CD4 Treg	Treg	Relative count
Activated Treg AC	Treg	Absolute count
Activated Treg %CD4 Treg	Treg	Relative count
Activated Treg %CD4	Treg	Relative count
CD39+ activated Treg AC	Treg	Absolute count
CD39+ activated Treg %activated Treg	Treg	Relative count
CD39+ activated Treg %CD4 Treg	Treg	Relative count
Secreting Treg AC	Treg	Absolute count
Secreting Treg % CD4 Treg	Treg	Relative count
Secreting Treg %CD4	Treg	Relative count
CD39+ secreting Treg AC	Treg	Absolute count
CD39+ secreting Treg %secreting Treg	Treg	Relative count
CD39+ secreting Treg %CD4 Treg	Treg	Relative count
Activated & resting Treg AC	Treg	Absolute count
Activated & resting Treg % CD4 Treg	Treg	Relative count
Activated & resting Treg %CD4+	Treg	Relative count
Activated & secreting Treg AC	Treg	Absolute count
Activated & secreting Treg %CD4 Treg	Treg	Relative count
Activated & secreting Treg %CD4+	Treg	Relative count
CD25hi AC	Treg	Absolute count
CD25hi %CD4+	Treg	Relative count
CD25hi %T cell	Treg	Relative count
CD25hi CD45RA+ CD4 not Treg AC	Treg	Absolute count
CD25hi CD45RA+ CD4 not Treg %CD4+	Treg	Relative count
CD25hi CD45RA+ CD4 not Treg %T cell	Treg	Relative count
CD25hi CD45RA- CD4 not Treg AC	Treg	Absolute count
CD25hi CD45RA- CD4 not Treg %CD4+	Treg	Relative count
CD25hi CD45RA- CD4 not Treg %T cell	Treg	Relative count
CD4 Treg AC	Treg	Absolute count
HSC AC	Myeloid cell	Absolute count
Im MDSC AC	Myeloid cell	Absolute count
Im MDSC %CD33dim HLA DR- CD66b-	Myeloid cell	Relative count
CD33br HLA DR+ AC	Myeloid cell	Absolute count
CD33br HLA DR+ CD14- AC	Myeloid cell	Absolute count
CD33br HLA DR+ CD14- %CD33br HLA DR+	Myeloid cell	Relative count
CD33br HLA DR+ CD14dim AC	Myeloid cell	Absolute count
CD33br HLA DR+ CD14dim %CD33br HLA DR+	Myeloid cell	Relative count
CD33- HLA DR- AC	Myeloid cell	Absolute count
CD33- HLA DR+ AC	Myeloid cell	Absolute count
Gr MDSC AC	Myeloid cell	Absolute count
CD33dim HLA DR+ CD11b+ AC	Myeloid cell	Absolute count
CD33dim HLA DR+ CD11b+ %CD33dim HLA DR+	Myeloid cell	Relative count
CD33dim HLA DR+ CD11b- AC	Myeloid cell	Absolute count
CD33dim HLA DR+ CD11b- %CD33dim HLA DR+	Myeloid cell	Relative count
CD66b++ myeloid cell AC	Myeloid cell	Absolute count
Mo MDSC AC	Myeloid cell	Absolute count
CD33dim HLA DR- AC	Myeloid cell	Absolute count
Basophil AC	Myeloid cell	Absolute count
Basophil %CD33dim HLA DR- CD66b-	Myeloid cell	Relative count
CD45RA- CD4+ AC	Maturation stages of T cell	Absolute count
CD45RA- CD4+ %CD4+	Maturation stages of T cell	Relative count
CD45RA- CD4+ %T cell	Maturation stages of T cell	Relative count
CM CD4+ AC	Maturation stages of T cell	Absolute count
CM CD4+ %CD4+	Maturation stages of T cell	Relative count
CM CD4+ %T cell	Maturation stages of T cell	Relative count
Naive CD4+ AC	Maturation stages of T cell	Absolute count
Naive CD4+ %CD4+	Maturation stages of T cell	Relative count
EM CD4+ AC	Maturation stages of T cell	Absolute count
EM CD4+ %CD4+	Maturation stages of T cell	Relative count
EM CD4+ %T cell	Maturation stages of T cell	Relative count
TD CD4+ AC	Maturation stages of T cell	Absolute count
TD CD4+ %CD4+	Maturation stages of T cell	Relative count
TD CD4+ %T cell	Maturation stages of T cell	Relative count
CM CD8br AC	Maturation stages of T cell	Absolute count
CM CD8br %CD8br	Maturation stages of T cell	Relative count
CM CD8br %T cell	Maturation stages of T cell	Relative count
Naive CD8br AC	Maturation stages of T cell	Absolute count
Naive CD8br %CD8br	Maturation stages of T cell	Relative count
Naive CD8br %T cell	Maturation stages of T cell	Relative count
EM CD8br AC	Maturation stages of T cell	Absolute count
EM CD8br %CD8br	Maturation stages of T cell	Relative count
EM CD8br %T cell	Maturation stages of T cell	Relative count
TD CD8br AC	Maturation stages of T cell	Absolute count
TD CD8br %CD8br	Maturation stages of T cell	Relative count
TD CD8br %T cell	Maturation stages of T cell	Relative count
CD45RA+ CD8br AC	Maturation stages of T cell	Absolute count
CD45RA+ CD8br %CD8br	Maturation stages of T cell	Relative count
CD45RA+ CD8br %T cell	Maturation stages of T cell	Relative count
CM DN (CD4-CD8-) AC	Maturation stages of T cell	Absolute count
CM DN (CD4-CD8-) %DN	Maturation stages of T cell	Relative count
CM DN (CD4-CD8-) %T cell	Maturation stages of T cell	Relative count
Naive DN (CD4-CD8-) AC	Maturation stages of T cell	Absolute count
Naive DN (CD4-CD8-) %DN	Maturation stages of T cell	Relative count
Naive DN (CD4-CD8-) %T cell	Maturation stages of T cell	Relative count
EM DN (CD4-CD8-) AC	Maturation stages of T cell	Absolute count
EM DN (CD4-CD8-) %DN	Maturation stages of T cell	Relative count
EM DN (CD4-CD8-) %T cell	Maturation stages of T cell	Relative count
TD DN (CD4-CD8-) AC	Maturation stages of T cell	Absolute count
TD DN (CD4-CD8-) %DN	Maturation stages of T cell	Relative count
TD DN (CD4-CD8-) %T cell	Maturation stages of T cell	Relative count
Naive CD4+ %T cell	Maturation stages of T cell	Relative count
Transitional %B cell	B cell	Relative count
Transitional AC	B cell	Absolute count
Transitional %lymphocyte	B cell	Relative count
CD14- CD16+ monocyte AC	Monocyte	Absolute count
CD14+ CD16+ monocyte AC	Monocyte	Absolute count
CD14- CD16- AC	Monocyte	Absolute count
CD14+ CD16- monocyte AC	Monocyte	Absolute count
Monocyte AC	Monocyte	Absolute count
CD14- CD16+ monocyte %monocyte	Monocyte	Relative count
CD14+ CD16+ monocyte %monocyte	Monocyte	Relative count
CD14+ CD16- monocyte %monocyte	Monocyte	Relative count
CD16+ monocyte %monocyte	Monocyte	Relative count
T/B	TBNK	Relative count
CD4/CD8br	TBNK	Relative count
CD4+ AC	TBNK	Absolute count
CD4+ %T cell	TBNK	Relative count
CD8br AC	TBNK	Absolute count
CD8br %T cell	TBNK	Relative count
DP (CD4+CD8+) AC	TBNK	Absolute count
DP (CD4+CD8+) %T cell	TBNK	Relative count
CD8dim AC	TBNK	Absolute count
CD8dim %T cell	TBNK	Relative count
DN (CD4-CD8-) AC	TBNK	Absolute count
DN (CD4-CD8-) %T cell	TBNK	Relative count
Leukocyte AC	TBNK	Absolute count
Lymphocyte AC	TBNK	Absolute count
Lymphocyte %leukocyte	TBNK	Relative count
T cell AC	TBNK	Absolute count
T cell %lymphocyte	TBNK	Relative count
T cell %leukocyte	TBNK	Relative count
CD4+ %leukocyte	TBNK	Relative count
CD8br %leukocyte	TBNK	Relative count
DP (CD4+CD8+) %leukocyte	TBNK	Relative count
CD4+ CD8dim AC	TBNK	Absolute count
CD4+ CD8dim %lymphocyte	TBNK	Relative count
CD4+ CD8dim %leukocyte	TBNK	Relative count
CD8dim %leukocyte	TBNK	Relative count
DN (CD4-CD8-) %leukocyte	TBNK	Relative count
CD8br and CD8dim %leukocyte	TBNK	Relative count
TCRgd AC	TBNK	Absolute count
TCRgd %T cell	TBNK	Relative count
TCRgd %lymphocyte	TBNK	Relative count
HLA DR+ T cell AC	TBNK	Absolute count
HLA DR+ T cell%T cell	TBNK	Relative count
HLA DR+ T cell%lymphocyte	TBNK	Relative count
NKT AC	TBNK	Absolute count
NKT %T cell	TBNK	Relative count
NKT %lymphocyte	TBNK	Relative count
HLA DR+ CD4+ AC	TBNK	Absolute count
HLA DR+ CD4+ %T cell	TBNK	Relative count
HLA DR+ CD4+ %lymphocyte	TBNK	Relative count
HLA DR+ CD8br AC	TBNK	Absolute count
HLA DR+ CD8br %T cell	TBNK	Relative count
HLA DR+ CD8br %lymphocyte	TBNK	Relative count
CD8br NKT AC	TBNK	Absolute count
CD8br NKT %T cell	TBNK	Relative count
CD8br NKT %lymphocyte	TBNK	Relative count
CD8dim NKT AC	TBNK	Absolute count
CD8dim NKT %T cell	TBNK	Relative count
CD8dim NKT %lymphocyte	TBNK	Relative count
DN (CD4-CD8-) NKT AC	TBNK	Absolute count
DN (CD4-CD8-) NKT %T cell	TBNK	Relative count
DN (CD4-CD8-) NKT %lymphocyte	TBNK	Relative count
CD3- lymphocyte AC	TBNK	Absolute count
CD3- lymphocyte %lymphocyte	TBNK	Relative count
CD3- lymphocyte %leukocyte	TBNK	Relative count
B cell AC	TBNK	Absolute count
B cell % CD3- lymphocyte	TBNK	Relative count
B cell %lymphocyte	TBNK	Relative count
NK AC	TBNK	Absolute count
NK %CD3- lymphocyte	TBNK	Relative count
NK %lymphocyte	TBNK	Relative count
HLA DR+ NK AC	TBNK	Absolute count
HLA DR+ NK %NK	TBNK	Relative count
HLA DR+ NK %CD3- lymphocyte	TBNK	Relative count
Granulocyte AC	TBNK	Absolute count
Granulocyte %leukocyte	TBNK	Relative count
CD28- DN (CD4-CD8-) %DN	Treg	Relative count
CD28- DN (CD4-CD8-) AC	Treg	Absolute count
CD28+ DN (CD4-CD8-) %T cell	Treg	Relative count
CD28+ DN (CD4-CD8-) %DN	Treg	Relative count
CD28+ DN (CD4-CD8-) AC	Treg	Absolute count
CD39+ CD4+ %T cell	Treg	Relative count
CD39+ CD4+ %CD4+	Treg	Relative count
CD39+ CD4+ AC	Treg	Absolute count
CD28- CD8dim %T cell	Treg	Relative count
CD28- CD8dim %CD8dim	Treg	Relative count
CD28- CD8dim AC	Treg	Absolute count
CD28+ CD45RA+ CD8dim %T cell	Treg	Relative count
CD28+ CD45RA+ CD8dim %CD8dim	Treg	Relative count
CD28+ CD45RA+ CD8dim AC	Treg	Absolute count
CD28+ CD45RA- CD8dim %T cell	Treg	Relative count
CD28+ CD45RA- CD8dim %CD8dim	Treg	Relative count
CD28+ CD45RA- CD8dim AC	Treg	Absolute count
CD39+ CD8br %T cell	Treg	Relative count
CD39+ CD8br %CD8br	Treg	Relative count
CD39+ CD8br AC	Treg	Absolute count
CD28- CD127- CD25++ CD8br %T cell	Treg	Relative count
CD28- CD127- CD25++ CD8br %CD8br	Treg	Relative count
CD28- CD127- CD25++ CD8br AC	Treg	Absolute count
CD28- CD25++ CD8br %T cell	Treg	Relative count
CD28- CD25++ CD8br %CD8br	Treg	Relative count
CD28- CD25++ CD8br AC	Treg	Absolute count
CD25++ CD8br %T cell	Treg	Relative count
CD25++ CD8br %CD8br	Treg	Relative count
CD25++ CD8br AC	Treg	Absolute count
CD127- CD8br %T cell	Treg	Relative count
CD127- CD8br %CD8br	Treg	Relative count
CD127- CD8br AC	Treg	Absolute count
CD28- CD8br %T cell	Treg	Relative count
CD28- CD8br %CD8br	Treg	Relative count
CD28- CD8br AC	Treg	Absolute count
CD28+ CD45RA+ CD8br %T cell	Treg	Relative count
CD28+ CD45RA+ CD8br %CD8br	Treg	Relative count
CD28+ CD45RA+ CD8br AC	Treg	Absolute count
CD28+ CD45RA- CD8br %T cell	Treg	Relative count
CD28+ CD45RA- CD8br %CD8br	Treg	Relative count
CD28+ CD45RA- CD8br AC	Treg	Absolute count
CD28- DN (CD4-CD8-) %T cell	Treg	Relative count
CD45RA- CD28- CD8br AC	Treg	Absolute count
CD45RA- CD28- CD8br %CD8br	Treg	Relative count
CD45RA- CD28- CD8br %T cell	Treg	Relative count
CD45RA+ CD28- CD8br AC	Treg	Absolute count
CD45RA+ CD28- CD8br %CD8br	Treg	Relative count
CD45RA+ CD28- CD8br %T cell	Treg	Relative count
BAFF-R on CD20- CD38-	B cell	MFI
BAFF-R on CD24+ CD27+	B cell	MFI
BAFF-R on IgD+ CD24+	B cell	MFI
BAFF-R on IgD+ CD24-	B cell	MFI
BAFF-R on IgD+ CD38-	B cell	MFI
BAFF-R on IgD+ CD38- naive	B cell	MFI
BAFF-R on IgD+ CD38- unsw mem	B cell	MFI
BAFF-R on IgD+ CD38br	B cell	MFI
BAFF-R on IgD+ CD38dim	B cell	MFI
BAFF-R on IgD- CD24-	B cell	MFI
BAFF-R on IgD- CD27-	B cell	MFI
BAFF-R on IgD- CD38-	B cell	MFI
BAFF-R on IgD- CD38br	B cell	MFI
BAFF-R on IgD- CD38dim	B cell	MFI
BAFF-R on memory B cell	B cell	MFI
BAFF-R on naive-mature B cell	B cell	MFI
BAFF-R on unsw mem	B cell	MFI
BAFF-R on sw mem	B cell	MFI
BAFF-R on IgD+	B cell	MFI
BAFF-R on transitional	B cell	MFI
CD19 on CD20-	B cell	MFI
CD19 on CD20- CD38-	B cell	MFI
CD19 on CD24+ CD27+	B cell	MFI
CD19 on IgD+ CD24+	B cell	MFI
CD19 on IgD+ CD24-	B cell	MFI
CD19 on IgD+ CD38-	B cell	MFI
CD19 on IgD+ CD38- naive	B cell	MFI
CD19 on IgD+ CD38- unsw mem	B cell	MFI
CD19 on IgD+ CD38br	B cell	MFI
CD19 on IgD+ CD38dim	B cell	MFI
CD19 on IgD- CD24-	B cell	MFI
CD19 on IgD- CD27-	B cell	MFI
CD19 on IgD- CD38-	B cell	MFI
CD19 on IgD- CD38br	B cell	MFI
CD19 on IgD- CD38dim	B cell	MFI
CD19 on memory B cell	B cell	MFI
CD19 on naive-mature B cell	B cell	MFI
CD19 on unsw mem	B cell	MFI
CD19 on PB/PC	B cell	MFI
CD19 on sw mem	B cell	MFI
CD19 on IgD+	B cell	MFI
CD19 on transitional	B cell	MFI
CD20 on B cell	B cell	MFI
CD20 on CD20- CD38-	B cell	MFI
CD20 on CD24+ CD27+	B cell	MFI
CD20 on IgD+ CD24+	B cell	MFI
CD20 on IgD+ CD24-	B cell	MFI
CD20 on IgD+ CD38-	B cell	MFI
CD20 on IgD+ CD38- naive	B cell	MFI
CD20 on IgD+ CD38- unsw mem	B cell	MFI
CD20 on IgD+ CD38br	B cell	MFI
CD20 on IgD+ CD38dim	B cell	MFI
CD20 on IgD- CD24-	B cell	MFI
CD20 on IgD- CD27-	B cell	MFI
CD20 on IgD- CD38-	B cell	MFI
CD20 on IgD- CD38br	B cell	MFI
CD20 on IgD- CD38dim	B cell	MFI
CD20 on memory B cell	B cell	MFI
CD20 on naive-mature B cell	B cell	MFI
CD20 on unsw mem	B cell	MFI
CD20 on sw mem	B cell	MFI
CD20 on IgD+	B cell	MFI
CD20 on transitional	B cell	MFI
CD24 on CD24+ CD27+	B cell	MFI
CD24 on IgD+ CD24+	B cell	MFI
CD24 on IgD+ CD38-	B cell	MFI
CD24 on IgD+ CD38- unsw mem	B cell	MFI
CD24 on IgD+ CD38br	B cell	MFI
CD24 on IgD- CD38-	B cell	MFI
CD24 on IgD- CD38dim	B cell	MFI
CD24 on memory B cell	B cell	MFI
CD24 on unsw mem	B cell	MFI
CD24 on sw mem	B cell	MFI
CD24 on transitional	B cell	MFI
CD25 on B cell	B cell	MFI
CD25 on CD20- CD38-	B cell	MFI
CD25 on CD24+ CD27+	B cell	MFI
CD25 on IgD+ CD24+	B cell	MFI
CD25 on IgD+ CD24-	B cell	MFI
CD25 on IgD+ CD38-	B cell	MFI
CD25 on IgD+ CD38- naive	B cell	MFI
CD25 on IgD+ CD38- unsw mem	B cell	MFI
CD25 on IgD+ CD38br	B cell	MFI
CD25 on IgD+ CD38dim	B cell	MFI
CD25 on IgD- CD24-	B cell	MFI
CD25 on IgD- CD27-	B cell	MFI
CD25 on IgD- CD38-	B cell	MFI
CD25 on IgD- CD38br	B cell	MFI
CD25 on IgD- CD38dim	B cell	MFI
CD25 on memory B cell	B cell	MFI
CD25 on naive-mature B cell	B cell	MFI
CD25 on unsw mem	B cell	MFI
CD25 on sw mem	B cell	MFI
CD25 on IgD+	B cell	MFI
CD25 on transitional	B cell	MFI
CD27 on CD20-	B cell	MFI
CD27 on CD20- CD38-	B cell	MFI
CD27 on CD24+ CD27+	B cell	MFI
CD27 on T cell	B cell	MFI
CD27 on IgD+ CD24+	B cell	MFI
CD27 on IgD+ CD38- unsw mem	B cell	MFI
CD27 on IgD- CD38-	B cell	MFI
CD27 on IgD- CD38br	B cell	MFI
CD27 on IgD- CD38dim	B cell	MFI
CD27 on memory B cell	B cell	MFI
CD27 on unsw mem	B cell	MFI
CD27 on PB/PC	B cell	MFI
CD27 on sw mem	B cell	MFI
CD38 on CD20-	B cell	MFI
CD38 on CD3- CD19-	B cell	MFI
CD38 on IgD+ CD24-	B cell	MFI
CD38 on IgD+ CD38br	B cell	MFI
CD38 on IgD+ CD38dim	B cell	MFI
CD38 on IgD- CD38br	B cell	MFI
CD38 on IgD- CD38dim	B cell	MFI
CD38 on naive-mature B cell	B cell	MFI
CD38 on PB/PC	B cell	MFI
CD38 on IgD+	B cell	MFI
CD38 on transitional	B cell	MFI
IgD on IgD+ CD24+	B cell	MFI
IgD on IgD+ CD24-	B cell	MFI
IgD on IgD+ CD38-	B cell	MFI
IgD on IgD+ CD38- unsw mem	B cell	MFI
IgD on IgD+ CD38br	B cell	MFI
IgD on IgD+ CD38dim	B cell	MFI
IgD on unsw mem	B cell	MFI
IgD on IgD+	B cell	MFI
IgD on transitional	B cell	MFI
BAFF-R on B cell	B cell	MFI
BAFF-R on CD20-	B cell	MFI
CD62L on CD62L+ myeloid DC	cDC	MFI
CD62L on CD62L+ plasmacytoid DC	cDC	MFI
CD62L on CD62L+ DC	cDC	MFI
CD62L on monocyte	cDC	MFI
CD62L on granulocyte	cDC	MFI
CD66b on CD66b++ myeloid cell	Myeloid cell	MFI
CD66b on Gr MDSC	Myeloid cell	MFI
CD3 on naive CD8br	Maturation stages of T cell	MFI
CD3 on EM CD8br	Maturation stages of T cell	MFI
CD3 on TD CD8br	Maturation stages of T cell	MFI
CD3 on CM CD4+	Maturation stages of T cell	MFI
CD3 on Naive CD4+	Maturation stages of T cell	MFI
CD3 on EM CD4+	Maturation stages of T cell	MFI
CD3 on TD CD4+	Maturation stages of T cell	MFI
CD3 on CD45RA- CD4+	Maturation stages of T cell	MFI
CD3 on CM CD8br	Maturation stages of T cell	MFI
CD3 on HLA DR+ T cell	TBNK	MFI
CD3 on NKT	TBNK	MFI
CD3 on HLA DR+ CD4+	TBNK	MFI
CD3 on HLA DR+ CD8br	TBNK	MFI
CD3 on T cell	Treg	MFI
CD3 on CD39+ resting Treg	Treg	MFI
CD3 on activated Treg	Treg	MFI
CD3 on CD39+ activated Treg	Treg	MFI
CD3 on secreting Treg	Treg	MFI
CD3 on CD39+ secreting Treg	Treg	MFI
CD3 on activated & secreting Treg	Treg	MFI
CD3 on CD45RA+ CD4+	Treg	MFI
CD3 on CD8br	Treg	MFI
CD3 on CD39+ CD4+	Treg	MFI
CD3 on CD28+ CD4+	Treg	MFI
CD3 on CD28+ DN (CD4-CD8-)	Treg	MFI
CD3 on CD28+ CD45RA- CD8br	Treg	MFI
CD3 on CD28+ CD45RA+ CD8br	Treg	MFI
CD3 on CD28- CD8br	Treg	MFI
CD3 on CD39+ CD8br	Treg	MFI
CD3 on CD4+	Treg	MFI
CD3 on CD4 Treg	Treg	MFI
CD3 on resting Treg	Treg	MFI
CD34 on HSC	Myeloid cell	MFI
HVEM on T cell	Maturation stages of T cell	MFI
HVEM on naive CD8br	Maturation stages of T cell	MFI
HVEM on EM CD8br	Maturation stages of T cell	MFI
HVEM on TD CD8br	Maturation stages of T cell	MFI
HVEM on CD4+	Maturation stages of T cell	MFI
HVEM on CM CD4+	Maturation stages of T cell	MFI
HVEM on naive CD4+	Maturation stages of T cell	MFI
HVEM on EM CD4+	Maturation stages of T cell	MFI
HVEM on TD CD4+	Maturation stages of T cell	MFI
HVEM on CD45RA- CD4+	Maturation stages of T cell	MFI
HVEM on CD8br	Maturation stages of T cell	MFI
HVEM on CM CD8br	Maturation stages of T cell	MFI
CD16-CD56 on NKT	TBNK	MFI
CD16-CD56 on NK	TBNK	MFI
CD16-CD56 on HLA DR+ NK	TBNK	MFI
CD28 on CD39+ activated Treg	Treg	MFI
CD28 on secreting Treg	Treg	MFI
CD28 on CD39+ secreting Treg	Treg	MFI
CD28 on activated & secreting Treg	Treg	MFI
CD28 on CD45RA+ CD4+	Treg	MFI
CD28 on CD45RA- CD4 not Treg	Treg	MFI
CD28 on CD39+ CD4+	Treg	MFI
CD28 on CD28+ CD45RA- CD8br	Treg	MFI
CD28 on CD28+ CD4+	Treg	MFI
CD28 on CD28+ DN (CD4-CD8-)	Treg	MFI
CD28 on CD28+ CD45RA+ CD8br	Treg	MFI
CD28 on CD39+ CD8br	Treg	MFI
CD28 on CD4+	Treg	MFI
CD28 on CD4 Treg	Treg	MFI
CD28 on resting Treg	Treg	MFI
CD28 on CD39+ resting Treg	Treg	MFI
CD28 on activated Treg	Treg	MFI
CD86 on myeloid DC	cDC	MFI
CD86 on CD62L+ myeloid DC	cDC	MFI
CD86 on monocyte	cDC	MFI
CD86 on granulocyte	cDC	MFI
CCR7 on naive CD4+	Maturation stages of T cell	MFI
CCR7 on naive CD8br	Maturation stages of T cell	MFI
CD45 on CD14+ monocyte	TBNK	MFI
CD45 on B cell	TBNK	MFI
CD45 on NK	TBNK	MFI
CD45 on HLA DR+ NK	TBNK	MFI
CD45 on granulocyte	TBNK	MFI
CD45 on lymphocyte	TBNK	MFI
CD45 on T cell	TBNK	MFI
CD45 on CD4+	TBNK	MFI
CD45 on CD8br	TBNK	MFI
CD45 on HLA DR+ T cell	TBNK	MFI
CD45 on NKT	TBNK	MFI
CD45 on HLA DR+ CD4+	TBNK	MFI
CD45 on HLA DR+ CD8br	TBNK	MFI
CD127 on T cell	Treg	MFI
CD127 on CD45RA- CD4 not Treg	Treg	MFI
CD127 on CD28+ CD4+	Treg	MFI
CD127 on CD28+ DN (CD4-CD8-)	Treg	MFI
CD127 on granulocyte	Treg	MFI
CD127 on CD8br	Treg	MFI
CD127 on CD28+ CD45RA- CD8br	Treg	MFI
CD127 on CD28+ CD45RA+ CD8br	Treg	MFI
CD127 on CD28- CD8br	Treg	MFI
CD127 on CD4+	Treg	MFI
CD127 on CD45RA+ CD4+	Treg	MFI
CD25 on CD45RA- CD4 not Treg	Treg	MFI
CD25 on CD45RA+ CD4 not Treg	Treg	MFI
CD25 on CD39+ CD4 Treg	Treg	MFI
CD25 on CD4 Treg	Treg	MFI
CD25 on resting Treg	Treg	MFI
CD25 on CD39+ resting Treg	Treg	MFI
CD25 on activated Treg	Treg	MFI
CD25 on CD39+ activated Treg	Treg	MFI
CD25 on secreting Treg	Treg	MFI
CD25 on CD39+ secreting Treg	Treg	MFI
CD25 on activated & secreting Treg	Treg	MFI
CD123 on plasmacytoid DC	cDC	MFI
CD123 on CD62L+ plasmacytoid DC	cDC	MFI
CD33 on CD14+ monocyte	Myeloid cell	MFI
CD33 on CD33br HLA DR+ CD14dim	Myeloid cell	MFI
CD33 on CD33dim HLA DR+ CD11b+	Myeloid cell	MFI
CD33 on CD33dim HLA DR+ CD11b-	Myeloid cell	MFI
CD33 on Gr MDSC	Myeloid cell	MFI
CD33 on CD66b++ myeloid cell	Myeloid cell	MFI
CD33 on Mo MDSC	Myeloid cell	MFI
CD33 on CD33dim HLA DR-	Myeloid cell	MFI
CD33 on basophil	Myeloid cell	MFI
CD33 on Im MDSC	Myeloid cell	MFI
CD33 on CD33br HLA DR+	Myeloid cell	MFI
CD33 on CD33br HLA DR+ CD14-	Myeloid cell	MFI
CD4 on monocyte	TBNK	MFI
CD4 on HLA DR+ CD4+	TBNK	MFI
CD25 on CD4+	Treg	MFI
CD25 on CD39+ CD4+	Treg	MFI
CD25 on CD28+ CD4+	Treg	MFI
FSC-A on myeloid DC	cDC	Morphological parameter
FSC-A on plasmacytoid DC	cDC	Morphological parameter
FSC-A on monocyte	cDC	Morphological parameter
FSC-A on granulocyte	cDC	Morphological parameter
FSC-A on CD14+ monocyte	TBNK	Morphological parameter
FSC-A on B cell	TBNK	Morphological parameter
FSC-A on NK	TBNK	Morphological parameter
FSC-A on HLA DR+ NK	TBNK	Morphological parameter
FSC-A on lymphocyte	TBNK	Morphological parameter
FSC-A on T cell	TBNK	Morphological parameter
FSC-A on CD4+	TBNK	Morphological parameter
FSC-A on CD8br	TBNK	Morphological parameter
FSC-A on HLA DR+ T cell	TBNK	Morphological parameter
FSC-A on NKT	TBNK	Morphological parameter
FSC-A on HLA DR+ CD4+	TBNK	Morphological parameter
FSC-A on HLA DR+ CD8br	TBNK	Morphological parameter
CD16 on CD14- CD16+ monocyte	Monocyte	MFI
CD40 on CD14+ CD16- monocyte	Monocyte	MFI
CD40 on CD14+ CD16+ monocyte	Monocyte	MFI
CCR2 on CD14- CD16+ monocyte	Monocyte	MFI
CD14 on CD14+ CD16+ monocyte	Monocyte	MFI
HLA DR on CD14- CD16+ monocyte	Monocyte	MFI
CD40 on monocytes	Monocyte	MFI
CD14 on CD14+ CD16- monocyte	Monocyte	MFI
CD64 on CD14+ CD16- monocyte	Monocyte	MFI
HLA DR on CD14+ CD16- monocyte	Monocyte	MFI
CD40 on CD14- CD16+ monocyte	Monocyte	MFI
CD64 on CD14- CD16+ monocyte	Monocyte	MFI
HLA DR on CD14+ monocyte	Monocyte	MFI
CCR2 on CD14+ CD16+ monocyte	Monocyte	MFI
PDL-1 on CD14+ CD16- monocyte	Monocyte	MFI
CX3CR1 on CD14- CD16-	Monocyte	MFI
CX3CR1 on monocyte	Monocyte	MFI
CX3CR1 on CD14+ CD16+ monocyte	Monocyte	MFI
CX3CR1 on CD14+ CD16- monocyte	Monocyte	MFI
PDL-1 on CD14+ CD16+ monocyte	Monocyte	MFI
PDL-1 on CD14- CD16+ monocyte	Monocyte	MFI
PDL-1 on CD14- CD16-	Monocyte	MFI
CD64 on CD14- CD16-	Monocyte	MFI
PDL-1 on monocyte	Monocyte	MFI
CCR2 on CD14- CD16-	Monocyte	MFI
CCR2 on CD14+ CD16- monocyte	Monocyte	MFI
CD16 on CD14+ CD16+ monocyte	Monocyte	MFI
CD64 on monocyte	Monocyte	MFI
HLA DR on CD14+ CD16+ monocyte	Monocyte	MFI
CCR2 on monocyte	Monocyte	MFI
HLA DR on CD14- CD16-	Monocyte	MFI
HLA DR on monocyte	Monocyte	MFI
CD64 on CD14+ CD16+ monocyte	Monocyte	MFI
CX3CR1 on CD14- CD16+ monocyte	Monocyte	MFI
CCR2 on myeloid DC	cDC	MFI
CCR2 on CD62L+ myeloid DC	cDC	MFI
CCR2 on plasmacytoid DC	cDC	MFI
CCR2 on CD62L+ plasmacytoid DC	cDC	MFI
CCR2 on monocyte	cDC	MFI
CCR2 on granulocyte	cDC	MFI
CD14 on Mo MDSC	Myeloid cell	MFI
CD14 on CD33br HLA DR+ CD14dim	Myeloid cell	MFI
CD14 on CD33dim HLA DR+ CD11b+	Myeloid cell	MFI
CD4 on CD4+	Maturation stages of T cell	MFI
CD4 on CM CD4 +	Maturation stages of T cell	MFI
CD4 on naive CD4+	Maturation stages of T cell	MFI
CD4 on EM CD4+	Maturation stages of T cell	MFI
CD4 on TD CD4+	Maturation stages of T cell	MFI
CD4 on CD45RA+ CD4+	Maturation stages of T cell	MFI
CD19 on B cell	TBNK	MFI
CD39 on CD39+ CD8br	Treg	MFI
CD39 on CD39+ activated Treg	Treg	MFI
CD39 on CD39+ secreting Treg	Treg	MFI
CD39 on CD39+ CD4+	Treg	MFI
CD39 on granulocyte	Treg	MFI
CD39 on monocyte	Treg	MFI
CD80 on myeloid DC	cDC	MFI
CD80 on CD62L+ myeloid DC	cDC	MFI
CD80 on plasmacytoid DC	cDC	MFI
CD80 on CD62L+ plasmacytoid DC	cDC	MFI
CD80 on monocyte	cDC	MFI
CD80 on granulocyte	cDC	MFI
CD45 on lymphocyte	Myeloid cell	MFI
CD45 on CD33br HLA DR+ CD14-	Myeloid cell	MFI
CD45 on CD33br HLA DR+ CD14dim	Myeloid cell	MFI
CD45 on CD33dim HLA DR+ CD11b-	Myeloid cell	MFI
CD45 on CD33- HLA DR-	Myeloid cell	MFI
CD45 on CD33- HLA DR+	Myeloid cell	MFI
CD45 on Gr MDSC	Myeloid cell	MFI
CD45 on CD66b++ myelod cell	Myeloid cell	MFI
CD45 on Mo MDSC	Myeloid cell	MFI
CD45 on CD33dim HLA DR-	Myeloid cell	MFI
CD45 on basophil	Myeloid cell	MFI
CD45 on Im MDSC	Myeloid cell	MFI
CD45 on CD33br HLA DR+	Myeloid cell	MFI
CD8 on CM CD8br	Maturation stages of T cell	MFI
CD8 on naive CD8br	Maturation stages of T cell	MFI
CD8 on EM CD8br	Maturation stages of T cell	MFI
CD8 on TD CD8br	Maturation stages of T cell	MFI
CD8 on CD8br	TBNK	MFI
CD8 on NKT	TBNK	MFI
CD8 on HLA DR+ CD8br	TBNK	MFI
CD4 on CD39+ CD4+	Treg	MFI
CD4 on CD28+ CD4+	Treg	MFI
CD4 on CD4 Treg	Treg	MFI
CD4 on resting Treg	Treg	MFI
CD4 on CD39+ resting Treg	Treg	MFI
CD4 on activated Treg	Treg	MFI
CD4 on CD39+ activated Treg	Treg	MFI
CD4 on secreting Treg	Treg	MFI
CD4 on CD39+ secreting Treg	Treg	MFI
CD4 on activated & secreting Treg	Treg	MFI
SSC-A on myeloid DC	cDC	Morphological parameter
SSC-A on plasmacytoid DC	cDC	Morphological parameter
SSC-A on monocyte	cDC	Morphological parameter
SSC-A on CD14+ monocyte	TBNK	Morphological parameter
SSC-A on B cell	TBNK	Morphological parameter
SSC-A on NK	TBNK	Morphological parameter
SSC-A on HLA DR+ NK	TBNK	Morphological parameter
SSC-A on granulocyte	TBNK	Morphological parameter
SSC-A on lymphocyte	TBNK	Morphological parameter
SSC-A on T cell	TBNK	Morphological parameter
SSC-A on CD4+	TBNK	Morphological parameter
SSC-A on CD8br	TBNK	Morphological parameter
SSC-A on HLA DR+ T cell	TBNK	Morphological parameter
SSC-A on NKT	TBNK	Morphological parameter
SSC-A on HLA DR+ CD4+	TBNK	Morphological parameter
SSC-A on HLA DR+ CD8br	TBNK	Morphological parameter
CD11c on myeloid DC	cDC	MFI
CD11c on CD62L+ myeloid DC	cDC	MFI
CD11c on monocyte	cDC	MFI
CD11c on granulocyte	cDC	MFI
CD11b on CD14+ monocyte	Myeloid cell	MFI
CD11b on Gr MDSC	Myeloid cell	MFI
CD11b on CD66b++ myeloid cell	Myeloid cell	MFI
CD11b on Mo MDSC	Myeloid cell	MFI
CD11b on CD33dim HLA DR-	Myeloid cell	MFI
CD11b on basophil	Myeloid cell	MFI
CD11b on CD33br HLA DR+ CD14dim	Myeloid cell	MFI
CD45RA on naive CD4+	Maturation stages of T cell	MFI
CD4RA on TD CD4+	Maturation stages of T cell	MFI
CD45RA on naive CD8br	Maturation stages of T cell	MFI
CD45RA on TD CD8br	Maturation stages of T cell	MFI
CD45RA on resting Treg	Treg	MFI
CD45RA on CD39+ resting Treg	Treg	MFI
HLA DR on myeloid DC	cDC	MFI
HLA DR on plasmacytoid DC	cDC	MFI
HLA DR on DC	cDC	MFI
HLA DR on HSC	Myeloid cell	MFI
HLA DR on CD33br HLA DR+ CD14-	Myeloid cell	MFI
HLA DR on CD33br HLA DR+ CD14dim	Myeloid cell	MFI
HLA DR on CD33dim HLA DR+ CD11b+	Myeloid cell	MFI
HLA DR on CD33dim HLA DR+ CD11b-	Myeloid cell	MFI
HLA DR on CD33- HLA DR+	Myeloid cell	MFI
HLA DR on HLA DR+ T cell	TBNK	MFI
HLA DR on HLA DR+ CD4+	TBNK	MFI
HLA DR on HLA DR+ CD8br	TBNK	MFI
HLA DR on B cell	TBNK	MFI
HLA DR on HLA DR+ NK	TBNK	MFI
CD8 on CD28+ CD45RA- CD8br	Treg	MFI
CD8 on CD28+ CD45RA+ CD8br	Treg	MFI
CD8 on CD28- CD8br	Treg	MFI
CD8 on CD39+ CD8br	Treg	MFI
