# Supplementary material for: Monocyte human leukocyte antigen-DR-mediated diabetic nephropathy progression is a promising therapeutic target
Source: Front Endocrinol (Lausanne). 2025 Dec 9;16:1733139. doi: 10.3389/fendo.2025.1733139 (PMC12722863; doi:10.3389/fendo.2025.1733139)
Supplement: Supplementary Table 2 — The instrumental variables used to genetically predict each immune trait. [file Table2.xlsx]

## Sheet: Sheet1
Supplementary table 2: The instrumental variables used to genetically predict each immune trait.
Exposure	ID of exposure	SNP	Chr	Pos	Sample size	Pval	Beta	Se	Effect_allele	Other_allele	Eaf	R2	F
IgD+ %B cell	ebi-a-GCST90001391	rs72757888	1	233045963	3658	1.09e-06	0.5864	0.1201	T	C	0.01	0.00647496	23.8267
IgD+ %B cell	ebi-a-GCST90001391	rs56209800	2	238560295	3658	7.91e-06	-0.2355	0.05263	T	A	0.0547	0.00544378	20.0114
IgD+ %B cell	ebi-a-GCST90001391	rs7597061	2	66001846	3658	9.67e-06	0.1829	0.04129	G	T	0.0998	0.00533544	19.611
IgD+ %B cell	ebi-a-GCST90001391	rs138919897	3	106834795	3658	2.99e-06	1.402	0.2997	G	A	0.0019	0.00594687	21.8718
IgD+ %B cell	ebi-a-GCST90001391	rs4691917	4	164344795	3658	6.1e-07	0.9378	0.1877	G	A	0.9956	0.00677789	24.9491
IgD+ %B cell	ebi-a-GCST90001391	rs17405603	5	144608340	3658	2.38e-08	0.1542	0.02757	T	A	0.284	0.00847917	31.2649
IgD+ %B cell	ebi-a-GCST90001391	rs72952600	6	114522609	3658	2.83e-06	0.49	0.1045	G	C	0.0142	0.00597466	21.9747
IgD+ %B cell	ebi-a-GCST90001391	rs9265870	6	31312892	3658	1.92e-06	0.1454	0.03049	G	A	0.4718	0.00617844	22.7288
IgD+ %B cell	ebi-a-GCST90001391	rs12204136	6	91791081	3658	1e-05	0.2426	0.05485	C	T	0.0522	0.00531947	19.552
IgD+ %B cell	ebi-a-GCST90001391	rs10226722	7	68025695	3658	3.84e-06	0.1184	0.0256	C	T	0.6006	0.00581363	21.3789
IgD+ %B cell	ebi-a-GCST90001391	rs2450220	8	119323401	3658	1.65e-06	-0.152	0.03167	T	C	0.816	0.00625779	23.0226
IgD+ %B cell	ebi-a-GCST90001391	rs140191306	9	2570753	3658	2.43e-06	0.4421	0.09364	T	C	0.0179	0.0060567	22.2782
IgD+ %B cell	ebi-a-GCST90001391	rs11068290	12	110228055	3658	1.49e-06	0.3904	0.08097	T	C	0.0231	0.00631504	23.2345
IgD+ %B cell	ebi-a-GCST90001391	rs11616703	13	22879729	3658	8.75e-06	-0.4199	0.09432	T	G	0.0171	0.00538882	19.8083
IgD+ %B cell	ebi-a-GCST90001391	rs62057183	16	30744826	3658	9.63e-06	0.1273	0.02872	T	C	0.2508	0.00534217	19.6359
IgD+ %B cell	ebi-a-GCST90001391	rs73426855	17	77637123	3658	6.08e-07	-0.174	0.03482	C	T	0.1471	0.0067802	24.9576
IgD+ %B cell	ebi-a-GCST90001391	rs148496020	17	51092001	3658	4.75e-06	-0.4088	0.08921	A	T	0.0193	0.00570775	20.9873
IgD+ CD38br AC	ebi-a-GCST90001392	rs1919856	1	247700906	3656	8.94e-06	0.1675	0.03766	G	A	0.108	0.0053817	19.7711
IgD+ CD38br AC	ebi-a-GCST90001392	rs116285595	1	200858159	3656	4.44e-06	0.6503	0.1415	T	C	0.0068	0.0057439	21.1095
IgD+ CD38br AC	ebi-a-GCST90001392	rs116104104	1	214476260	3656	5.51e-06	5.387	1.184	T	C	0.0004	0.00563031	20.6896
IgD+ CD38br AC	ebi-a-GCST90001392	rs12036556	1	99149370	3656	2.71e-06	0.3487	0.07421	T	C	0.0265	0.00600286	22.0669
IgD+ CD38br AC	ebi-a-GCST90001392	rs1294253	1	233503875	3656	2.1e-07	-0.1382	0.02658	C	T	0.7254	0.00734007	27.019
IgD+ CD38br AC	ebi-a-GCST90001392	rs146959444	1	167027268	3656	1.29e-06	1.249	0.2574	C	T	0.0023	0.00639902	23.5326
IgD+ CD38br AC	ebi-a-GCST90001392	rs113965271	2	128428350	3656	6.29e-06	-0.3262	0.07211	C	G	0.0286	0.00556605	20.4522
IgD+ CD38br AC	ebi-a-GCST90001392	rs733555	2	16464227	3656	2.85e-07	-0.1396	0.02714	T	G	0.2637	0.00718478	26.4432
IgD+ CD38br AC	ebi-a-GCST90001392	rs78188887	2	155636739	3656	1.8e-06	1.533	0.3206	G	A	0.0014	0.00621503	22.8518
IgD+ CD38br AC	ebi-a-GCST90001392	rs140380950	2	105587803	3656	1.57e-08	-0.3568	0.06296	C	T	0.0368	0.00870794	32.0983
IgD+ CD38br AC	ebi-a-GCST90001392	rs374727947	3	163801921	3656	3.02e-06	0.6111	0.1307	G	T	0.0098	0.00594399	21.8492
IgD+ CD38br AC	ebi-a-GCST90001392	rs794185	3	4437358	3656	9.06e-06	-0.1116	0.02511	C	T	0.3362	0.00537389	19.7423
IgD+ CD38br AC	ebi-a-GCST90001392	rs76112278	4	15915069	3656	1.09e-07	-0.4579	0.08605	A	G	0.0194	0.00768569	28.301
IgD+ CD38br AC	ebi-a-GCST90001392	rs7667070	4	38379833	3656	2.36e-06	-0.2956	0.06254	C	T	0.0361	0.00607353	22.3283
IgD+ CD38br AC	ebi-a-GCST90001392	rs80330977	5	158276610	3656	6.16e-09	-0.2576	0.04422	A	G	0.0814	0.00919677	33.9169
IgD+ CD38br AC	ebi-a-GCST90001392	rs78658073	5	498773	3656	4.39e-06	1.665	0.362	A	G	0.001	0.00575307	21.1433
IgD+ CD38br AC	ebi-a-GCST90001392	rs76660971	5	18919526	3656	8.15e-06	-0.1264	0.02828	A	G	0.2299	0.00543454	19.9663
IgD+ CD38br AC	ebi-a-GCST90001392	rs117772462	7	48791017	3656	8.67e-06	-0.4238	0.09514	A	T	0.0159	0.00539807	19.8316
IgD+ CD38br AC	ebi-a-GCST90001392	rs10265656	7	187171	3656	6.15e-06	-0.2229	0.04923	G	A	0.9375	0.00557604	20.4891
IgD+ CD38br AC	ebi-a-GCST90001392	rs143397127	7	12847391	3656	1.42e-06	-0.4626	0.09576	C	T	0.0157	0.00634269	23.3241
IgD+ CD38br AC	ebi-a-GCST90001392	rs1695681	8	118255950	3656	2.06e-07	-0.1256	0.02413	A	C	0.5309	0.00735617	27.0786
IgD+ CD38br AC	ebi-a-GCST90001392	rs16868356	8	102770464	3656	1.23e-06	0.4146	0.08532	C	T	0.0198	0.00641733	23.6004
IgD+ CD38br AC	ebi-a-GCST90001392	rs2395904	8	130617819	3656	1.69e-06	-0.1279	0.02666	G	T	0.2657	0.00625589	23.0029
IgD+ CD38br AC	ebi-a-GCST90001392	rs10821937	10	63723909	3656	8.81e-06	-0.1118	0.02511	T	C	0.6458	0.00539306	19.8131
IgD+ CD38br AC	ebi-a-GCST90001392	rs61878035	11	15328898	3656	2.24e-06	0.1453	0.03068	A	G	0.1886	0.00609759	22.4173
IgD+ CD38br AC	ebi-a-GCST90001392	rs11068290	12	110228055	3656	5.55e-06	0.3555	0.07815	T	C	0.0231	0.00562813	20.6816
IgD+ CD38br AC	ebi-a-GCST90001392	rs118090735	12	78790468	3656	8.23e-06	1.518	0.3399	G	T	0.0011	0.0054259	19.9344
IgD+ CD38br AC	ebi-a-GCST90001392	rs11159480	14	81466662	3656	2.4e-06	-0.1526	0.0323	T	G	0.8166	0.00606812	22.3083
IgD+ CD38br AC	ebi-a-GCST90001392	rs7169431	15	56340896	3656	5.46e-06	-0.2007	0.04408	G	A	0.9219	0.00563832	20.7192
IgD+ CD38br AC	ebi-a-GCST90001392	rs76608654	16	55450479	3656	4.56e-06	0.2489	0.05423	C	T	0.0494	0.00572887	21.0539
IgD+ CD38br AC	ebi-a-GCST90001392	rs12939565	17	38038389	3656	3.47e-07	-0.1364	0.02672	T	A	0.4267	0.00707726	26.0446
IgD+ CD38dim %B cell	ebi-a-GCST90001393	rs75766272	1	8009985	3657	7.14e-06	0.3861	0.08587	T	C	0.0201	0.00549791	20.2059
IgD+ CD38dim %B cell	ebi-a-GCST90001393	rs7595353	2	229232050	3657	6.02e-06	-0.1211	0.02671	C	T	0.3054	0.00558961	20.5448
IgD+ CD38dim %B cell	ebi-a-GCST90001393	rs9865821	3	7014131	3657	7.16e-06	0.115	0.02558	A	C	0.6459	0.00549637	20.2003
IgD+ CD38dim %B cell	ebi-a-GCST90001393	rs6835759	4	170328209	3657	1.79e-06	0.1189	0.02486	G	A	0.4701	0.00621625	22.8625
IgD+ CD38dim %B cell	ebi-a-GCST90001393	rs2301101	5	83420407	3657	2.94e-06	-0.187	0.03994	G	T	0.1097	0.00595863	21.9094
IgD+ CD38dim %B cell	ebi-a-GCST90001393	rs9459562	6	166502048	3657	9.18e-06	0.1101	0.02478	C	G	0.4346	0.00536919	19.7303
IgD+ CD38dim %B cell	ebi-a-GCST90001393	rs6998850	8	61848028	3657	7.46e-06	0.1204	0.02683	G	A	0.3018	0.00547648	20.1268
IgD+ CD38dim %B cell	ebi-a-GCST90001393	rs546147740	8	4318676	3657	4.75e-06	0.763	0.1665	C	T	0.0051	0.00570964	20.9886
IgD+ CD38dim %B cell	ebi-a-GCST90001393	rs62488766	8	12518295	3657	6.8e-06	-0.3635	0.08066	G	A	0.0283	0.00552284	20.2981
IgD+ CD38dim %B cell	ebi-a-GCST90001393	rs61912200	12	1637126	3657	4.82e-06	1.216	0.2655	A	T	0.0022	0.00570334	20.9653
IgD+ CD38dim %B cell	ebi-a-GCST90001393	rs78269238	14	65673804	3657	2.34e-07	-0.2771	0.05349	T	C	0.0582	0.00728497	26.8219
IgD+ CD38dim %B cell	ebi-a-GCST90001393	rs60521331	17	8639905	3657	7.24e-06	0.1107	0.02463	A	G	0.5022	0.0054935	20.1897
IgD+ CD38dim %B cell	ebi-a-GCST90001393	rs34157595	17	49200947	3657	7.23e-07	0.1327	0.02673	C	T	0.3154	0.00669425	24.6324
IgD+ CD38dim %B cell	ebi-a-GCST90001393	rs329966	19	53070617	3657	2.9e-07	-0.1265	0.02461	G	A	0.5425	0.00717309	26.4071
IgD+ CD38dim %B cell	ebi-a-GCST90001393	rs4811007	20	48839604	3657	3.13e-07	0.1261	0.02461	G	A	0.4837	0.00712812	26.2403
IgD+ CD38dim %B cell	ebi-a-GCST90001393	rs73909843	20	49554764	3657	7.39e-06	0.2092	0.0466	C	T	0.0764	0.00548075	20.1425
IgD+ CD38dim %B cell	ebi-a-GCST90001393	rs78958229	21	39363957	3657	7.22e-07	0.2934	0.0591	T	C	0.044	0.00669427	24.6325
IgD+ CD38dim AC	ebi-a-GCST90001394	rs72691696	1	166598682	3656	9.05e-06	1.476	0.332	T	C	0.0014	0.00537711	19.7542
IgD+ CD38dim AC	ebi-a-GCST90001394	rs7690529	4	91412392	3656	7.72e-06	0.5256	0.1173	G	A	0.0115	0.00546173	20.0668
IgD+ CD38dim AC	ebi-a-GCST90001394	rs147207149	5	128786753	3656	1.78e-06	0.6732	0.1407	G	A	0.0075	0.00622276	22.8803
IgD+ CD38dim AC	ebi-a-GCST90001394	rs17056318	5	158285953	3656	5.37e-07	-0.2225	0.04431	C	T	0.081	0.0068496	25.2011
IgD+ CD38dim AC	ebi-a-GCST90001394	rs1510970	5	118216738	3656	3.57e-06	-0.1966	0.04234	A	G	0.087	0.0058628	21.549
IgD+ CD38dim AC	ebi-a-GCST90001394	rs115150472	5	146138788	3656	9.63e-06	2.534	0.5718	T	C	0.0004	0.00534308	19.6285
IgD+ CD38dim AC	ebi-a-GCST90001394	rs141880653	5	166970737	3656	3.49e-06	1.849	0.3979	T	C	0.001	0.00587168	21.5818
IgD+ CD38dim AC	ebi-a-GCST90001394	rs115951641	6	52336715	3656	9.25e-06	0.2476	0.05577	T	A	0.049	0.00536239	19.6998
IgD+ CD38dim AC	ebi-a-GCST90001394	rs12197153	6	100821460	3656	5.96e-07	2.216	0.4431	A	G	0.0007	0.00679468	24.9976
IgD+ CD38dim AC	ebi-a-GCST90001394	rs143397127	7	12847391	3656	2.38e-06	-0.4549	0.09626	C	T	0.0157	0.0060714	22.3204
IgD+ CD38dim AC	ebi-a-GCST90001394	rs190448231	7	87868543	3656	8.89e-06	0.327	0.07351	G	T	0.028	0.00538335	19.7772
IgD+ CD38dim AC	ebi-a-GCST90001394	rs2395904	8	130617819	3656	3.03e-06	-0.1253	0.0268	G	T	0.2657	0.00594343	21.8472
IgD+ CD38dim AC	ebi-a-GCST90001394	rs283340	8	70193536	3656	1.13e-06	0.1175	0.02409	C	T	0.5621	0.00646516	23.7774
IgD+ CD38dim AC	ebi-a-GCST90001394	rs150663332	8	2044843	3656	5.88e-06	-0.1942	0.0428	T	C	0.084	0.00559972	20.5766
IgD+ CD38dim AC	ebi-a-GCST90001394	rs139801247	9	138747854	3656	5.63e-06	0.3801	0.0836	C	T	0.0208	0.00562248	20.6607
IgD+ CD38dim AC	ebi-a-GCST90001394	rs116851238	10	33792014	3656	1.64e-06	-0.4319	0.08996	T	C	0.0176	0.00626515	23.0372
IgD+ CD38dim AC	ebi-a-GCST90001394	rs12799241	11	119980729	3656	1.99e-06	0.13	0.0273	A	G	0.2619	0.0061641	22.6633
IgD+ CD38dim AC	ebi-a-GCST90001394	rs75474045	13	72428296	3656	2.09e-07	0.5528	0.1063	A	G	0.0126	0.00734282	27.0291
IgD+ CD38dim AC	ebi-a-GCST90001394	rs12906621	15	37177413	3656	3.91e-06	0.1764	0.03817	A	G	0.1091	0.00580787	21.3459
IgD+ CD38dim AC	ebi-a-GCST90001394	rs117518951	16	55449193	3656	6.93e-06	0.2458	0.0546	C	T	0.049	0.00551279	20.2554
IgD+ CD38dim AC	ebi-a-GCST90001394	rs143176410	16	84305239	3656	1.19e-06	1.912	0.3929	C	G	0.001	0.00643578	23.6687
IgD+ CD38dim AC	ebi-a-GCST90001394	rs8076302	17	79265701	3656	6.01e-06	-0.1385	0.03056	T	C	0.185	0.00558668	20.5284
IgD+ CD38dim AC	ebi-a-GCST90001394	rs12939566	17	38038390	3656	5.31e-08	-0.1486	0.02725	T	A	0.4148	0.00806827	29.7212
IgD+ CD38dim AC	ebi-a-GCST90001394	rs4792571	17	14931234	3656	4.42e-06	0.1093	0.02377	T	G	0.4699	0.00575005	21.1322
IgD+ CD38dim AC	ebi-a-GCST90001394	rs655580	19	53039110	3656	7.7e-07	0.1183	0.0239	A	G	0.4571	0.00665682	24.487
IgD+ CD38dim AC	ebi-a-GCST90001394	rs34764986	20	59926554	3656	3.31e-06	-0.2175	0.04671	C	T	0.0699	0.00589555	21.6701
IgD+ CD38- %B cell	ebi-a-GCST90001395	rs12122084	1	111914431	3657	5.94e-06	-0.1408	0.03104	A	G	0.1916	0.005595	20.5648
IgD+ CD38- %B cell	ebi-a-GCST90001395	rs1512044	3	188624425	3657	2.07e-07	0.202	0.03882	A	G	0.1084	0.00734959	27.0616
IgD+ CD38- %B cell	ebi-a-GCST90001395	rs76376526	4	109408667	3657	7.21e-06	0.4948	0.1101	T	C	0.0133	0.00549247	20.1859
IgD+ CD38- %B cell	ebi-a-GCST90001395	rs78009119	5	136421498	3657	3.88e-06	-0.4914	0.1063	G	T	0.0137	0.00580963	21.3583
IgD+ CD38- %B cell	ebi-a-GCST90001395	rs34843244	5	90267368	3657	6.81e-06	0.308	0.06835	T	A	0.033	0.00552198	20.2949
IgD+ CD38- %B cell	ebi-a-GCST90001395	rs115802369	6	5380890	3657	7.76e-06	-0.4129	0.0922	G	A	0.0175	0.00545416	20.0443
IgD+ CD38- %B cell	ebi-a-GCST90001395	rs2621369	6	32768285	3657	2.13e-06	0.1498	0.03155	T	C	0.2901	0.00612676	22.5314
IgD+ CD38- %B cell	ebi-a-GCST90001395	rs113398446	6	161871755	3657	3.91e-08	0.1793	0.03256	C	A	0.1687	0.00822395	30.3078
IgD+ CD38- %B cell	ebi-a-GCST90001395	rs80032720	6	32384933	3657	3.09e-06	0.2539	0.05434	A	G	0.0734	0.00593439	21.8197
IgD+ CD38- %B cell	ebi-a-GCST90001395	rs10254361	7	119564205	3657	4.4e-06	0.1333	0.02899	T	G	0.2404	0.00574824	21.1313
IgD+ CD38- %B cell	ebi-a-GCST90001395	rs2251199	8	14671281	3657	5.74e-06	0.1168	0.02572	G	A	0.628	0.00560759	20.6113
IgD+ CD38- %B cell	ebi-a-GCST90001395	rs62502412	8	28265475	3657	8.58e-06	0.1209	0.02712	T	A	0.2759	0.00540499	19.8626
IgD+ CD38- %B cell	ebi-a-GCST90001395	rs10111625	8	79595404	3657	7.72e-06	-0.1169	0.02611	G	A	0.5384	0.0054515	20.0345
IgD+ CD38- %B cell	ebi-a-GCST90001395	rs7012048	8	29631839	3657	6.25e-06	0.1407	0.0311	C	T	0.1874	0.00556568	20.4564
IgD+ CD38- %B cell	ebi-a-GCST90001395	rs148952274	9	37982527	3657	7.01e-06	-2.911	0.6469	T	C	0.0004	0.00550664	20.2382
IgD+ CD38- %B cell	ebi-a-GCST90001395	rs79870102	12	66341509	3657	6.84e-06	0.9733	0.216	G	A	0.0033	0.00552149	20.2931
IgD+ CD38- %B cell	ebi-a-GCST90001395	rs1959342	14	20673865	3657	9.81e-06	0.112	0.02529	T	A	0.3589	0.00533446	19.602
IgD+ CD38- %B cell	ebi-a-GCST90001395	rs77762131	14	96205838	3657	4.1e-09	0.3388	0.05748	C	G	0.045	0.0094107	34.7229
IgD+ CD38- %B cell	ebi-a-GCST90001395	rs10444793	15	44517689	3657	4.35e-07	-0.4608	0.09102	A	G	0.018	0.00695974	25.6161
IgD+ CD38- %B cell	ebi-a-GCST90001395	rs147135384	15	40195637	3657	8.78e-06	-2.756	0.6192	C	T	0.0004	0.00538797	19.7997
IgD+ CD38- %B cell	ebi-a-GCST90001395	rs11150426	16	81986583	3657	1.78e-06	-0.1169	0.02444	C	G	0.5386	0.00621718	22.8659
IgD+ CD38- %B cell	ebi-a-GCST90001395	rs181771926	16	52294553	3657	1.73e-06	-0.5276	0.1101	A	G	0.0126	0.0062401	22.9508
IgD+ CD38- %B cell	ebi-a-GCST90001395	rs329966	19	53070617	3657	3.63e-07	0.1246	0.02445	G	A	0.5425	0.00705148	25.9562
IgD+ CD38- %B cell	ebi-a-GCST90001395	rs73909843	20	49554764	3657	4.01e-06	-0.2138	0.04629	C	T	0.0764	0.00579949	21.3208
IgD+ CD38- %B cell	ebi-a-GCST90001395	rs35050775	20	8003880	3657	7.54e-06	0.3463	0.07724	T	G	0.0268	0.00546657	20.0901
IgD+ CD38- AC	ebi-a-GCST90001396	rs10493766	1	85945660	3656	5.43e-06	-0.1336	0.02933	G	A	0.233	0.00564319	20.7372
IgD+ CD38- AC	ebi-a-GCST90001396	rs149701635	3	44741083	3656	5.85e-06	-0.3526	0.07768	G	C	0.0263	0.00560402	20.5925
IgD+ CD38- AC	ebi-a-GCST90001396	rs79207264	3	96406408	3656	2.74e-06	0.1854	0.03946	A	G	0.1184	0.00600184	22.0632
IgD+ CD38- AC	ebi-a-GCST90001396	rs71615254	4	178658413	3656	8.09e-06	-0.278	0.0622	C	A	0.0406	0.00543421	19.9651
IgD+ CD38- AC	ebi-a-GCST90001396	rs146127735	5	502938	3656	2.59e-06	0.3025	0.06424	A	G	0.0383	0.00602848	22.1616
IgD+ CD38- AC	ebi-a-GCST90001396	rs1158784	6	32758761	3656	4.88e-06	0.174	0.03801	T	A	0.1554	0.00569921	20.9443
IgD+ CD38- AC	ebi-a-GCST90001396	rs12216018	6	130514590	3656	2.99e-06	-0.1686	0.03603	T	C	0.1415	0.0059537	21.8851
IgD+ CD38- AC	ebi-a-GCST90001396	rs7809268	7	96302607	3656	5.07e-06	-0.2247	0.04918	C	T	0.0687	0.00567741	20.8637
IgD+ CD38- AC	ebi-a-GCST90001396	rs144625305	7	7871676	3656	8.7e-06	0.6074	0.1364	T	C	0.0086	0.00539468	19.8191
IgD+ CD38- AC	ebi-a-GCST90001396	rs10866982	8	5127400	3656	6.49e-06	-0.1114	0.02467	A	G	0.4751	0.00554639	20.3795
IgD+ CD38- AC	ebi-a-GCST90001396	rs12763172	10	85447519	3656	6.38e-06	0.1258	0.02784	C	T	0.7213	0.0055539	20.4073
IgD+ CD38- AC	ebi-a-GCST90001396	rs7909504	10	32174610	3656	8.79e-06	-0.165	0.03707	A	G	0.1358	0.00538976	19.8009
IgD+ CD38- AC	ebi-a-GCST90001396	rs146687492	11	125619694	3656	4.77e-06	-0.3372	0.07361	T	G	0.0291	0.00570702	20.9732
IgD+ CD38- AC	ebi-a-GCST90001396	rs12874404	13	108993494	3656	3.42e-07	0.1363	0.02669	G	A	0.3256	0.00708274	26.065
IgD+ CD38- AC	ebi-a-GCST90001396	rs77762131	14	96205838	3656	2.85e-08	0.3229	0.05806	C	G	0.045	0.00838913	30.9132
IgD+ CD38- AC	ebi-a-GCST90001396	rs10444793	15	44517689	3656	8.84e-06	-0.4107	0.09229	A	G	0.0181	0.00538751	19.7926
IgD+ CD38- AC	ebi-a-GCST90001396	rs1529727	19	11164067	3656	3.21e-06	0.1176	0.02521	G	T	0.5581	0.00591678	21.7486
IgD+ CD38- AC	ebi-a-GCST90001396	rs62235484	21	41083050	3656	8.58e-07	0.4628	0.09388	A	G	0.0175	0.00660324	24.2886
Unsw mem %B cell	ebi-a-GCST90001397	rs7412746	1	150860471	3657	7.81e-06	-0.1152	0.02573	T	C	0.5153	0.00545163	20.0349
Unsw mem %B cell	ebi-a-GCST90001397	rs146430312	1	236060214	3657	4.87e-06	1.017	0.2222	T	G	0.0027	0.00569571	20.9371
Unsw mem %B cell	ebi-a-GCST90001397	rs75766272	1	8009985	3657	4.15e-07	-0.4409	0.08695	T	C	0.0201	0.00698189	25.6982
Unsw mem %B cell	ebi-a-GCST90001397	rs72686460	1	45867753	3657	5.45e-06	0.1254	0.02755	A	T	0.2961	0.00563344	20.7069
Unsw mem %B cell	ebi-a-GCST90001397	rs77201712	2	157311822	3657	4.39e-06	0.2907	0.06322	C	T	0.0392	0.00574847	21.1321
Unsw mem %B cell	ebi-a-GCST90001397	rs17006489	2	28304630	3657	4.98e-06	-0.1728	0.03779	G	A	0.1354	0.00568503	20.8976
Unsw mem %B cell	ebi-a-GCST90001397	rs72844588	2	138420154	3657	2.31e-06	0.2054	0.04341	A	G	0.0913	0.00608479	22.3761
Unsw mem %B cell	ebi-a-GCST90001397	rs45608038	2	73679013	3657	2.81e-06	0.294	0.06266	G	A	0.0421	0.00598387	22.0027
Unsw mem %B cell	ebi-a-GCST90001397	rs73041424	3	16414269	3657	8.19e-06	-0.2606	0.05834	G	A	0.0488	0.0054266	19.9424
Unsw mem %B cell	ebi-a-GCST90001397	rs183471524	4	27108645	3657	7.53e-06	-0.1978	0.04411	G	A	0.0905	0.00546855	20.0974
Unsw mem %B cell	ebi-a-GCST90001397	rs116525939	5	97611924	3657	5.23e-06	0.9467	0.2075	C	T	0.0036	0.00565977	20.8042
Unsw mem %B cell	ebi-a-GCST90001397	rs895377	5	58050530	3657	5.78e-06	-0.1186	0.02612	A	G	0.3683	0.00560604	20.6056
Unsw mem %B cell	ebi-a-GCST90001397	rs73032183	6	169456830	3657	1.85e-06	0.1675	0.03506	C	T	0.1509	0.00620267	22.8123
Unsw mem %B cell	ebi-a-GCST90001397	rs4710879	6	170426027	3657	2.03e-06	-0.1204	0.0253	T	C	0.5621	0.00615468	22.6347
Unsw mem %B cell	ebi-a-GCST90001397	rs12539793	7	25971860	3657	2.47e-06	-0.5404	0.1145	T	C	0.0115	0.00605421	22.2629
Unsw mem %B cell	ebi-a-GCST90001397	rs11779181	8	9063027	3657	8.41e-06	-0.1402	0.03143	T	C	0.4003	0.0054116	19.887
Unsw mem %B cell	ebi-a-GCST90001397	rs1679013	9	22206987	3657	9.97e-07	-0.1252	0.02555	T	C	0.5945	0.00652318	23.9988
Unsw mem %B cell	ebi-a-GCST90001397	rs1930922	9	93297086	3657	3.55e-06	-0.137	0.0295	G	A	0.2419	0.00586298	21.5556
Unsw mem %B cell	ebi-a-GCST90001397	rs12380223	9	7639660	3657	5.76e-06	-0.5815	0.128	A	T	0.0096	0.00561191	20.6273
Unsw mem %B cell	ebi-a-GCST90001397	rs143553941	12	109368119	3657	2.09e-06	0.5187	0.1092	C	G	0.013	0.00613184	22.5502
Unsw mem %B cell	ebi-a-GCST90001397	rs11519226	12	20322449	3657	6.24e-06	0.1229	0.02717	T	A	0.299	0.00556386	20.4497
Unsw mem %B cell	ebi-a-GCST90001397	rs7322292	13	51370899	3657	2.61e-06	-0.1256	0.02669	T	C	0.3275	0.00601915	22.1332
Unsw mem %B cell	ebi-a-GCST90001397	rs73192651	13	50212885	3657	7.31e-10	0.5551	0.08989	T	C	0.02	0.0103202	38.1138
Unsw mem %B cell	ebi-a-GCST90001397	rs2793491	13	24826051	3657	8.72e-06	-0.1335	0.02997	T	C	0.2052	0.00539652	19.8313
Unsw mem %B cell	ebi-a-GCST90001397	rs73518104	13	70177578	3657	7.48e-06	0.2174	0.04847	A	G	0.0708	0.00547099	20.1065
Unsw mem %B cell	ebi-a-GCST90001397	rs117004076	14	97702226	3657	9.53e-06	0.4523	0.102	G	A	0.0146	0.00534809	19.6524
Unsw mem %B cell	ebi-a-GCST90001397	rs77762131	14	96205838	3657	1.46e-07	0.3067	0.05822	C	G	0.045	0.00753139	27.7361
Unsw mem %B cell	ebi-a-GCST90001397	rs143666202	14	77579227	3657	1.96e-06	0.2759	0.0579	A	G	0.0503	0.00617068	22.6939
Unsw mem %B cell	ebi-a-GCST90001397	rs150839591	17	260039	3657	5.34e-06	0.2459	0.05396	G	T	0.0552	0.00564662	20.7556
Unsw mem %B cell	ebi-a-GCST90001397	rs1596383	18	7993103	3657	3.06e-06	0.1208	0.02585	A	G	0.6259	0.00593611	21.8261
Unsw mem %B cell	ebi-a-GCST90001397	rs1883832	20	44746982	3657	4.24e-06	-0.1236	0.02682	C	T	0.6318	0.00577404	21.2267
Unsw mem %B cell	ebi-a-GCST90001397	rs138380722	20	56790125	3657	4.94e-06	-1.906	0.4167	A	G	0.0007	0.00568848	20.9103
Unsw mem %B cell	ebi-a-GCST90001397	rs146720368	22	32003463	3657	9.66e-06	0.852	0.1923	T	C	0.0042	0.00533913	19.6193
Unsw mem AC	ebi-a-GCST90001398	rs75766272	1	8009985	3656	8.58e-06	-0.3814	0.08558	T	C	0.0201	0.00540328	19.8509
Unsw mem AC	ebi-a-GCST90001398	rs11737576	4	55923201	3656	7.43e-06	-0.2347	0.05231	T	C	0.0584	0.00547603	20.1196
Unsw mem AC	ebi-a-GCST90001398	rs79831025	6	40981212	3656	8.29e-06	0.3026	0.06778	G	C	0.0334	0.0054221	19.9204
Unsw mem AC	ebi-a-GCST90001398	rs4076316	6	167859623	3656	9.73e-07	-0.1331	0.02714	A	T	0.3005	0.00653556	24.038
Unsw mem AC	ebi-a-GCST90001398	rs144625305	7	7871676	3656	8.7e-06	0.5999	0.1347	T	C	0.0086	0.00539593	19.8237
Unsw mem AC	ebi-a-GCST90001398	rs2436878	8	103767171	3656	6.41e-06	0.2056	0.04549	G	A	0.077	0.00555633	20.4163
Unsw mem AC	ebi-a-GCST90001398	rs118092259	8	89432719	3656	4e-06	-0.2912	0.06306	G	T	0.0414	0.00579886	21.3126
Unsw mem AC	ebi-a-GCST90001398	rs11794578	9	808529	3656	5.42e-06	0.1114	0.02446	G	T	0.4521	0.0056415	20.731
Unsw mem AC	ebi-a-GCST90001398	rs112839090	12	119727983	3656	2.19e-06	-0.1468	0.03096	A	G	0.1972	0.00611197	22.4705
Unsw mem AC	ebi-a-GCST90001398	rs12874404	13	108993494	3656	8.62e-09	0.1523	0.02639	G	A	0.3256	0.00902768	33.2877
Unsw mem AC	ebi-a-GCST90001398	rs557577736	13	46224092	3656	6.09e-07	1.924	0.3849	G	A	0.001	0.00678813	24.9733
Unsw mem AC	ebi-a-GCST90001398	rs145371905	13	70325772	3656	3.43e-06	0.4126	0.08871	T	G	0.0194	0.00588227	21.621
Unsw mem AC	ebi-a-GCST90001398	rs73192651	13	50212885	3656	2.09e-08	0.4968	0.08845	T	C	0.02	0.00855519	31.5304
Unsw mem AC	ebi-a-GCST90001398	rs77762131	14	96205838	3656	8.87e-08	0.3067	0.05723	C	G	0.045	0.00779427	28.704
Unsw mem AC	ebi-a-GCST90001398	rs143666202	14	77579227	3656	2.71e-06	0.268	0.05703	A	G	0.0502	0.00600401	22.0712
Unsw mem AC	ebi-a-GCST90001398	rs8014978	14	94936964	3656	6.71e-07	-0.123	0.02471	C	T	0.5737	0.00673171	24.7644
Unsw mem AC	ebi-a-GCST90001398	rs880311	16	8963504	3656	6.63e-06	-0.1813	0.04019	T	C	0.1034	0.00553532	20.3386
Unsw mem AC	ebi-a-GCST90001398	rs11657118	17	2714118	3656	4.21e-06	-0.1112	0.02412	C	T	0.475	0.00578005	21.2431
Unsw mem AC	ebi-a-GCST90001398	rs12461001	19	14885525	3656	2.95e-06	0.1184	0.02528	A	G	0.6291	0.0059641	21.9236
Unsw mem AC	ebi-a-GCST90001398	rs7254039	19	14993354	3656	7.43e-06	-0.2602	0.05799	A	G	0.0435	0.00547668	20.122
Unsw mem AC	ebi-a-GCST90001398	rs6032660	20	44730245	3656	3.66e-07	-0.1345	0.02641	A	G	0.6359	0.0070442	25.9221
Unsw mem AC	ebi-a-GCST90001398	rs55712190	22	22613458	3656	5.76e-06	0.214	0.04712	T	C	0.074	0.00561006	20.6148
IgD- CD27- %B cell	ebi-a-GCST90001399	rs76625665	1	233049739	3657	6.61e-06	-0.6497	0.144	T	G	0.0068	0.0055356	20.3453
IgD- CD27- %B cell	ebi-a-GCST90001399	rs116473015	2	147859010	3657	3.14e-06	0.3455	0.07401	T	C	0.029	0.00592393	21.781
IgD- CD27- %B cell	ebi-a-GCST90001399	rs9842571	3	125931267	3657	6.97e-06	-0.1134	0.02519	A	G	0.554	0.00551118	20.255
IgD- CD27- %B cell	ebi-a-GCST90001399	rs35574803	3	32533246	3657	5.92e-11	-0.3526	0.05371	C	T	0.0562	0.0116477	43.0742
IgD- CD27- %B cell	ebi-a-GCST90001399	rs79430021	4	25037515	3657	3.81e-06	0.7602	0.1642	A	G	0.006	0.00582702	21.4226
IgD- CD27- %B cell	ebi-a-GCST90001399	rs35661323	7	44284783	3657	4.73e-06	0.1158	0.02527	T	C	0.5505	0.00570946	20.9879
IgD- CD27- %B cell	ebi-a-GCST90001399	rs2250246	12	6553016	3657	2.13e-09	0.1466	0.02442	G	A	0.5339	0.00975872	36.0196
IgD- CD27- %B cell	ebi-a-GCST90001399	rs7224129	17	38075426	3657	2.61e-06	-0.1297	0.02756	A	G	0.4751	0.00601969	22.1352
IgD- CD27- %B cell	ebi-a-GCST90001399	rs11658240	17	80484139	3657	2.77e-06	-0.1678	0.03574	G	A	0.1362	0.00599156	22.0312
IgD- CD27- %B cell	ebi-a-GCST90001399	rs7209088	17	8030165	3657	9.41e-06	-0.12	0.02705	G	C	0.2786	0.00535269	19.6694
IgD- CD27- %B cell	ebi-a-GCST90001399	rs72897237	18	37553257	3657	1.7e-06	0.4671	0.09743	C	T	0.0161	0.0062458	22.9719
IgD- CD27- %B cell	ebi-a-GCST90001399	rs645554	19	14389948	3657	5.52e-06	-0.1226	0.02695	A	G	0.2811	0.00562714	20.6836
IgD- CD27- %B cell	ebi-a-GCST90001399	rs4810485	20	44747947	3657	7.2e-50	0.3898	0.02585	G	T	0.6314	0.0585383	227.261
IgD- CD27- %B cell	ebi-a-GCST90001399	rs6073079	20	42024537	3657	2.21e-06	0.1776	0.03746	A	G	0.12	0.00610892	22.4653
IgD- CD27- %B cell	ebi-a-GCST90001399	rs11086984	20	44511627	3657	2.37e-07	-0.1811	0.03498	T	C	0.1514	0.00727614	26.7892
IgD- CD27- %B cell	ebi-a-GCST90001399	rs62223906	21	38699025	3657	8.39e-06	0.2217	0.0497	T	C	0.0649	0.00541174	19.8875
IgD+ AC	ebi-a-GCST90001400	rs71615254	4	178658413	3657	7.4e-07	-0.3043	0.06135	C	A	0.0406	0.00668248	24.5888
IgD+ AC	ebi-a-GCST90001400	rs12197153	6	100821460	3657	3.74e-06	2.08	0.4491	A	G	0.0007	0.00583144	21.4389
IgD+ AC	ebi-a-GCST90001400	rs9354413	6	67039330	3657	4.39e-06	0.1254	0.02726	C	T	0.2963	0.00575324	21.1498
IgD+ AC	ebi-a-GCST90001400	rs2390504	7	21321670	3657	6.22e-06	-0.2583	0.05708	A	G	0.0485	0.00556841	20.4665
IgD+ AC	ebi-a-GCST90001400	rs146233710	7	106139682	3657	5.73e-06	-0.3853	0.08481	G	C	0.0221	0.00561222	20.6284
IgD+ AC	ebi-a-GCST90001400	rs150663332	8	2044843	3657	1.28e-07	-0.2314	0.04374	T	C	0.0839	0.00759509	27.9725
IgD+ AC	ebi-a-GCST90001400	rs3019260	8	102068804	3657	5.12e-06	0.1185	0.02595	A	C	0.3173	0.0056698	20.8413
IgD+ AC	ebi-a-GCST90001400	rs701839	10	102955294	3657	2.71e-06	0.1309	0.02785	G	A	0.7123	0.00600466	22.0796
IgD+ AC	ebi-a-GCST90001400	rs189761842	10	125485345	3657	1.15e-06	0.8269	0.1697	T	C	0.0055	0.0064507	23.7304
IgD+ AC	ebi-a-GCST90001400	rs116906133	13	100023905	3657	8.43e-06	-0.9845	0.2207	G	A	0.0037	0.00541184	19.8879
IgD+ AC	ebi-a-GCST90001400	rs4145212	13	108960188	3657	1.53e-07	0.1284	0.02442	A	T	0.5405	0.00750314	27.6313
IgD+ AC	ebi-a-GCST90001400	rs3811215	14	22954777	3657	6.86e-07	-0.1332	0.02679	T	G	0.3033	0.00671448	24.7073
IgD+ AC	ebi-a-GCST90001400	rs11638959	15	25171150	3657	3.47e-06	0.1525	0.03281	A	G	0.1557	0.00587279	21.5918
IgD+ AC	ebi-a-GCST90001400	rs143176410	16	84305239	3657	5.76e-06	1.831	0.4032	C	G	0.001	0.00560749	20.611
IgD+ AC	ebi-a-GCST90001400	rs11653761	17	2716535	3657	7.77e-07	-0.1212	0.02449	T	G	0.5919	0.00665279	24.4788
IgD+ AC	ebi-a-GCST90001400	rs62067029	17	38038391	3657	5.12e-09	-0.1669	0.0285	T	A	0.4148	0.00929061	34.2756
IgD+ AC	ebi-a-GCST90001400	rs67017503	17	74280991	3657	9.1e-06	0.2021	0.04547	A	C	0.0759	0.00537301	19.7445
IgD+ AC	ebi-a-GCST90001400	rs12461001	19	14885525	3657	3.43e-06	0.1175	0.02527	A	G	0.6292	0.00587733	21.6087
IgD+ AC	ebi-a-GCST90001400	rs77110486	20	56359017	3657	8.15e-06	0.522	0.1168	T	C	0.0107	0.00543206	19.9626
IgD- CD27- AC	ebi-a-GCST90001401	rs61786059	1	29035758	3656	4.45e-06	-0.1238	0.02692	T	G	0.3135	0.00575148	21.1375
IgD- CD27- AC	ebi-a-GCST90001401	rs7518494	1	217233446	3656	3.21e-06	0.2278	0.04884	A	G	0.9334	0.00591525	21.743
IgD- CD27- AC	ebi-a-GCST90001401	rs185621536	1	113524501	3656	4.89e-06	-0.3205	0.07004	T	C	0.0312	0.00569478	20.9279
IgD- CD27- AC	ebi-a-GCST90001401	rs12129123	1	10083709	3656	7.36e-06	-0.1387	0.0309	T	C	0.2221	0.00548079	20.1372
IgD- CD27- AC	ebi-a-GCST90001401	rs72953104	1	41379583	3656	4.18e-06	0.2313	0.05018	G	C	0.0643	0.00577786	21.235
IgD- CD27- AC	ebi-a-GCST90001401	rs113442137	1	160254955	3656	8.21e-06	-0.2567	0.05748	A	G	0.0472	0.00542562	19.9334
IgD- CD27- AC	ebi-a-GCST90001401	rs11688492	2	64865804	3656	1.24e-06	-0.1216	0.02504	C	T	0.5196	0.00640914	23.5701
IgD- CD27- AC	ebi-a-GCST90001401	rs7606024	2	56616595	3656	6.15e-06	-0.1375	0.03037	A	T	0.7882	0.00557547	20.487
IgD- CD27- AC	ebi-a-GCST90001401	rs114551034	2	66709035	3656	1.03e-06	-0.2787	0.05695	A	G	0.0509	0.00650796	23.9358
IgD- CD27- AC	ebi-a-GCST90001401	rs35574803	3	32533246	3656	2.02e-07	-0.2808	0.05393	C	T	0.0562	0.00736069	27.0954
IgD- CD27- AC	ebi-a-GCST90001401	rs13099360	3	60476875	3656	9.96e-06	-0.263	0.05944	G	A	0.0466	0.00532633	19.5666
IgD- CD27- AC	ebi-a-GCST90001401	rs59951351	4	38152090	3656	8.37e-06	0.173	0.03878	T	A	0.1171	0.00541393	19.8902
IgD- CD27- AC	ebi-a-GCST90001401	rs74356874	5	22936562	3656	5.96e-06	0.6631	0.1462	A	G	0.0066	0.00559526	20.5601
IgD- CD27- AC	ebi-a-GCST90001401	rs144306835	8	96356983	3656	1.62e-06	0.3826	0.07964	A	G	0.0234	0.00627319	23.0669
IgD- CD27- AC	ebi-a-GCST90001401	rs112432445	9	4162626	3656	5.77e-07	0.2796	0.05583	A	G	0.0528	0.0068134	25.0669
IgD- CD27- AC	ebi-a-GCST90001401	rs78763642	9	25294308	3656	9.28e-06	-0.3304	0.07442	A	G	0.0279	0.0053624	19.6999
IgD- CD27- AC	ebi-a-GCST90001401	rs117493606	10	28340929	3656	6.19e-06	0.6463	0.1428	G	T	0.009	0.00557159	20.4727
IgD- CD27- AC	ebi-a-GCST90001401	rs117833074	12	77551907	3656	8.65e-06	-0.1795	0.0403	C	T	0.1146	0.00539712	19.8281
IgD- CD27- AC	ebi-a-GCST90001401	rs1047792	12	6649099	3656	6.5e-06	-0.1467	0.03249	T	G	0.176	0.00554549	20.3762
IgD- CD27- AC	ebi-a-GCST90001401	rs2250246	12	6553016	3656	3.13e-08	0.1359	0.02451	G	A	0.5341	0.00833891	30.7266
IgD- CD27- AC	ebi-a-GCST90001401	rs11843493	13	47527957	3656	8.2e-06	-0.1109	0.02482	C	A	0.4944	0.00543111	19.9536
IgD- CD27- AC	ebi-a-GCST90001401	rs421516	17	63135589	3656	3.97e-06	-0.2897	0.0627	A	C	0.9583	0.00580533	21.3366
IgD- CD27- AC	ebi-a-GCST90001401	rs11661511	18	60852258	3656	5.04e-06	-0.1204	0.02636	C	T	0.6704	0.00567394	20.8509
IgD- CD27- AC	ebi-a-GCST90001401	rs72977632	19	1930174	3656	5.33e-06	-0.2296	0.05036	A	T	0.0643	0.00565332	20.7747
IgD- CD27- AC	ebi-a-GCST90001401	rs406298	19	16409903	3656	3.39e-06	0.1135	0.0244	G	C	0.5327	0.0058836	21.6259
IgD- CD27- AC	ebi-a-GCST90001401	rs77126700	20	47313887	3656	1.95e-06	0.3825	0.08026	C	T	0.0239	0.00617403	22.7001
IgD- CD27- AC	ebi-a-GCST90001401	rs4239702	20	44749251	3656	1.64e-27	0.2841	0.02593	C	T	0.6002	0.0317907	119.977
IgD- CD27- AC	ebi-a-GCST90001401	rs909692	22	50710633	3656	9.36e-06	-0.1107	0.02495	G	C	0.4683	0.00535569	19.6751
IgD- CD27- AC	ebi-a-GCST90001401	rs9615714	22	48376963	3656	6.95e-07	-0.1733	0.03486	G	A	0.1421	0.00671445	24.7004
Sw mem %B cell	ebi-a-GCST90001402	rs72757888	1	233045963	3657	2.37e-06	-0.5733	0.1213	T	C	0.01	0.00607117	22.3257
Sw mem %B cell	ebi-a-GCST90001402	rs11204752	1	150958133	3657	3.59e-06	0.1189	0.02561	C	T	0.5387	0.00585959	21.543
Sw mem %B cell	ebi-a-GCST90001402	rs1519529	2	136974257	3657	7.14e-06	0.1327	0.02951	G	C	0.2363	0.005499	20.21
Sw mem %B cell	ebi-a-GCST90001402	rs138919897	3	106834795	3657	8.49e-06	-1.348	0.3023	G	A	0.0019	0.00540784	19.8731
Sw mem %B cell	ebi-a-GCST90001402	rs55658041	4	164291862	3657	1.75e-06	1.008	0.2105	T	G	0.0037	0.00623128	22.9181
Sw mem %B cell	ebi-a-GCST90001402	rs17405603	5	144608340	3657	4.4e-07	-0.1414	0.02795	T	A	0.2841	0.00694994	25.5798
Sw mem %B cell	ebi-a-GCST90001402	rs830682	5	165597506	3657	6.85e-06	-0.1286	0.02855	C	T	0.7383	0.00551749	20.2783
Sw mem %B cell	ebi-a-GCST90001402	rs9265880	6	31313054	3657	1.1e-06	-0.1543	0.0316	C	T	0.4717	0.00647755	23.8298
Sw mem %B cell	ebi-a-GCST90001402	rs2450220	8	119323401	3657	2.25e-06	0.1522	0.03212	T	C	0.816	0.00610232	22.4409
Sw mem %B cell	ebi-a-GCST90001402	rs140191306	9	2570753	3657	1.11e-06	-0.4624	0.09477	T	C	0.0179	0.00646772	23.7934
Sw mem %B cell	ebi-a-GCST90001402	rs2105800	11	90592716	3657	6.11e-06	-0.1181	0.02607	A	G	0.4881	0.00558036	20.5107
Sw mem %B cell	ebi-a-GCST90001402	rs11068290	12	110228055	3657	7.31e-07	-0.407	0.08203	T	C	0.0231	0.00668659	24.604
Sw mem %B cell	ebi-a-GCST90001402	rs114917376	17	51764168	3657	3.74e-06	0.1985	0.04285	G	A	0.0958	0.00583382	21.4478
Sw mem %B cell	ebi-a-GCST90001402	rs73426855	17	77637123	3657	5.43e-07	0.1769	0.03524	C	T	0.1471	0.00684347	25.1853
Sw mem AC	ebi-a-GCST90001403	rs142587763	1	165680636	3656	5.51e-06	-0.2707	0.05949	T	C	0.0435	0.00563157	20.6943
Sw mem AC	ebi-a-GCST90001403	rs115414430	2	36720835	3656	2.2e-06	0.3537	0.07458	G	C	0.0286	0.00611442	22.4796
Sw mem AC	ebi-a-GCST90001403	rs1519526	2	136967396	3656	1.35e-06	0.1511	0.03122	C	T	0.1957	0.00636624	23.4113
Sw mem AC	ebi-a-GCST90001403	rs7595246	2	238554657	3656	3.02e-06	0.1458	0.03118	C	T	0.1893	0.00594521	21.8537
Sw mem AC	ebi-a-GCST90001403	rs73185679	3	186485863	3656	6.66e-06	0.1794	0.03978	C	T	0.1041	0.00553222	20.3272
Sw mem AC	ebi-a-GCST90001403	rs141352577	3	8492010	3656	5.91e-06	0.3583	0.07898	T	C	0.0235	0.00559777	20.5694
Sw mem AC	ebi-a-GCST90001403	rs115218350	3	104146883	3656	4.61e-06	-1.838	0.4006	A	T	0.0008	0.00572492	21.0393
Sw mem AC	ebi-a-GCST90001403	rs80076964	4	94935625	3656	1.88e-06	0.481	0.1008	C	G	0.0141	0.00618965	22.7579
Sw mem AC	ebi-a-GCST90001403	rs4697617	4	25771115	3656	7.07e-06	0.1212	0.02695	A	G	0.7103	0.00550156	20.2139
Sw mem AC	ebi-a-GCST90001403	rs452973	5	11308990	3656	9.5e-06	0.1223	0.02758	T	G	0.2705	0.00534969	19.6529
Sw mem AC	ebi-a-GCST90001403	rs4076316	6	167859623	3656	4.54e-06	-0.1251	0.02725	A	T	0.3005	0.00573164	21.0642
Sw mem AC	ebi-a-GCST90001403	rs1161387	6	50598963	3656	8.87e-06	0.1297	0.02914	G	C	0.286	0.00538949	19.7999
Sw mem AC	ebi-a-GCST90001403	rs60508745	7	40554169	3656	3.37e-06	-0.1161	0.02496	C	T	0.5137	0.0058831	21.6241
Sw mem AC	ebi-a-GCST90001403	rs11777835	8	144986103	3656	6.83e-07	-0.1238	0.02489	C	T	0.5715	0.00672135	24.726
Sw mem AC	ebi-a-GCST90001403	rs62521107	8	118851954	3656	2.15e-06	-0.2543	0.05357	T	C	0.058	0.00612597	22.5223
Sw mem AC	ebi-a-GCST90001403	rs2454536	10	53764740	3656	1.02e-06	-0.1356	0.02771	C	T	0.283	0.00650736	23.9336
Sw mem AC	ebi-a-GCST90001403	rs192544457	13	42337460	3656	7.87e-07	0.7964	0.161	A	G	0.006	0.00664825	24.4553
Sw mem AC	ebi-a-GCST90001403	rs73178168	13	47809629	3656	1.78e-06	0.16	0.03344	T	C	0.1703	0.00622286	22.8807
Sw mem AC	ebi-a-GCST90001403	rs9520836	13	108957063	3656	7.43e-08	0.1323	0.02454	G	A	0.5044	0.00788725	29.0491
Sw mem AC	ebi-a-GCST90001403	rs11653761	17	2716535	3656	2.65e-07	-0.1273	0.02469	T	G	0.592	0.00721875	26.5691
Sw mem AC	ebi-a-GCST90001403	rs421516	17	63135589	3656	3.03e-06	-0.2923	0.06252	A	C	0.9583	0.00594326	21.8465
Sw mem AC	ebi-a-GCST90001403	rs117605782	18	46442174	3656	7.28e-06	0.9179	0.2043	A	G	0.0034	0.00549106	20.1751
Sw mem AC	ebi-a-GCST90001403	rs149462070	21	14412199	3656	5.05e-06	-0.7487	0.1638	C	A	0.0056	0.00568207	20.8809
Sw mem AC	ebi-a-GCST90001403	rs77741094	21	42362418	3656	9.03e-07	-0.5466	0.1111	G	C	0.0126	0.00657717	24.1921
Sw mem AC	ebi-a-GCST90001403	rs5994482	22	32570873	3656	6.52e-06	-0.1828	0.04049	G	C	0.103	0.00554417	20.3713
PB/PC %B cell	ebi-a-GCST90001404	rs187723151	1	242186219	3658	2.52e-06	-0.9069	0.1924	A	G	0.004	0.00603719	22.206
PB/PC %B cell	ebi-a-GCST90001404	rs2792563	1	213100225	3658	3.15e-07	-0.1287	0.02511	A	G	0.5671	0.00713037	26.2559
PB/PC %B cell	ebi-a-GCST90001404	rs150152228	2	235278654	3658	6.01e-06	-1.507	0.3325	G	A	0.0012	0.00558428	20.5308
PB/PC %B cell	ebi-a-GCST90001404	rs79423067	4	143873369	3658	4.45e-06	0.4869	0.1059	T	A	0.0149	0.00574568	21.1276
PB/PC %B cell	ebi-a-GCST90001404	rs78804535	4	144419847	3658	3.47e-06	0.3286	0.07069	T	C	0.0316	0.00587243	21.5964
PB/PC %B cell	ebi-a-GCST90001404	rs140642786	5	148927495	3658	4.75e-06	0.1711	0.03733	A	G	0.1223	0.00571023	20.9965
PB/PC %B cell	ebi-a-GCST90001404	rs2019885	5	163177849	3658	3.16e-06	-0.1749	0.03747	C	T	0.1211	0.00592092	21.7758
PB/PC %B cell	ebi-a-GCST90001404	rs193552	5	148172599	3658	5.95e-06	0.1159	0.02556	T	A	0.6506	0.00558943	20.5498
PB/PC %B cell	ebi-a-GCST90001404	rs34629	5	60527506	3658	1.31e-06	-0.2427	0.05008	A	G	0.0633	0.00637952	23.4733
PB/PC %B cell	ebi-a-GCST90001404	rs61294310	6	5266557	3658	4.85e-06	0.5	0.1092	G	A	0.0124	0.00569861	20.9535
PB/PC %B cell	ebi-a-GCST90001404	rs11754551	6	145631063	3658	8.67e-06	0.2127	0.04774	C	T	0.0681	0.00539729	19.8396
PB/PC %B cell	ebi-a-GCST90001404	rs78370279	7	71338898	3658	3.54e-06	0.5592	0.1204	G	A	0.0104	0.00586252	21.5598
PB/PC %B cell	ebi-a-GCST90001404	rs74326785	8	24549984	3658	4.69e-06	0.3429	0.07479	C	T	0.0279	0.00571368	21.0092
PB/PC %B cell	ebi-a-GCST90001404	rs138542577	8	16074805	3658	3.71e-08	0.3534	0.06406	C	G	0.0376	0.0082512	30.4174
PB/PC %B cell	ebi-a-GCST90001404	rs4458909	8	118447297	3658	3.1e-06	-0.1199	0.02567	A	G	0.3324	0.00592871	21.8046
PB/PC %B cell	ebi-a-GCST90001404	rs3138500	9	92219945	3658	6.49e-06	-0.2223	0.04922	T	C	0.0678	0.00554545	20.3872
PB/PC %B cell	ebi-a-GCST90001404	rs12412378	10	130483163	3658	3.78e-07	-0.1669	0.0328	A	C	0.1607	0.00702843	25.8778
PB/PC %B cell	ebi-a-GCST90001404	rs185836310	10	73504848	3658	4.23e-06	-0.257	0.05578	C	T	0.051	0.00576969	21.2164
PB/PC %B cell	ebi-a-GCST90001404	rs76195952	11	129797755	3658	6.25e-06	-0.4648	0.1027	T	C	0.0142	0.0055683	20.4717
PB/PC %B cell	ebi-a-GCST90001404	rs55728331	11	117526440	3658	7.61e-07	1.708	0.3449	A	G	0.0015	0.00665953	24.5105
PB/PC %B cell	ebi-a-GCST90001404	rs10849436	12	6409619	3658	3.02e-06	0.1576	0.0337	A	G	0.1595	0.0059432	21.8582
PB/PC %B cell	ebi-a-GCST90001404	rs62012610	15	34006114	3658	4.52e-06	0.2879	0.06268	C	G	0.0381	0.00573435	21.0857
PB/PC %B cell	ebi-a-GCST90001404	rs8191161	16	82103595	3658	5.43e-06	-0.2036	0.0447	C	G	0.0832	0.0056395	20.7349
PB/PC %B cell	ebi-a-GCST90001404	rs12709039	16	59861376	3658	4.57e-07	-0.1407	0.02784	A	C	0.7365	0.00693401	25.5277
PB/PC %B cell	ebi-a-GCST90001404	rs80148662	17	52836239	3658	7.46e-06	0.4702	0.1048	A	G	0.0137	0.00547288	20.1189
PB/PC %B cell	ebi-a-GCST90001404	rs186329	19	56065534	3658	1.8e-06	0.154	0.03221	C	T	0.1706	0.00621027	22.8466
PB/PC %B cell	ebi-a-GCST90001404	rs8132059	21	16916284	3658	7.74e-06	-0.1288	0.02877	T	C	0.2243	0.00544923	20.0315
PB/PC %B cell	ebi-a-GCST90001404	rs11089305	22	19729361	3658	6.52e-07	0.1338	0.02685	G	A	0.2881	0.00674282	24.8191
PB/PC AC	ebi-a-GCST90001405	rs80297308	1	102294391	3657	1.91e-06	1.467	0.3075	T	C	0.0015	0.00618515	22.7474
PB/PC AC	ebi-a-GCST90001405	rs10800645	1	199586940	3657	5.95e-06	0.1124	0.02479	A	G	0.5844	0.00559011	20.5467
PB/PC AC	ebi-a-GCST90001405	rs74458303	2	121699864	3657	2.9e-06	2.692	0.5745	A	G	0.0004	0.00596823	21.9448
PB/PC AC	ebi-a-GCST90001405	rs148362575	2	187165335	3657	3.03e-06	2.566	0.5486	T	A	0.0008	0.00594684	21.8657
PB/PC AC	ebi-a-GCST90001405	rs148389014	3	188082431	3657	7.02e-06	0.7633	0.1696	T	C	0.0051	0.00550827	20.2442
PB/PC AC	ebi-a-GCST90001405	rs116540222	3	117331256	3657	5.68e-06	1.671	0.3677	T	C	0.0011	0.00561559	20.6409
PB/PC AC	ebi-a-GCST90001405	rs149048155	3	957228	3657	7.45e-06	-0.2902	0.06467	C	A	0.036	0.0054762	20.1257
PB/PC AC	ebi-a-GCST90001405	rs62353585	4	168102710	3657	3.53e-06	0.3653	0.07865	C	T	0.0227	0.00586439	21.5608
PB/PC AC	ebi-a-GCST90001405	rs76709581	5	179574693	3657	4.06e-06	-0.1773	0.03843	C	T	0.1061	0.0057867	21.2735
PB/PC AC	ebi-a-GCST90001405	rs7449190	5	1297918	3657	7.1e-06	0.1236	0.02749	C	T	0.7401	0.00549754	20.2046
PB/PC AC	ebi-a-GCST90001405	rs61294310	6	5266557	3657	1.74e-06	0.5137	0.1072	G	A	0.0124	0.00624002	22.9505
PB/PC AC	ebi-a-GCST90001405	rs4506076	6	8860293	3657	8.54e-06	-0.1344	0.03016	C	A	0.8043	0.00540081	19.8472
PB/PC AC	ebi-a-GCST90001405	rs149559870	8	39638049	3657	5.43e-06	0.4466	0.09807	T	C	0.0157	0.00563877	20.7266
PB/PC AC	ebi-a-GCST90001405	rs74565954	8	24520468	3657	2.1e-06	0.4919	0.1035	T	C	0.0135	0.00613866	22.5754
PB/PC AC	ebi-a-GCST90001405	rs62519719	8	118376967	3657	2.79e-06	-0.1239	0.02639	A	G	0.2815	0.00599141	22.0306
PB/PC AC	ebi-a-GCST90001405	rs12412378	10	130483163	3657	7.19e-07	-0.16	0.03222	A	C	0.1608	0.006698	24.6463
PB/PC AC	ebi-a-GCST90001405	rs1681588	14	23098304	3657	6.62e-06	0.1086	0.02407	C	T	0.5559	0.00553569	20.3456
PB/PC AC	ebi-a-GCST90001405	rs17765677	16	65999760	3657	1.34e-06	-0.3422	0.07069	C	T	0.0304	0.00636715	23.4211
PB/PC AC	ebi-a-GCST90001405	rs7185719	16	59859266	3657	6.56e-06	-0.1228	0.02721	G	C	0.732	0.00553863	20.3565
PB/PC AC	ebi-a-GCST90001405	rs112471525	17	52797903	3657	7.58e-06	0.3865	0.0862	G	A	0.0189	0.00546737	20.0931
PB/PC AC	ebi-a-GCST90001405	rs72883992	18	24475181	3657	8.82e-06	0.1932	0.04342	C	G	0.0807	0.00538474	19.7878
PB/PC AC	ebi-a-GCST90001405	rs4806937	19	3443405	3657	7.79e-06	-0.1145	0.02557	A	C	0.3229	0.00545318	20.0407
PB/PC AC	ebi-a-GCST90001405	rs6014246	20	53613034	3657	4.3e-06	-0.1186	0.02577	A	G	0.3112	0.00575847	21.1691
PB/PC AC	ebi-a-GCST90001405	rs4820558	22	21022887	3657	1.19e-06	0.1172	0.02408	G	C	0.466	0.00643596	23.6758
PB/PC AC	ebi-a-GCST90001405	rs28652751	22	35861208	3657	8.86e-06	-0.1141	0.02564	A	T	0.3179	0.00538598	19.7924
Memory B cell %B cell	ebi-a-GCST90001406	rs75766272	1	8009985	3657	6.6e-08	-0.468	0.08646	T	C	0.0201	0.00794823	29.2835
Memory B cell %B cell	ebi-a-GCST90001406	rs4658141	1	89814066	3657	1.73e-07	-0.1354	0.02587	C	T	0.3805	0.00743496	27.3783
Memory B cell %B cell	ebi-a-GCST90001406	rs149876490	1	16668240	3657	7.99e-06	-1.002	0.224	T	C	0.0027	0.00544183	19.9987
Memory B cell %B cell	ebi-a-GCST90001406	rs7412746	1	150860471	3657	6.03e-08	-0.138	0.02542	T	C	0.5153	0.00799459	29.4557
Memory B cell %B cell	ebi-a-GCST90001406	rs72635970	2	73868977	3657	5.45e-09	0.3572	0.06109	G	T	0.0444	0.00926225	34.17
Memory B cell %B cell	ebi-a-GCST90001406	rs116391651	2	183843344	3657	9.69e-06	0.426	0.09616	A	G	0.0161	0.00533803	19.6152
Memory B cell %B cell	ebi-a-GCST90001406	rs72844588	2	138420154	3657	4.67e-07	0.2178	0.04314	A	G	0.0913	0.00692172	25.4752
Memory B cell %B cell	ebi-a-GCST90001406	rs55710170	3	16416145	3657	4.12e-06	-0.1745	0.03783	A	G	0.1181	0.0057846	21.2657
Memory B cell %B cell	ebi-a-GCST90001406	rs60515154	4	47914545	3657	6.3e-06	0.1306	0.02887	T	C	0.7517	0.00556473	20.4529
Memory B cell %B cell	ebi-a-GCST90001406	rs35698683	4	11590243	3657	3.1e-06	-0.2768	0.05925	G	A	0.0447	0.00593262	21.8131
Memory B cell %B cell	ebi-a-GCST90001406	rs77312528	4	36385921	3657	7.27e-07	-0.6233	0.1256	G	T	0.0107	0.00668922	24.6137
Memory B cell %B cell	ebi-a-GCST90001406	rs895377	5	58050530	3657	2.13e-07	-0.1351	0.02599	A	G	0.3683	0.00733459	27.006
Memory B cell %B cell	ebi-a-GCST90001406	rs690488	5	40183220	3657	2.44e-06	0.1701	0.03602	A	C	0.8588	0.00606116	22.2886
Memory B cell %B cell	ebi-a-GCST90001406	rs115405874	5	119742816	3657	8.61e-07	0.9926	0.2014	G	A	0.0037	0.00659826	24.2768
Memory B cell %B cell	ebi-a-GCST90001406	rs62398379	6	37585447	3657	1.28e-06	0.1256	0.0259	C	T	0.4032	0.00638956	23.504
Memory B cell %B cell	ebi-a-GCST90001406	rs9270558	6	32560667	3657	4.8e-06	-0.1488	0.03249	A	G	0.5249	0.00570293	20.9637
Memory B cell %B cell	ebi-a-GCST90001406	rs9492229	6	129409652	3657	2.75e-07	0.3141	0.06101	C	T	0.9556	0.00719569	26.4909
Memory B cell %B cell	ebi-a-GCST90001406	rs633090	8	12933368	3657	7.96e-06	0.115	0.02571	T	A	0.3414	0.00544123	19.9965
Memory B cell %B cell	ebi-a-GCST90001406	rs140191306	9	2570753	3657	8.96e-06	-0.4176	0.09392	T	C	0.0179	0.00537698	19.7591
Memory B cell %B cell	ebi-a-GCST90001406	rs145123647	10	26959594	3657	1.49e-06	-1.082	0.2244	T	C	0.003	0.0063173	23.2365
Memory B cell %B cell	ebi-a-GCST90001406	rs10750504	11	132156175	3657	6.93e-06	-0.1775	0.03942	A	C	0.1135	0.00551363	20.264
Memory B cell %B cell	ebi-a-GCST90001406	rs61896866	11	111318165	3657	6.72e-06	0.1294	0.0287	A	G	0.2428	0.00552805	20.3174
Memory B cell %B cell	ebi-a-GCST90001406	rs112570989	12	2866164	3657	3.63e-06	-0.4739	0.1022	T	C	0.0149	0.00584522	21.4899
Memory B cell %B cell	ebi-a-GCST90001406	rs9584780	13	98901269	3657	1.75e-06	0.3691	0.07708	C	T	0.0257	0.00623111	22.9175
Memory B cell %B cell	ebi-a-GCST90001406	rs76477280	13	50147180	3657	1.14e-06	0.4292	0.08807	G	A	0.0206	0.00645249	23.737
Memory B cell %B cell	ebi-a-GCST90001406	rs116844769	14	65713895	3657	2.26e-08	0.2839	0.05066	A	G	0.0662	0.00851455	31.3879
Memory B cell %B cell	ebi-a-GCST90001406	rs77762131	14	96205838	3657	2.73e-06	0.2733	0.05819	C	G	0.045	0.00599578	22.0468
Memory B cell %B cell	ebi-a-GCST90001406	rs72914692	18	54422995	3657	6.45e-06	0.4209	0.09317	A	G	0.018	0.00554963	20.3971
Memory B cell %B cell	ebi-a-GCST90001406	rs329966	19	53070617	3657	8.73e-06	0.1104	0.02479	G	A	0.5425	0.005394	19.822
Memory B cell AC	ebi-a-GCST90001407	rs16867231	2	181050023	3656	3.45e-06	0.538	0.1157	A	G	0.0108	0.00587937	21.6103
Memory B cell AC	ebi-a-GCST90001407	rs10018308	4	120657899	3656	8.09e-06	0.1198	0.0268	G	A	0.3441	0.00543589	19.9713
Memory B cell AC	ebi-a-GCST90001407	rs17708396	5	148410250	3656	1.68e-06	2.504	0.522	A	C	0.0005	0.00625456	22.998
Memory B cell AC	ebi-a-GCST90001407	rs12216018	6	130514590	3656	5.39e-06	-0.1641	0.03601	T	C	0.1415	0.00564813	20.7555
Memory B cell AC	ebi-a-GCST90001407	rs74565175	7	81370578	3656	7.27e-06	0.1371	0.03052	A	G	0.2009	0.0054892	20.1682
Memory B cell AC	ebi-a-GCST90001407	rs77643931	9	129171041	3656	8.97e-06	0.1235	0.02777	G	T	0.2798	0.00538063	19.7672
Memory B cell AC	ebi-a-GCST90001407	rs12763172	10	85447519	3656	6.27e-06	0.1259	0.02783	C	T	0.7213	0.00556666	20.4544
Memory B cell AC	ebi-a-GCST90001407	rs2879633	10	53757050	3656	2.84e-06	-0.1301	0.02775	A	G	0.2884	0.00597612	21.968
Memory B cell AC	ebi-a-GCST90001407	rs36072728	11	29448646	3656	5.81e-06	0.305	0.06718	T	C	0.0356	0.00560624	20.6007
Memory B cell AC	ebi-a-GCST90001407	rs557577736	13	46224092	3656	2.69e-06	1.829	0.3891	G	A	0.001	0.00600734	22.0835
Memory B cell AC	ebi-a-GCST90001407	rs12874404	13	108993494	3656	9.14e-11	0.173	0.02661	G	A	0.3256	0.0114289	42.244
Memory B cell AC	ebi-a-GCST90001407	rs61997631	14	104600920	3656	1.36e-06	-0.2972	0.06141	G	C	0.0432	0.00636561	23.4089
Memory B cell AC	ebi-a-GCST90001407	rs77762131	14	96205838	3656	2.95e-06	0.2713	0.05795	C	G	0.045	0.00595924	21.9056
Memory B cell AC	ebi-a-GCST90001407	rs139196765	15	24733764	3656	1.9e-06	1.204	0.2523	G	A	0.0025	0.00619035	22.7604
Memory B cell AC	ebi-a-GCST90001407	rs11653761	17	2716535	3656	2.94e-06	-0.1161	0.02478	T	G	0.592	0.00596837	21.9394
Memory B cell AC	ebi-a-GCST90001407	rs144295598	22	45164171	3656	4.46e-07	0.6102	0.1207	A	G	0.0103	0.00694222	25.5442
Memory B cell AC	ebi-a-GCST90001407	rs9614226	22	44688150	3656	1.22e-06	-0.4235	0.08713	G	T	0.9792	0.00642049	23.6121
Naive-mature B cell %B cell	ebi-a-GCST90001408	rs4658141	1	89814066	3657	1.28e-07	0.1371	0.0259	C	T	0.3805	0.00760388	28.0051
Naive-mature B cell %B cell	ebi-a-GCST90001408	rs7412746	1	150860471	3657	2.75e-07	0.1312	0.02547	T	C	0.5153	0.00720352	26.5199
Naive-mature B cell %B cell	ebi-a-GCST90001408	rs75766272	1	8009985	3657	9.55e-08	0.463	0.0866	T	C	0.0201	0.00775568	28.5686
Naive-mature B cell %B cell	ebi-a-GCST90001408	rs149876490	1	16668240	3657	6.31e-06	1.014	0.2243	T	C	0.0027	0.00555741	20.4258
Naive-mature B cell %B cell	ebi-a-GCST90001408	rs72844588	2	138420154	3657	8.5e-07	-0.2131	0.04321	A	G	0.0913	0.00660685	24.3086
Naive-mature B cell %B cell	ebi-a-GCST90001408	rs13421263	2	169182294	3657	3.62e-06	0.2616	0.05638	T	C	0.0528	0.00585263	21.5173
Naive-mature B cell %B cell	ebi-a-GCST90001408	rs72635970	2	73868977	3657	3.01e-08	-0.3399	0.06121	G	T	0.0444	0.00836153	30.8191
Naive-mature B cell %B cell	ebi-a-GCST90001408	rs55710170	3	16416145	3657	9.81e-06	0.1678	0.03789	A	G	0.1181	0.00533442	19.6019
Naive-mature B cell %B cell	ebi-a-GCST90001408	rs35698683	4	11590243	3657	6.17e-06	0.2687	0.05935	G	A	0.0447	0.00557367	20.486
Naive-mature B cell %B cell	ebi-a-GCST90001408	rs77312528	4	36385921	3657	1.68e-06	0.6035	0.1258	G	T	0.0107	0.0062538	23.0015
Naive-mature B cell %B cell	ebi-a-GCST90001408	rs115405874	5	119742816	3657	5.37e-07	-1.013	0.2016	G	A	0.0037	0.00685685	25.2348
Naive-mature B cell %B cell	ebi-a-GCST90001408	rs690488	5	40183220	3657	3.99e-06	-0.1667	0.03608	A	C	0.8588	0.00580344	21.3354
Naive-mature B cell %B cell	ebi-a-GCST90001408	rs895377	5	58050530	3657	4.65e-07	0.1314	0.02603	A	G	0.3683	0.00691993	25.4686
Naive-mature B cell %B cell	ebi-a-GCST90001408	rs62398379	6	37585447	3657	1.46e-06	-0.1251	0.02593	C	T	0.4032	0.00632454	23.2633
Naive-mature B cell %B cell	ebi-a-GCST90001408	rs9492229	6	129409652	3657	8.68e-07	-0.3012	0.06111	C	T	0.9556	0.0065991	24.28
Naive-mature B cell %B cell	ebi-a-GCST90001408	rs9270578	6	32561093	3657	6.89e-06	0.1477	0.03279	A	G	0.5261	0.0055176	20.2787
Naive-mature B cell %B cell	ebi-a-GCST90001408	rs633090	8	12933368	3657	6.46e-06	-0.1163	0.02575	T	A	0.3414	0.00554708	20.3877
Naive-mature B cell %B cell	ebi-a-GCST90001408	rs145123647	10	26959594	3657	1.72e-06	1.077	0.2247	T	C	0.003	0.00624282	22.9608
Naive-mature B cell %B cell	ebi-a-GCST90001408	rs61896866	11	111318165	3657	5.66e-06	-0.1306	0.02874	A	G	0.2428	0.00561491	20.6384
Naive-mature B cell %B cell	ebi-a-GCST90001408	rs2334904	11	132133144	3657	4.91e-06	0.1801	0.03937	A	G	0.114	0.00568976	20.9151
Naive-mature B cell %B cell	ebi-a-GCST90001408	rs112570989	12	2866164	3657	2.19e-06	0.4852	0.1023	T	C	0.0149	0.00611367	22.4829
Naive-mature B cell %B cell	ebi-a-GCST90001408	rs76477280	13	50147180	3657	1.76e-06	-0.4222	0.08821	G	A	0.0206	0.00622535	22.8962
Naive-mature B cell %B cell	ebi-a-GCST90001408	rs9584780	13	98901269	3657	5.2e-07	-0.388	0.07717	C	T	0.0257	0.00686514	25.2656
Naive-mature B cell %B cell	ebi-a-GCST90001408	rs2476213	13	102612226	3657	9.3e-06	0.1119	0.02521	T	C	0.5659	0.00535866	19.6914
Naive-mature B cell %B cell	ebi-a-GCST90001408	rs77762131	14	96205838	3657	3.1e-06	-0.2722	0.05828	C	G	0.045	0.00592965	21.8022
Naive-mature B cell %B cell	ebi-a-GCST90001408	rs974368	14	63009549	3657	4.08e-06	-0.1154	0.025	A	G	0.5141	0.00579273	21.2958
Naive-mature B cell %B cell	ebi-a-GCST90001408	rs116844769	14	65713895	3657	1.42e-07	-0.2677	0.05076	A	G	0.0662	0.00754811	27.7982
Naive-mature B cell %B cell	ebi-a-GCST90001408	rs72914692	18	54422995	3657	5.72e-06	-0.4239	0.0933	A	G	0.018	0.00561299	20.6313
Naive-mature B cell %B cell	ebi-a-GCST90001408	rs9614418	22	44674143	3657	6.42e-06	-2.179	0.4823	G	C	0.0005	0.00555057	20.4006
Naive-mature B cell AC	ebi-a-GCST90001409	rs139077655	2	132741527	3656	4.37e-06	-0.1159	0.02519	T	C	0.382	0.00575701	21.1579
Naive-mature B cell AC	ebi-a-GCST90001409	rs76981518	4	152777207	3656	6.01e-06	-0.2134	0.04708	T	C	0.0744	0.00558825	20.5342
Naive-mature B cell AC	ebi-a-GCST90001409	rs115150472	5	146138788	3656	5.91e-06	2.627	0.579	T	C	0.0004	0.0055991	20.5743
Naive-mature B cell AC	ebi-a-GCST90001409	rs10042327	5	58278611	3656	7.4e-06	0.233	0.05192	A	G	0.0613	0.00547836	20.1282
Naive-mature B cell AC	ebi-a-GCST90001409	rs17056318	5	158285953	3656	2.36e-07	-0.2366	0.0457	C	T	0.081	0.00727811	26.7892
Naive-mature B cell AC	ebi-a-GCST90001409	rs9354413	6	67039330	3656	7.3e-06	0.1232	0.02743	C	T	0.2964	0.00548749	20.1619
Naive-mature B cell AC	ebi-a-GCST90001409	rs35607968	7	67653879	3656	3.71e-06	0.1584	0.03419	T	C	0.1536	0.00583665	21.4523
Naive-mature B cell AC	ebi-a-GCST90001409	rs2390504	7	21321670	3656	3.51e-06	-0.2668	0.05743	A	G	0.0486	0.00586856	21.5703
Naive-mature B cell AC	ebi-a-GCST90001409	rs143397127	7	12847391	3656	3.3e-06	-0.4624	0.09926	C	T	0.0157	0.0059008	21.6895
Naive-mature B cell AC	ebi-a-GCST90001409	rs2395904	8	130617819	3656	1.74e-07	-0.1445	0.02761	G	T	0.2657	0.00743627	27.3757
Naive-mature B cell AC	ebi-a-GCST90001409	rs283340	8	70193536	3656	4.6e-07	0.1251	0.02477	C	T	0.5621	0.00692846	25.4932
Naive-mature B cell AC	ebi-a-GCST90001409	rs189761842	10	125485345	3656	3.92e-06	0.7902	0.1709	T	C	0.0055	0.00581368	21.3674
Naive-mature B cell AC	ebi-a-GCST90001409	rs117344365	10	33779474	3656	8.13e-06	-0.4129	0.09241	A	G	0.0178	0.00543101	19.9533
Naive-mature B cell AC	ebi-a-GCST90001409	rs12799241	11	119980729	3656	9.07e-07	0.138	0.02805	A	G	0.2619	0.00657689	24.1911
Naive-mature B cell AC	ebi-a-GCST90001409	rs2286599	12	6499533	3656	8.96e-06	0.1183	0.0266	A	G	0.32	0.00538092	19.7683
Naive-mature B cell AC	ebi-a-GCST90001409	rs58114937	12	67638132	3656	2.84e-06	0.1702	0.0363	G	A	0.1302	0.00597718	21.9719
Naive-mature B cell AC	ebi-a-GCST90001409	rs9564767	13	71534535	3656	3.63e-06	-0.1163	0.02507	G	A	0.6075	0.00585188	21.5086
Naive-mature B cell AC	ebi-a-GCST90001409	rs3811215	14	22954777	3656	5.33e-06	-0.1229	0.02697	T	G	0.3032	0.00564776	20.7541
Naive-mature B cell AC	ebi-a-GCST90001409	rs76263497	15	60878804	3656	5.34e-06	-0.1886	0.04138	A	G	0.0989	0.00564983	20.7618
Naive-mature B cell AC	ebi-a-GCST90001409	rs143176410	16	84305239	3656	7.65e-06	1.819	0.4058	C	G	0.001	0.00546581	20.0818
Naive-mature B cell AC	ebi-a-GCST90001409	rs77983244	17	7316027	3656	4.34e-06	-0.3088	0.06711	A	G	0.0325	0.00575793	21.1613
Naive-mature B cell AC	ebi-a-GCST90001409	rs62067029	17	38038391	3656	2.35e-08	-0.1605	0.02868	T	A	0.4148	0.00849339	31.3007
Naive-mature B cell AC	ebi-a-GCST90001409	rs62115322	19	53848484	3656	3.31e-06	0.1382	0.02968	G	C	0.2083	0.00589541	21.6696
Naive-mature B cell AC	ebi-a-GCST90001409	rs34764986	20	59926554	3656	1.08e-06	-0.2347	0.04805	C	T	0.0699	0.00648348	23.8452
IgD- CD38br %B cell	ebi-a-GCST90001410	rs2792563	1	213100225	3657	1.49e-08	-0.1407	0.02479	A	G	0.567	0.00873175	32.1957
IgD- CD38br %B cell	ebi-a-GCST90001410	rs1250061	2	216542855	3657	7.79e-06	-0.1078	0.02407	A	T	0.5554	0.00545488	20.0469
IgD- CD38br %B cell	ebi-a-GCST90001410	rs12636371	3	125894785	3657	9.61e-07	0.1185	0.02414	A	G	0.4619	0.00654613	24.0838
IgD- CD38br %B cell	ebi-a-GCST90001410	rs12493961	3	11244825	3657	1.88e-06	0.3884	0.08136	G	A	0.0219	0.00619318	22.7771
IgD- CD38br %B cell	ebi-a-GCST90001410	rs13075403	3	28830276	3657	8.56e-06	0.1247	0.02799	G	A	0.7616	0.00539823	19.8376
IgD- CD38br %B cell	ebi-a-GCST90001410	rs11938966	4	55386841	3657	6.1e-06	0.3165	0.06988	A	C	0.0294	0.00557811	20.5024
IgD- CD38br %B cell	ebi-a-GCST90001410	rs76912165	5	92965344	3657	3.22e-06	0.4094	0.08778	G	A	0.0209	0.00591295	21.7404
IgD- CD38br %B cell	ebi-a-GCST90001410	rs139843122	6	107939307	3657	3.4e-06	-0.5032	0.1082	T	A	0.0123	0.00587951	21.6167
IgD- CD38br %B cell	ebi-a-GCST90001410	rs148377259	7	106306631	3657	2.04e-07	-0.3437	0.06603	C	T	0.034	0.00735437	27.0794
IgD- CD38br %B cell	ebi-a-GCST90001410	rs13235778	7	57550983	3657	5.46e-06	-0.1235	0.02712	A	G	0.2801	0.00563863	20.7261
IgD- CD38br %B cell	ebi-a-GCST90001410	rs10270812	7	68026886	3657	1.39e-06	-0.118	0.0244	C	T	0.5103	0.00635464	23.3747
IgD- CD38br %B cell	ebi-a-GCST90001410	rs188550599	8	15730211	3657	7.33e-06	0.44	0.098	G	A	0.0142	0.00548202	20.1472
IgD- CD38br %B cell	ebi-a-GCST90001410	rs138542577	8	16074805	3657	3.64e-07	0.3227	0.06331	C	G	0.0376	0.0070543	25.9666
IgD- CD38br %B cell	ebi-a-GCST90001410	rs137930158	8	109663198	3657	2.76e-06	-0.6636	0.1413	C	G	0.007	0.00599504	22.044
IgD- CD38br %B cell	ebi-a-GCST90001410	rs113087021	11	97765784	3657	8.53e-06	0.2024	0.04541	A	T	0.0766	0.00540307	19.8555
IgD- CD38br %B cell	ebi-a-GCST90001410	rs478251	11	127827727	3657	6.44e-07	0.1745	0.03499	C	A	0.1333	0.00675514	24.858
IgD- CD38br %B cell	ebi-a-GCST90001410	rs238926	11	113975210	3657	4.4e-06	-0.1152	0.02506	A	G	0.369	0.00574534	21.1206
IgD- CD38br %B cell	ebi-a-GCST90001410	rs7185719	16	59859266	3657	4.44e-06	-0.1257	0.02735	G	C	0.732	0.00574288	21.1115
IgD- CD38br %B cell	ebi-a-GCST90001410	rs11705673	22	45016637	3657	3.95e-06	0.1701	0.0368	G	C	0.12	0.00580842	21.3538
IgD+ CD24+ %B cell	ebi-a-GCST90001411	rs75766272	1	8009985	3657	1.99e-07	-0.4552	0.08737	T	C	0.0201	0.00736789	27.1295
IgD+ CD24+ %B cell	ebi-a-GCST90001411	rs11584183	1	230130712	3657	9.7e-06	-0.1336	0.03015	C	T	0.2311	0.00534057	19.6246
IgD+ CD24+ %B cell	ebi-a-GCST90001411	rs45608038	2	73679013	3657	9.25e-06	0.2797	0.063	G	A	0.0421	0.00536098	19.7
IgD+ CD24+ %B cell	ebi-a-GCST90001411	rs6781675	3	4408435	3657	7.49e-06	0.3685	0.08216	C	G	0.0235	0.00547075	20.1056
IgD+ CD24+ %B cell	ebi-a-GCST90001411	rs11134931	5	175234476	3657	8.46e-06	-0.1214	0.02723	A	G	0.6924	0.00540584	19.8657
IgD+ CD24+ %B cell	ebi-a-GCST90001411	rs34418535	6	32553200	3657	1.52e-06	0.4368	0.09069	G	A	0.064	0.00630341	23.1851
IgD+ CD24+ %B cell	ebi-a-GCST90001411	rs45575344	6	133003242	3657	5.28e-06	-0.1674	0.0367	C	T	0.1333	0.00565705	20.7942
IgD+ CD24+ %B cell	ebi-a-GCST90001411	rs147867176	6	169106376	3657	7.05e-06	-0.2834	0.06299	T	A	0.0418	0.00550471	20.2311
IgD+ CD24+ %B cell	ebi-a-GCST90001411	rs9369326	6	42013868	3657	3.92e-06	-0.1237	0.02675	C	T	0.3121	0.00581346	21.3724
IgD+ CD24+ %B cell	ebi-a-GCST90001411	rs7457479	7	66493985	3657	7.63e-06	-0.1289	0.02875	C	T	0.2762	0.00546669	20.0906
IgD+ CD24+ %B cell	ebi-a-GCST90001411	rs62562996	9	21576571	3657	2.51e-06	-0.4312	0.09145	A	G	0.0172	0.00604272	22.2204
IgD+ CD24+ %B cell	ebi-a-GCST90001411	rs112570989	12	2866164	3657	3.24e-06	-0.4808	0.1031	T	C	0.0149	0.00591169	21.7357
IgD+ CD24+ %B cell	ebi-a-GCST90001411	rs12874404	13	108993494	3657	1.2e-06	0.1313	0.027	G	A	0.3257	0.00642507	23.6355
IgD+ CD24+ %B cell	ebi-a-GCST90001411	rs7988851	13	51367583	3657	4.79e-07	-0.1353	0.02683	T	C	0.3266	0.00690589	25.4166
IgD+ CD24+ %B cell	ebi-a-GCST90001411	rs76477280	13	50147180	3657	1.08e-07	0.4747	0.08918	G	A	0.0206	0.00768824	28.3182
IgD+ CD24+ %B cell	ebi-a-GCST90001411	rs145371905	13	70325772	3657	5.5e-06	0.4126	0.09065	T	G	0.0194	0.00563306	20.7055
IgD+ CD24+ %B cell	ebi-a-GCST90001411	rs77762131	14	96205838	3657	1.57e-06	0.2816	0.05855	C	G	0.045	0.00628562	23.1193
IgD+ CD24+ %B cell	ebi-a-GCST90001411	rs78269238	14	65673804	3657	7.15e-06	0.2453	0.05457	T	C	0.0582	0.00549502	20.1953
IgD+ CD24+ %B cell	ebi-a-GCST90001411	rs35130455	14	93256694	3657	9e-06	-0.1204	0.02707	A	T	0.704	0.00538033	19.7715
IgD+ CD24+ %B cell	ebi-a-GCST90001411	rs17256322	16	4127619	3657	4.73e-06	0.1207	0.02634	A	T	0.3234	0.00570915	20.9868
IgD+ CD24+ %B cell	ebi-a-GCST90001411	rs144479315	18	23575118	3657	6.54e-06	0.2862	0.06339	T	A	0.0418	0.00554318	20.3732
IgD+ CD24+ AC	ebi-a-GCST90001412	rs7586359	2	237195419	3656	1.17e-06	-0.1868	0.03837	G	T	0.8907	0.00644106	23.6882
IgD+ CD24+ AC	ebi-a-GCST90001412	rs10513789	3	182760073	3656	7.52e-06	0.1323	0.0295	G	T	0.2261	0.00547125	20.1019
IgD+ CD24+ AC	ebi-a-GCST90001412	rs13132141	4	156739300	3656	3.3e-06	-0.1191	0.02557	A	G	0.6385	0.00589911	21.6833
IgD+ CD24+ AC	ebi-a-GCST90001412	rs147556975	5	148456360	3656	1.51e-06	-0.3012	0.06251	T	C	0.039	0.00631038	23.2046
IgD+ CD24+ AC	ebi-a-GCST90001412	rs4702913	5	4700587	3656	3.08e-06	0.197	0.04215	C	A	0.9123	0.00593942	21.8323
IgD+ CD24+ AC	ebi-a-GCST90001412	rs10942726	5	74257985	3656	7.86e-06	0.1176	0.02628	G	A	0.3155	0.00544735	20.0136
IgD+ CD24+ AC	ebi-a-GCST90001412	rs144607178	7	63248560	3656	9.71e-06	0.2175	0.0491	T	C	0.0636	0.00533857	19.6118
IgD+ CD24+ AC	ebi-a-GCST90001412	rs10749417	10	85446387	3656	6.47e-06	-0.1304	0.02887	T	A	0.2247	0.00554931	20.3903
IgD+ CD24+ AC	ebi-a-GCST90001412	rs11047113	12	23968609	3656	5.67e-06	-0.1831	0.04029	C	A	0.1027	0.00561733	20.6417
IgD+ CD24+ AC	ebi-a-GCST90001412	rs183466766	13	108710731	3656	2.14e-07	0.3121	0.06005	A	G	0.0402	0.0073343	26.9975
IgD+ CD24+ AC	ebi-a-GCST90001412	rs139981802	13	108488351	3656	5.23e-07	0.3005	0.05978	C	T	0.0418	0.00686404	25.2545
IgD+ CD24+ AC	ebi-a-GCST90001412	rs557577736	13	46224092	3656	1.92e-06	1.819	0.3815	G	A	0.001	0.00617985	22.7216
IgD+ CD24+ AC	ebi-a-GCST90001412	rs145371905	13	70325772	3656	1.02e-06	0.4292	0.08767	T	G	0.0194	0.00651289	23.9541
IgD+ CD24+ AC	ebi-a-GCST90001412	rs9314892	13	114873368	3656	3.93e-06	-0.1608	0.03478	G	A	0.8553	0.00581266	21.3636
IgD+ CD24+ AC	ebi-a-GCST90001412	rs12874404	13	108993494	3656	5.62e-14	0.1963	0.02601	G	A	0.3256	0.0153405	56.9275
IgD+ CD24+ AC	ebi-a-GCST90001412	rs73192651	13	50212885	3656	4.05e-07	0.4428	0.08724	T	C	0.02	0.00699726	25.7482
IgD+ CD24+ AC	ebi-a-GCST90001412	rs8014978	14	94936964	3656	3.57e-06	-0.1136	0.02446	C	T	0.5737	0.0058652	21.5579
IgD+ CD24+ AC	ebi-a-GCST90001412	rs77762131	14	96205838	3656	3.22e-07	0.291	0.05685	C	G	0.045	0.0071157	26.1871
IgD+ CD24+ AC	ebi-a-GCST90001412	rs12595433	15	63290645	3656	5.8e-06	-0.1118	0.02462	A	G	0.4579	0.00560865	20.6096
IgD+ CD24+ AC	ebi-a-GCST90001412	rs880312	16	8963501	3656	4.68e-06	-0.1821	0.03971	A	G	0.1034	0.00571904	21.0176
IgD+ CD24+ AC	ebi-a-GCST90001412	rs11653761	17	2716535	3656	2.83e-07	-0.125	0.02429	T	G	0.592	0.00719158	26.4684
IgD+ CD24+ AC	ebi-a-GCST90001412	rs7254039	19	14993354	3656	8.81e-06	-0.2566	0.05765	A	G	0.0435	0.00538966	19.8005
IgD+ CD24+ AC	ebi-a-GCST90001412	rs9614226	22	44688150	3656	1.47e-06	-0.4122	0.08546	G	T	0.9792	0.00632309	23.2516
IgD- CD24- %B cell	ebi-a-GCST90001413	rs111237501	1	163272701	3657	2.81e-06	1.055	0.2248	C	T	0.003	0.00598659	22.0128
IgD- CD24- %B cell	ebi-a-GCST90001413	rs11887461	2	128660247	3657	5.25e-06	0.1136	0.0249	G	A	0.4754	0.00565937	20.8027
IgD- CD24- %B cell	ebi-a-GCST90001413	rs13020544	2	217809198	3657	1.29e-06	-2.752	0.5674	A	G	0.0004	0.00639158	23.5115
IgD- CD24- %B cell	ebi-a-GCST90001413	rs145137909	2	215618238	3657	1.09e-06	-2.77	0.5672	A	G	0.0004	0.00647946	23.8369
IgD- CD24- %B cell	ebi-a-GCST90001413	rs114209430	4	83018399	3657	2.76e-06	-0.6384	0.136	C	T	0.0085	0.00598927	22.0227
IgD- CD24- %B cell	ebi-a-GCST90001413	rs17044633	4	113331648	3657	2.26e-06	0.3561	0.07517	G	A	0.0286	0.0060992	22.4294
IgD- CD24- %B cell	ebi-a-GCST90001413	rs183821560	5	62072324	3657	2.25e-06	-1.841	0.3885	A	G	0.0016	0.00610298	22.4434
IgD- CD24- %B cell	ebi-a-GCST90001413	rs9398107	6	107155687	3657	1.27e-06	0.2678	0.0552	G	A	0.0555	0.00639487	23.5237
IgD- CD24- %B cell	ebi-a-GCST90001413	rs73045003	7	2651996	3657	9.04e-06	-0.1605	0.03611	T	C	0.1396	0.00537317	19.745
IgD- CD24- %B cell	ebi-a-GCST90001413	rs76377003	8	112881828	3657	3.76e-06	-0.3971	0.08574	G	A	0.0219	0.00583133	21.4385
IgD- CD24- %B cell	ebi-a-GCST90001413	rs112898282	10	28462184	3657	2.97e-06	0.4712	0.1007	C	T	0.0152	0.00595161	21.8834
IgD- CD24- %B cell	ebi-a-GCST90001413	rs7966251	12	103731395	3657	1.43e-07	0.1908	0.03619	A	G	0.1349	0.00754338	27.7806
IgD- CD24- %B cell	ebi-a-GCST90001413	rs142305616	14	103946237	3657	8.84e-06	0.466	0.1047	C	A	0.0148	0.00538775	19.7989
IgD- CD24- %B cell	ebi-a-GCST90001413	rs7198605	16	6107421	3657	5.38e-06	0.146	0.03204	T	C	0.182	0.00564595	20.7531
IgD- CD24- %B cell	ebi-a-GCST90001413	rs35192093	18	29387367	3657	5.36e-06	0.1597	0.03505	T	C	0.1593	0.00564482	20.749
IgD- CD24- %B cell	ebi-a-GCST90001413	rs8109503	19	19073798	3657	4.27e-06	-0.2029	0.04406	A	T	0.0919	0.00576553	21.1952
IgD- CD24- %B cell	ebi-a-GCST90001413	rs6073000	20	41777449	3657	8.16e-07	-0.3098	0.06272	C	T	0.959	0.00662732	24.3845
IgD- CD24- %B cell	ebi-a-GCST90001413	rs115218594	22	27642688	3657	7.96e-06	-0.2776	0.06207	A	G	0.0421	0.00543978	19.9912
IgD- CD24- AC	ebi-a-GCST90001414	rs72953104	1	41379583	3656	4.2e-06	0.2344	0.05087	G	C	0.0643	0.00577392	21.2204
IgD- CD24- AC	ebi-a-GCST90001414	rs111237501	1	163272701	3656	3.35e-06	1.052	0.2261	C	T	0.003	0.00588654	21.6368
IgD- CD24- AC	ebi-a-GCST90001414	rs114114265	2	79806712	3656	5.51e-06	0.2343	0.05149	A	G	0.0647	0.0056317	20.6948
IgD- CD24- AC	ebi-a-GCST90001414	rs7615875	3	29345411	3656	8.85e-06	0.1425	0.03201	C	T	0.1956	0.00539143	19.8071
IgD- CD24- AC	ebi-a-GCST90001414	rs76499400	3	191888629	3656	6.77e-06	0.2069	0.04589	T	G	0.0792	0.00552931	20.3164
IgD- CD24- AC	ebi-a-GCST90001414	rs4697616	4	25767183	3656	3.53e-06	0.1246	0.02682	A	G	0.6779	0.00586889	21.5715
IgD- CD24- AC	ebi-a-GCST90001414	rs17044633	4	113331648	3656	5.62e-06	0.3458	0.07605	G	A	0.0286	0.00562336	20.664
IgD- CD24- AC	ebi-a-GCST90001414	rs76225955	4	31594004	3656	8.66e-06	-0.1924	0.0432	C	T	0.0909	0.00539618	19.8246
IgD- CD24- AC	ebi-a-GCST90001414	rs74356874	5	22936562	3656	4.74e-06	0.6821	0.1488	A	G	0.0066	0.00571472	21.0016
IgD- CD24- AC	ebi-a-GCST90001414	rs145638783	6	1238442	3656	4.47e-06	-0.9851	0.2144	A	G	0.0033	0.00574122	21.0996
IgD- CD24- AC	ebi-a-GCST90001414	rs112898282	10	28462184	3656	6.28e-06	0.4601	0.1017	C	T	0.0152	0.00556714	20.4562
IgD- CD24- AC	ebi-a-GCST90001414	rs75453701	13	55229646	3656	9.47e-06	0.2658	0.05994	G	A	0.0464	0.00534984	19.6535
IgD- CD24- AC	ebi-a-GCST90001414	rs7982713	13	71376322	3656	1.07e-06	-0.1482	0.03033	G	A	0.2157	0.00648811	23.8624
IgD- CD24- AC	ebi-a-GCST90001414	rs191543445	14	31505138	3656	4.14e-06	0.3337	0.07236	G	A	0.031	0.00578349	21.2558
IgD- CD24- AC	ebi-a-GCST90001414	rs496760	15	54695686	3656	5.69e-07	0.1331	0.02656	A	G	0.6422	0.00682214	25.0993
IgD- CD24- AC	ebi-a-GCST90001414	rs421516	17	63135589	3656	4.54e-06	-0.2921	0.06361	A	C	0.9583	0.00573467	21.0753
IgD- CD24- AC	ebi-a-GCST90001414	rs72977632	19	1930174	3656	5.75e-06	-0.2323	0.05115	A	T	0.0643	0.00560993	20.6143
IgD- CD24- AC	ebi-a-GCST90001414	rs451367	19	16412842	3656	8.52e-07	-0.146	0.0296	C	T	0.7674	0.00661052	24.3156
IgD+ CD24- %B cell	ebi-a-GCST90001415	rs11184230	1	105159724	3657	1.08e-06	-0.1946	0.03983	T	C	0.1095	0.00648507	23.8576
IgD+ CD24- %B cell	ebi-a-GCST90001415	rs7412746	1	150860471	3657	1.11e-06	0.1263	0.02588	T	C	0.5153	0.00647044	23.8035
IgD+ CD24- %B cell	ebi-a-GCST90001415	rs75766272	1	8009985	3657	3.86e-08	0.483	0.08768	T	C	0.0201	0.00822961	30.3288
IgD+ CD24- %B cell	ebi-a-GCST90001415	rs45608038	2	73679013	3657	3.85e-06	-0.2927	0.06326	G	A	0.0421	0.00582006	21.3968
IgD+ CD24- %B cell	ebi-a-GCST90001415	rs12465275	2	4082267	3657	8.84e-06	-0.6051	0.136	C	T	0.009	0.00538402	19.7851
IgD+ CD24- %B cell	ebi-a-GCST90001415	rs56335940	3	106579815	3657	4.84e-06	-0.1728	0.03773	A	G	0.1326	0.00570302	20.9641
IgD+ CD24- %B cell	ebi-a-GCST90001415	rs1972883	4	47951945	3657	6.89e-06	-0.1408	0.03125	A	G	0.7849	0.00552047	20.2893
IgD+ CD24- %B cell	ebi-a-GCST90001415	rs35698683	4	11590243	3657	5.36e-06	0.2735	0.06003	G	A	0.0447	0.0056441	20.7463
IgD+ CD24- %B cell	ebi-a-GCST90001415	rs6910508	6	166531345	3657	5.71e-06	0.1159	0.0255	A	G	0.4199	0.00561714	20.6466
IgD+ CD24- %B cell	ebi-a-GCST90001415	rs533239981	8	75515052	3657	4.43e-06	0.3029	0.06589	C	G	0.0387	0.00574556	21.1214
IgD+ CD24- %B cell	ebi-a-GCST90001415	rs2450220	8	119323401	3657	8.69e-06	-0.1439	0.03231	T	C	0.816	0.00539478	19.8249
IgD+ CD24- %B cell	ebi-a-GCST90001415	rs7870388	9	8660693	3657	2.97e-06	-0.142	0.03034	G	C	0.7737	0.00595425	21.8931
IgD+ CD24- %B cell	ebi-a-GCST90001415	rs140191306	9	2570753	3657	3.8e-06	0.4404	0.09513	T	C	0.0179	0.00582636	21.4201
IgD+ CD24- %B cell	ebi-a-GCST90001415	rs145123647	10	26959594	3657	7.68e-06	1.016	0.2269	T	C	0.003	0.00545279	20.0392
IgD+ CD24- %B cell	ebi-a-GCST90001415	rs116844769	14	65713895	3657	7.3e-08	-0.2773	0.0514	A	G	0.0662	0.00789597	29.0895
IgD+ CD24- %B cell	ebi-a-GCST90001415	rs182854545	14	54016223	3657	5.85e-06	1.363	0.3003	T	C	0.0018	0.00560166	20.5894
IgD+ CD24- %B cell	ebi-a-GCST90001415	rs73426855	17	77637123	3657	4.14e-06	-0.1632	0.03539	C	T	0.1471	0.00578144	21.254
IgD+ CD24- %B cell	ebi-a-GCST90001415	rs2159343	17	49451837	3657	2.37e-06	-0.1247	0.02639	G	A	0.6266	0.00606856	22.316
IgD+ CD24- %B cell	ebi-a-GCST90001415	rs78958229	21	39363957	3657	6.74e-06	0.2723	0.06041	T	C	0.044	0.00552518	20.3067
IgD+ CD24- %B cell	ebi-a-GCST90001415	rs58706313	22	44492562	3657	7.53e-06	-0.3021	0.06737	T	C	0.0343	0.00546842	20.097
IgD+ CD24- AC	ebi-a-GCST90001416	rs71615254	4	178658413	3656	1.21e-06	-0.2989	0.06147	C	A	0.0406	0.00642569	23.6313
IgD+ CD24- AC	ebi-a-GCST90001416	rs17056318	5	158285953	3656	3.99e-06	-0.2103	0.04553	C	T	0.081	0.00580163	21.3229
IgD+ CD24- AC	ebi-a-GCST90001416	rs141108367	5	21916806	3656	5.31e-06	1.503	0.3297	A	G	0.0012	0.00565213	20.7703
IgD+ CD24- AC	ebi-a-GCST90001416	rs115150472	5	146138788	3656	5.73e-06	2.619	0.5765	T	C	0.0004	0.00561334	20.6269
IgD+ CD24- AC	ebi-a-GCST90001416	rs12197153	6	100821460	3656	2.63e-06	2.118	0.4501	A	G	0.0007	0.00602012	22.1308
IgD+ CD24- AC	ebi-a-GCST90001416	rs9354413	6	67039330	3656	4.42e-07	0.138	0.02729	C	T	0.2964	0.00694573	25.5572
IgD+ CD24- AC	ebi-a-GCST90001416	rs143397127	7	12847391	3656	6.51e-06	-0.4464	0.09885	C	T	0.0157	0.00554719	20.3825
IgD+ CD24- AC	ebi-a-GCST90001416	rs190448231	7	87868543	3656	8.65e-06	0.3363	0.07548	G	T	0.028	0.00540048	19.8405
IgD+ CD24- AC	ebi-a-GCST90001416	rs34910780	7	77469688	3656	2.94e-06	-0.2677	0.05716	T	A	0.048	0.0059636	21.9217
IgD+ CD24- AC	ebi-a-GCST90001416	rs2395904	8	130617819	3656	1.26e-06	-0.1335	0.0275	G	T	0.2657	0.00640473	23.5537
IgD+ CD24- AC	ebi-a-GCST90001416	rs150663332	8	2044843	3656	5.03e-06	-0.2005	0.04387	T	C	0.084	0.00568085	20.8764
IgD+ CD24- AC	ebi-a-GCST90001416	rs117190494	8	75563339	3656	3.64e-07	0.4148	0.08139	A	G	0.022	0.00705431	25.9596
IgD+ CD24- AC	ebi-a-GCST90001416	rs701839	10	102955294	3656	5.63e-06	0.1269	0.02791	G	A	0.7124	0.00562275	20.6617
IgD+ CD24- AC	ebi-a-GCST90001416	rs189761842	10	125485345	3656	6.72e-06	0.7675	0.1702	T	C	0.0055	0.00553124	20.3236
IgD+ CD24- AC	ebi-a-GCST90001416	rs12799241	11	119980729	3656	2.39e-06	0.132	0.02794	A	G	0.2619	0.006068	22.3078
IgD+ CD24- AC	ebi-a-GCST90001416	rs34771848	12	14302579	3656	4.44e-06	-0.3693	0.08033	T	C	0.023	0.00574769	21.1235
IgD+ CD24- AC	ebi-a-GCST90001416	rs76578043	13	105214810	3656	5.74e-06	0.3166	0.0697	A	G	0.0298	0.00561185	20.6214
IgD+ CD24- AC	ebi-a-GCST90001416	rs75474045	13	72428296	3656	6.25e-06	0.4915	0.1086	A	G	0.0126	0.00557128	20.4715
IgD+ CD24- AC	ebi-a-GCST90001416	rs3811215	14	22954777	3656	2.6e-06	-0.1264	0.02685	T	G	0.3032	0.00602525	22.1497
IgD+ CD24- AC	ebi-a-GCST90001416	rs143176410	16	84305239	3656	7.18e-06	1.816	0.404	C	G	0.001	0.00549628	20.1944
IgD+ CD24- AC	ebi-a-GCST90001416	rs73426855	17	77637123	3656	3.1e-06	-0.1616	0.03458	C	T	0.1469	0.005938	21.8271
IgD+ CD24- AC	ebi-a-GCST90001416	rs77983244	17	7316027	3656	5.23e-06	-0.3049	0.06682	A	G	0.0325	0.00566278	20.8096
IgD+ CD24- AC	ebi-a-GCST90001416	rs62067029	17	38038391	3656	2.61e-08	-0.1593	0.02856	T	A	0.4148	0.00843779	31.0941
IgD+ CD24- AC	ebi-a-GCST90001416	rs34764986	20	59926554	3656	6.7e-06	-0.2158	0.04786	C	T	0.0699	0.00553023	20.3198
CD24+ CD27+ %B cell	ebi-a-GCST90001417	rs145208372	1	83678678	3657	5.91e-06	-0.56	0.1234	A	G	0.0097	0.00559992	20.583
CD24+ CD27+ %B cell	ebi-a-GCST90001417	rs7412746	1	150860471	3657	3.41e-07	-0.1301	0.02547	T	C	0.5153	0.00708409	26.0771
CD24+ CD27+ %B cell	ebi-a-GCST90001417	rs72758947	1	207087053	3657	3.67e-06	-0.2365	0.05101	G	A	0.0641	0.00584361	21.4839
CD24+ CD27+ %B cell	ebi-a-GCST90001417	rs4658141	1	89814066	3657	1.01e-06	-0.1269	0.02592	C	T	0.3805	0.00651165	23.9561
CD24+ CD27+ %B cell	ebi-a-GCST90001417	rs75766272	1	8009985	3657	2.05e-08	-0.4865	0.08656	T	C	0.0201	0.00856389	31.5714
CD24+ CD27+ %B cell	ebi-a-GCST90001417	rs72944931	2	178116262	3657	9.92e-06	0.4657	0.1052	G	A	0.0138	0.0053301	19.5859
CD24+ CD27+ %B cell	ebi-a-GCST90001417	rs45608038	2	73679013	3657	1.71e-08	0.3527	0.0624	G	A	0.0421	0.00866042	31.9304
CD24+ CD27+ %B cell	ebi-a-GCST90001417	rs72844588	2	138420154	3657	1.83e-06	0.2066	0.04322	A	G	0.0913	0.00620956	22.8378
CD24+ CD27+ %B cell	ebi-a-GCST90001417	rs62233948	3	7831627	3657	7.48e-06	-0.737	0.1643	T	C	0.006	0.00547207	20.1105
CD24+ CD27+ %B cell	ebi-a-GCST90001417	rs145442262	3	186702869	3657	1.15e-06	-0.2083	0.04276	A	G	0.0906	0.00644717	23.7173
CD24+ CD27+ %B cell	ebi-a-GCST90001417	rs55710170	3	16416145	3657	6.71e-06	-0.1708	0.03788	A	G	0.1181	0.0055287	20.3197
CD24+ CD27+ %B cell	ebi-a-GCST90001417	rs35698683	4	11590243	3657	8.18e-07	-0.293	0.05931	G	A	0.0447	0.00662927	24.3917
CD24+ CD27+ %B cell	ebi-a-GCST90001417	rs115405874	5	119742816	3657	3.93e-06	0.9325	0.2017	G	A	0.0037	0.00581072	21.3623
CD24+ CD27+ %B cell	ebi-a-GCST90001417	rs681014	5	140636323	3657	3.52e-06	0.9614	0.207	C	T	0.9966	0.00586392	21.5591
CD24+ CD27+ %B cell	ebi-a-GCST90001417	rs9492229	6	129409652	3657	9.28e-06	0.2715	0.06115	C	T	0.9556	0.00536151	19.7019
CD24+ CD27+ %B cell	ebi-a-GCST90001417	rs148702078	6	100574892	3657	7.6e-06	0.9264	0.2067	C	G	0.0034	0.00546276	20.0761
CD24+ CD27+ %B cell	ebi-a-GCST90001417	rs62459310	7	56242182	3657	6.15e-06	0.3676	0.08119	C	G	0.022	0.00557434	20.4884
CD24+ CD27+ %B cell	ebi-a-GCST90001417	rs10505439	8	124662104	3657	9.38e-06	-0.1852	0.04175	T	C	0.0941	0.00535197	19.6667
CD24+ CD27+ %B cell	ebi-a-GCST90001417	rs10743163	11	11033950	3657	2.21e-06	-0.1205	0.02541	A	G	0.4035	0.00611191	22.4764
CD24+ CD27+ %B cell	ebi-a-GCST90001417	rs265612	12	130112732	3657	9.3e-06	0.1143	0.02575	T	C	0.3411	0.00535895	19.6925
CD24+ CD27+ %B cell	ebi-a-GCST90001417	rs112294465	12	123744082	3657	7.44e-06	1.249	0.2784	A	C	0.0021	0.00547366	20.1163
CD24+ CD27+ %B cell	ebi-a-GCST90001417	rs76477280	13	50147180	3657	3.03e-08	0.4892	0.08811	G	A	0.0206	0.00835896	30.8095
CD24+ CD27+ %B cell	ebi-a-GCST90001417	rs117004076	14	97702226	3657	8.56e-06	0.4553	0.1022	G	A	0.0146	0.00539782	19.8361
CD24+ CD27+ %B cell	ebi-a-GCST90001417	rs77762131	14	96205838	3657	4.6e-06	0.2675	0.05828	C	G	0.045	0.00572781	21.0558
CD24+ CD27+ %B cell	ebi-a-GCST90001417	rs116844769	14	65713895	3657	1.06e-06	0.2482	0.05078	A	G	0.0662	0.00649031	23.877
CD24+ CD27+ %B cell	ebi-a-GCST90001417	rs7221794	17	76979729	3657	4.3e-06	-0.1563	0.03395	A	G	0.1574	0.0057624	21.1837
CD24+ CD27+ AC	ebi-a-GCST90001418	rs75766272	1	8009985	3656	2.57e-06	-0.4055	0.08609	T	C	0.0201	0.00603174	22.1737
CD24+ CD27+ AC	ebi-a-GCST90001418	rs16867231	2	181050023	3656	8.98e-06	0.5129	0.1154	A	G	0.0108	0.00537412	19.7431
CD24+ CD27+ AC	ebi-a-GCST90001418	rs79207264	3	96406408	3656	8.47e-06	0.1752	0.0393	A	G	0.1184	0.00540658	19.863
CD24+ CD27+ AC	ebi-a-GCST90001418	rs7640784	3	176029498	3656	7.48e-06	-0.1111	0.02476	A	C	0.4714	0.00547691	20.1228
CD24+ CD27+ AC	ebi-a-GCST90001418	rs149085540	4	110550623	3656	6.67e-06	-0.4318	0.09574	T	C	0.0167	0.00553302	20.3302
CD24+ CD27+ AC	ebi-a-GCST90001418	rs17708396	5	148410250	3656	1.09e-06	2.539	0.5201	A	C	0.0005	0.00647625	23.8185
CD24+ CD27+ AC	ebi-a-GCST90001418	rs10942726	5	74257985	3656	8.93e-06	0.1188	0.02672	G	A	0.3155	0.00537789	19.7571
CD24+ CD27+ AC	ebi-a-GCST90001418	rs35057381	5	26412301	3656	6.18e-06	0.1344	0.02969	C	T	0.2211	0.00557371	20.4805
CD24+ CD27+ AC	ebi-a-GCST90001418	rs56033406	6	41084740	3656	3.23e-06	0.312	0.06692	T	C	0.0349	0.0059104	21.725
CD24+ CD27+ AC	ebi-a-GCST90001418	rs4076316	6	167859623	3656	2.84e-07	-0.1404	0.02729	A	T	0.3005	0.00718767	26.4539
CD24+ CD27+ AC	ebi-a-GCST90001418	rs144625305	7	7871676	3656	5.75e-06	0.6162	0.1357	T	C	0.0086	0.00560835	20.6085
CD24+ CD27+ AC	ebi-a-GCST90001418	rs184496770	8	124255582	3656	8.56e-06	1.162	0.2608	T	C	0.0021	0.00540056	19.8408
CD24+ CD27+ AC	ebi-a-GCST90001418	rs118092259	8	89432719	3656	4.98e-06	-0.2901	0.06345	G	T	0.0414	0.00568525	20.8927
CD24+ CD27+ AC	ebi-a-GCST90001418	rs10759006	9	8855603	3656	9.51e-06	0.1133	0.02556	C	T	0.6198	0.00534569	19.6381
CD24+ CD27+ AC	ebi-a-GCST90001418	rs10762541	10	53790461	3656	6.09e-07	0.1488	0.02978	T	C	0.772	0.00678257	24.9528
CD24+ CD27+ AC	ebi-a-GCST90001418	rs138329462	12	11634360	3656	3.11e-06	-0.4374	0.09365	A	G	0.0174	0.00593133	21.8024
CD24+ CD27+ AC	ebi-a-GCST90001418	rs557577736	13	46224092	3656	2.87e-06	1.818	0.3878	G	A	0.001	0.00597535	21.9652
CD24+ CD27+ AC	ebi-a-GCST90001418	rs12874404	13	108993494	3656	2.04e-10	0.1691	0.02653	G	A	0.3256	0.0109902	40.6046
CD24+ CD27+ AC	ebi-a-GCST90001418	rs73192651	13	50212885	3656	7.38e-07	0.4411	0.08893	T	C	0.02	0.00668434	24.5889
CD24+ CD27+ AC	ebi-a-GCST90001418	rs76552872	13	70167316	3656	5.54e-06	0.283	0.06219	T	G	0.042	0.00563213	20.6964
CD24+ CD27+ AC	ebi-a-GCST90001418	rs77762131	14	96205838	3656	1.13e-06	0.2815	0.05774	C	G	0.045	0.00645926	23.7556
CD24+ CD27+ AC	ebi-a-GCST90001418	rs11653761	17	2716535	3656	1.84e-06	-0.118	0.0247	T	G	0.592	0.00620385	22.8104
CD24+ CD27+ AC	ebi-a-GCST90001418	rs11649808	17	62258665	3656	8.75e-06	0.1546	0.03472	A	G	0.8487	0.00539392	19.8163
CD24+ CD27+ AC	ebi-a-GCST90001418	rs7254039	19	14993354	3656	8.64e-06	-0.2606	0.0585	A	G	0.0435	0.00539859	19.8335
CD24+ CD27+ AC	ebi-a-GCST90001418	rs728776	22	45400116	3656	7.09e-06	-0.1712	0.03808	G	A	0.121	0.0054981	20.2011
CD24+ CD27+ AC	ebi-a-GCST90001418	rs144295598	22	45164171	3656	2.6e-06	0.5664	0.1203	A	G	0.0103	0.00602676	22.1553
CD20- %B cell	ebi-a-GCST90001419	rs529500582	1	11620068	3658	1.01e-06	-0.4047	0.08262	A	G	0.0254	0.00651648	23.9805
CD20- %B cell	ebi-a-GCST90001419	rs187723151	1	242186219	3658	1.08e-06	-0.9447	0.1934	A	G	0.004	0.00648049	23.8472
CD20- %B cell	ebi-a-GCST90001419	rs112180455	2	221466858	3658	6.2e-06	0.3316	0.07326	T	C	0.0299	0.00556962	20.4766
CD20- %B cell	ebi-a-GCST90001419	rs58352426	3	154090291	3658	2.08e-06	0.1401	0.02947	A	G	0.2246	0.00614041	22.588
CD20- %B cell	ebi-a-GCST90001419	rs75951284	3	187638796	3658	5.11e-06	0.3083	0.06752	T	C	0.0316	0.00566722	20.8375
CD20- %B cell	ebi-a-GCST90001419	rs74786971	4	90909176	3658	6.61e-06	0.2235	0.04952	C	G	0.0645	0.00553781	20.359
CD20- %B cell	ebi-a-GCST90001419	rs316122	5	93014071	3658	3.97e-06	0.2993	0.06479	C	G	0.0372	0.00579999	21.3285
CD20- %B cell	ebi-a-GCST90001419	rs9270911	6	32572202	3658	2.1e-06	0.1364	0.02871	T	C	0.6083	0.00613263	22.5593
CD20- %B cell	ebi-a-GCST90001419	rs9477367	6	17249496	3658	7.46e-06	-0.1917	0.04273	C	T	0.9097	0.00547207	20.116
CD20- %B cell	ebi-a-GCST90001419	rs111761453	7	137173666	3658	8.6e-06	0.2453	0.05506	T	G	0.0524	0.00539671	19.8374
CD20- %B cell	ebi-a-GCST90001419	rs75368642	7	150969808	3658	6.42e-06	0.2118	0.04687	T	C	0.073	0.00555138	20.4091
CD20- %B cell	ebi-a-GCST90001419	rs7875273	9	9023522	3658	5.83e-06	0.1137	0.02506	C	T	0.3779	0.005596	20.5741
CD20- %B cell	ebi-a-GCST90001419	rs118084343	11	17687837	3658	1.03e-06	-0.2663	0.0544	G	A	0.0547	0.00650826	23.9501
CD20- %B cell	ebi-a-GCST90001419	rs3885787	12	92375948	3658	5.84e-06	0.2407	0.05303	C	A	0.9422	0.00560049	20.5907
CD20- %B cell	ebi-a-GCST90001419	rs4244568	15	39319915	3658	2.67e-06	-0.1233	0.02622	G	T	0.3414	0.00600896	22.1016
CD20- %B cell	ebi-a-GCST90001419	rs140134875	15	80306120	3658	1.64e-06	-1.694	0.3528	A	C	0.0011	0.00626321	23.0426
CD20- %B cell	ebi-a-GCST90001419	rs4889373	16	81747602	3658	7.06e-06	-0.1372	0.03051	G	A	0.7989	0.00549776	20.2109
CD20- %B cell	ebi-a-GCST90001419	rs2107459	16	74140113	3658	4.18e-06	0.2021	0.04383	A	C	0.0853	0.00577869	21.2497
CD20- %B cell	ebi-a-GCST90001419	rs7265879	20	6103341	3658	2.36e-06	-0.2182	0.04616	G	C	0.0778	0.00607141	22.3327
CD20- %B cell	ebi-a-GCST90001419	rs57840701	20	46686437	3658	5.65e-06	0.4562	0.1004	C	A	0.015	0.00561248	20.6351
IgD- CD38br AC	ebi-a-GCST90001420	rs115156019	1	168227395	3656	6.33e-07	-0.6197	0.1242	T	C	0.0081	0.00676342	24.8818
IgD- CD38br AC	ebi-a-GCST90001420	rs2792563	1	213100225	3656	9.6e-06	-0.108	0.02437	A	G	0.5671	0.00534323	19.629
IgD- CD38br AC	ebi-a-GCST90001420	rs138158989	2	204476635	3656	2.33e-06	-1.339	0.2832	A	G	0.0018	0.00607744	22.3428
IgD- CD38br AC	ebi-a-GCST90001420	rs114044800	2	237823477	3656	7.82e-06	0.5637	0.1259	C	G	0.0086	0.00545335	20.0358
IgD- CD38br AC	ebi-a-GCST90001420	rs148362575	2	187165335	3656	1.64e-06	2.541	0.5292	T	A	0.0008	0.00626662	23.0426
IgD- CD38br AC	ebi-a-GCST90001420	rs66491584	3	20980398	3656	7.43e-07	-0.1466	0.02957	A	G	0.1991	0.00667804	24.5656
IgD- CD38br AC	ebi-a-GCST90001420	rs141490841	3	149265655	3656	6.99e-06	0.3828	0.08506	A	G	0.02	0.00550919	20.2421
IgD- CD38br AC	ebi-a-GCST90001420	rs62353585	4	168102710	3656	8.48e-06	0.3438	0.07709	C	T	0.0227	0.0054107	19.8782
IgD- CD38br AC	ebi-a-GCST90001420	rs3105149	5	36474634	3656	8.27e-06	0.3462	0.07754	T	A	0.0239	0.00542294	19.9235
IgD- CD38br AC	ebi-a-GCST90001420	rs78678130	7	105792831	3656	8.03e-06	-0.1707	0.03819	A	G	0.1076	0.00543494	19.9678
IgD- CD38br AC	ebi-a-GCST90001420	rs138058221	7	132571443	3656	4.47e-06	-0.6658	0.1449	T	C	0.0068	0.00574174	21.1015
IgD- CD38br AC	ebi-a-GCST90001420	rs10815908	9	8537763	3656	2.76e-06	0.2526	0.0538	T	G	0.0511	0.00599356	22.0325
IgD- CD38br AC	ebi-a-GCST90001420	rs912755	10	7484185	3656	2.16e-06	-2.494	0.5255	C	G	0.9996	0.00612314	22.5118
IgD- CD38br AC	ebi-a-GCST90001420	rs11605946	11	19547027	3656	5.16e-06	0.1457	0.03191	A	G	0.1637	0.00567009	20.8366
IgD- CD38br AC	ebi-a-GCST90001420	rs79801395	11	97756814	3656	6.69e-06	0.1973	0.04374	C	G	0.0799	0.00553452	20.3357
IgD- CD38br AC	ebi-a-GCST90001420	rs478251	11	127827727	3656	8.86e-07	0.1689	0.03431	C	A	0.1332	0.0065848	24.2203
IgD- CD38br AC	ebi-a-GCST90001420	rs147319637	11	111211623	3656	3.92e-06	-0.5657	0.1224	A	G	0.0094	0.00580863	21.3487
IgD- CD38br AC	ebi-a-GCST90001420	rs11609248	12	14317207	3656	7.11e-06	-0.1355	0.03014	G	A	0.1916	0.00549783	20.2001
IgD- CD38br AC	ebi-a-GCST90001420	rs17037450	12	106098314	3656	4.91e-06	-0.3311	0.07236	A	G	0.0264	0.00569423	20.9259
IgD- CD38br AC	ebi-a-GCST90001420	rs2075365	12	31092966	3656	4.15e-06	-0.1142	0.02477	A	G	0.6518	0.00578038	21.2443
IgD- CD38br AC	ebi-a-GCST90001420	rs74011406	15	47631034	3656	2.87e-06	0.1928	0.04113	A	G	0.093	0.00597431	21.9613
IgD- CD38br AC	ebi-a-GCST90001420	rs72834736	16	81821361	3656	8.31e-06	0.3465	0.07762	C	G	0.0248	0.00542116	19.9169
CD20- AC	ebi-a-GCST90001421	rs6712095	2	205623497	3657	6.32e-06	0.3592	0.07943	T	G	0.0246	0.00556105	20.4393
CD20- AC	ebi-a-GCST90001421	rs57641238	2	75536553	3657	1.48e-07	-0.1546	0.02937	C	G	0.2252	0.00751983	27.6932
CD20- AC	ebi-a-GCST90001421	rs34625183	3	146097919	3657	8.03e-06	-0.1694	0.03789	T	C	0.1154	0.00543607	19.9774
CD20- AC	ebi-a-GCST90001421	rs36123742	3	133253719	3657	4.11e-06	0.1193	0.02587	T	A	0.6555	0.00578156	21.2545
CD20- AC	ebi-a-GCST90001421	rs74786971	4	90909176	3657	2.03e-06	0.2348	0.04935	C	G	0.0645	0.00615201	22.6248
CD20- AC	ebi-a-GCST90001421	rs116699251	5	142419461	3657	3.24e-06	-0.2732	0.05861	A	G	0.0446	0.00590637	21.716
CD20- AC	ebi-a-GCST90001421	rs41494	5	9688280	3657	6.26e-06	1.728	0.3819	T	A	0.999	0.00556722	20.4621
CD20- AC	ebi-a-GCST90001421	rs7773849	6	128553518	3657	8.31e-08	1.508	0.2808	G	A	0.0018	0.00782478	28.8251
CD20- AC	ebi-a-GCST90001421	rs9273241	6	32614025	3657	3.17e-07	0.177	0.03455	T	C	0.5975	0.00712557	26.2309
CD20- AC	ebi-a-GCST90001421	rs2102662	7	56828069	3657	9.78e-06	0.1274	0.02877	A	G	0.7447	0.00533349	19.5984
CD20- AC	ebi-a-GCST90001421	rs111761453	7	137173666	3657	5.77e-06	0.249	0.05482	T	G	0.0524	0.00560987	20.6197
CD20- AC	ebi-a-GCST90001421	rs38182	7	15900650	3657	3.21e-06	-0.1541	0.03305	T	C	0.1693	0.00590967	21.7283
CD20- AC	ebi-a-GCST90001421	rs6586822	8	19139514	3657	4.35e-06	-0.1182	0.02568	C	T	0.6508	0.00575985	21.1742
CD20- AC	ebi-a-GCST90001421	rs6482467	10	25320223	3657	9.72e-06	-0.1128	0.02546	G	A	0.3646	0.0053389	19.6184
CD20- AC	ebi-a-GCST90001421	rs16936840	11	19531128	3657	3.5e-06	0.1881	0.04049	T	C	0.102	0.00586681	21.5697
CD20- AC	ebi-a-GCST90001421	rs2212443	11	88131197	3657	6.08e-06	-0.1412	0.03117	G	T	0.8048	0.00558008	20.5096
CD20- AC	ebi-a-GCST90001421	rs12146943	13	21076875	3657	6.51e-06	-0.1127	0.02495	A	G	0.3704	0.00554837	20.3924
CD20- AC	ebi-a-GCST90001421	rs77553819	13	24882401	3657	3.52e-06	-0.1249	0.0269	C	G	0.2863	0.00586061	21.5468
CD20- AC	ebi-a-GCST90001421	rs71431666	14	95266847	3657	3.49e-06	-0.1932	0.04158	C	G	0.0946	0.005869	21.5778
CD20- AC	ebi-a-GCST90001421	rs252298	16	29232967	3657	6.61e-06	0.1091	0.02419	A	G	0.5643	0.00553151	20.3301
CD20- AC	ebi-a-GCST90001421	rs56736306	16	87840577	3657	5.92e-06	-0.1465	0.03231	G	C	0.1719	0.00559038	20.5477
CD20- AC	ebi-a-GCST90001421	rs2637364	17	32078878	3657	3.75e-06	-0.1164	0.02513	C	T	0.6221	0.00583251	21.4429
CD20- AC	ebi-a-GCST90001421	rs6029245	20	39267990	3657	3.23e-06	0.3071	0.06585	C	T	0.0358	0.00591218	21.7375
CD20- AC	ebi-a-GCST90001421	rs6052993	20	4944838	3657	5.17e-06	-0.1123	0.0246	G	C	0.4371	0.00566626	20.8282
CD20- AC	ebi-a-GCST90001421	rs6008703	22	48837650	3657	9.67e-06	-0.1147	0.02589	C	G	0.3131	0.00533842	19.6167
CD20- CD38- %B cell	ebi-a-GCST90001422	rs75839951	2	34491589	3659	1.93e-06	-0.2476	0.05192	G	T	0.0585	0.00617701	22.7297
CD20- CD38- %B cell	ebi-a-GCST90001422	rs4832496	2	17752538	3659	6.54e-06	0.127	0.02814	A	G	0.236	0.00553587	20.3574
CD20- CD38- %B cell	ebi-a-GCST90001422	rs141595421	3	63492195	3659	8.62e-06	-0.4902	0.11	G	T	0.0127	0.00539819	19.8483
CD20- CD38- %B cell	ebi-a-GCST90001422	rs396692	4	163553861	3659	6e-06	0.1157	0.02552	A	G	0.6682	0.00558612	20.5432
CD20- CD38- %B cell	ebi-a-GCST90001422	rs182720746	4	113092883	3659	2.01e-06	0.6255	0.1314	T	C	0.0089	0.00615489	22.6478
CD20- CD38- %B cell	ebi-a-GCST90001422	rs2215848	4	25065221	3659	3.07e-06	0.524	0.1121	A	G	0.0118	0.00593613	21.8381
CD20- CD38- %B cell	ebi-a-GCST90001422	rs62311900	4	74145187	3659	9.86e-06	-0.1398	0.03159	T	C	0.1735	0.00532396	19.5739
CD20- CD38- %B cell	ebi-a-GCST90001422	rs2339996	5	173070505	3659	3.12e-07	-0.1471	0.0287	A	G	0.7803	0.0071284	26.2557
CD20- CD38- %B cell	ebi-a-GCST90001422	rs13176237	5	42353044	3659	9.12e-06	0.2113	0.04756	G	A	0.0696	0.00536558	19.7278
CD20- CD38- %B cell	ebi-a-GCST90001422	rs72492305	6	32509333	3659	4.19e-07	0.2125	0.04192	T	C	0.6663	0.00697387	25.6825
CD20- CD38- %B cell	ebi-a-GCST90001422	rs56284619	6	90013983	3659	5.72e-06	0.1557	0.03428	T	C	0.1469	0.0056065	20.6186
CD20- CD38- %B cell	ebi-a-GCST90001422	rs10988372	9	132193568	3659	6.77e-06	0.1351	0.02998	C	G	0.2044	0.00551927	20.296
CD20- CD38- %B cell	ebi-a-GCST90001422	rs118073973	9	19948908	3659	5.45e-06	0.2799	0.06148	A	T	0.0402	0.00563278	20.7157
CD20- CD38- %B cell	ebi-a-GCST90001422	rs72652459	9	22099416	3659	9.2e-06	-1.505	0.3389	T	C	0.0012	0.00536084	19.7103
CD20- CD38- %B cell	ebi-a-GCST90001422	rs55767134	10	17048435	3659	2.9e-06	-0.1463	0.03122	C	G	0.1838	0.00596571	21.9475
CD20- CD38- %B cell	ebi-a-GCST90001422	rs34666228	11	123385425	3659	1.46e-06	0.1355	0.02809	T	G	0.2346	0.00631916	23.2561
CD20- CD38- %B cell	ebi-a-GCST90001422	rs78301150	12	82233392	3659	1.42e-06	-1.069	0.2213	A	G	0.0033	0.00633679	23.3214
CD20- CD38- %B cell	ebi-a-GCST90001422	rs55897487	12	261706	3659	3.73e-06	-1.342	0.2897	T	C	0.0016	0.0058305	21.4472
CD20- CD38- %B cell	ebi-a-GCST90001422	rs117308259	14	31993501	3659	2.48e-08	-0.8348	0.1494	C	T	0.0066	0.0084608	31.2051
CD20- CD38- %B cell	ebi-a-GCST90001422	rs17099538	14	33254318	3659	3.09e-06	-0.2409	0.05156	C	T	0.0559	0.00593065	21.8178
CD20- CD38- %B cell	ebi-a-GCST90001422	rs77911577	14	28669022	3659	8.79e-06	-0.2551	0.05732	C	A	0.05	0.00538396	19.7957
CD20- CD38- %B cell	ebi-a-GCST90001422	rs2113943	15	60895636	3659	9.1e-06	0.1278	0.02875	G	A	0.2288	0.00537136	19.7492
CD20- CD38- %B cell	ebi-a-GCST90001422	rs35639639	16	5488091	3659	8.6e-06	0.1332	0.0299	C	T	0.2062	0.00539454	19.8348
CD20- CD38- %B cell	ebi-a-GCST90001422	rs16955339	17	52971060	3659	2.57e-06	0.293	0.06221	T	G	0.0377	0.00602598	22.1706
CD20- CD38- %B cell	ebi-a-GCST90001422	rs36071180	20	765164	3659	8.08e-06	0.1488	0.03329	A	G	0.1596	0.00543064	19.9683
CD20- CD38- %B cell	ebi-a-GCST90001422	rs6125184	20	46576714	3659	1.55e-06	-0.1186	0.02463	A	G	0.5914	0.00629702	23.1741
CD20- CD38- AC	ebi-a-GCST90001423	rs182720746	4	113092883	3658	5.38e-06	0.6026	0.1323	T	C	0.0089	0.00563948	20.7349
CD20- CD38- AC	ebi-a-GCST90001423	rs62311900	4	74145187	3658	1.34e-06	-0.1537	0.03175	T	C	0.1736	0.00636566	23.4219
CD20- CD38- AC	ebi-a-GCST90001423	rs2339996	5	173070505	3658	6.6e-07	-0.1438	0.02887	A	G	0.7802	0.00673666	24.7963
CD20- CD38- AC	ebi-a-GCST90001423	rs72492305	6	32509333	3658	4.25e-07	0.2112	0.04169	T	C	0.6662	0.00696697	25.65
CD20- CD38- AC	ebi-a-GCST90001423	rs6906886	6	85038851	3658	3.29e-06	0.1893	0.04063	A	T	0.903	0.00589922	21.6955
CD20- CD38- AC	ebi-a-GCST90001423	rs11203884	8	17516564	3658	2.27e-06	-0.1548	0.03269	T	C	0.1643	0.00609276	22.4117
CD20- CD38- AC	ebi-a-GCST90001423	rs10988372	9	132193568	3658	4.09e-06	0.139	0.03012	C	G	0.2045	0.00578835	21.2854
CD20- CD38- AC	ebi-a-GCST90001423	rs118073973	9	19948908	3658	2.87e-06	0.2899	0.06184	A	T	0.0402	0.0059719	21.9644
CD20- CD38- AC	ebi-a-GCST90001423	rs75609575	11	97639659	3658	3.45e-06	-0.3072	0.06608	A	G	0.0349	0.00587354	21.6006
CD20- CD38- AC	ebi-a-GCST90001423	rs308820	11	88142031	3658	4.63e-06	-0.1305	0.02844	C	T	0.7571	0.00572302	21.0438
CD20- CD38- AC	ebi-a-GCST90001423	rs61906277	11	123384801	3658	3.99e-07	0.1435	0.02825	G	A	0.2347	0.00700439	25.7887
CD20- CD38- AC	ebi-a-GCST90001423	rs117308259	14	31993501	3658	4.4e-06	-0.6917	0.1504	C	T	0.0066	0.005749	21.1399
CD20- CD38- AC	ebi-a-GCST90001423	rs16955339	17	52971060	3658	7.67e-07	0.3095	0.06249	T	G	0.0377	0.00666122	24.5167
CD20- CD38- AC	ebi-a-GCST90001423	rs77510701	18	34838106	3658	6.74e-06	-0.2548	0.05651	A	C	0.0484	0.0055271	20.3194
CD20- CD38- AC	ebi-a-GCST90001423	rs80339814	19	53396009	3658	8.02e-06	-0.2131	0.04766	C	T	0.0794	0.00543561	19.9812
CD20- CD38- AC	ebi-a-GCST90001423	rs6125184	20	46576714	3658	9.6e-06	-0.1099	0.02479	A	G	0.5914	0.00534406	19.6429
CD20- CD38- AC	ebi-a-GCST90001423	rs36071180	20	765164	3658	7.7e-06	0.1498	0.03344	A	G	0.1597	0.00545596	20.0564
IgD+ %Lymphocyte	ebi-a-GCST90001424	rs143109147	1	40387371	3657	3.27e-06	2.746	0.5892	C	T	0.0004	0.00590444	21.7089
IgD+ %Lymphocyte	ebi-a-GCST90001424	rs16837671	2	206655953	3657	7.43e-07	-0.2827	0.05702	G	T	0.0494	0.00667671	24.5674
IgD+ %Lymphocyte	ebi-a-GCST90001424	rs141070091	4	46715880	3657	6.97e-06	0.614	0.1364	T	G	0.0081	0.0055104	20.2521
IgD+ %Lymphocyte	ebi-a-GCST90001424	rs76845048	5	115785493	3657	4.76e-06	-0.3021	0.06594	C	A	0.0357	0.00570681	20.9781
IgD+ %Lymphocyte	ebi-a-GCST90001424	rs4361609	6	31240635	3657	6.78e-07	-0.2101	0.04223	C	G	0.1131	0.00672288	24.7384
IgD+ %Lymphocyte	ebi-a-GCST90001424	rs73078428	7	20106029	3657	4.85e-06	-0.1651	0.03606	A	T	0.1318	0.00569948	20.951
IgD+ %Lymphocyte	ebi-a-GCST90001424	rs111830700	7	121332400	3657	5.2e-06	0.2879	0.06309	A	G	0.0377	0.00566202	20.8125
IgD+ %Lymphocyte	ebi-a-GCST90001424	rs34910780	7	77469688	3657	1.25e-06	-0.2739	0.05642	T	A	0.0481	0.00640329	23.5548
IgD+ %Lymphocyte	ebi-a-GCST90001424	rs2395904	8	130617819	3657	2.24e-06	-0.1285	0.02712	G	T	0.2657	0.0061016	22.4383
IgD+ %Lymphocyte	ebi-a-GCST90001424	rs533239981	8	75515052	3657	8.16e-06	0.2839	0.06355	C	G	0.0387	0.00542764	19.9463
IgD+ %Lymphocyte	ebi-a-GCST90001424	rs1977295	10	7188484	3657	3.11e-06	0.1101	0.02357	A	G	0.5273	0.00593126	21.8081
IgD+ %Lymphocyte	ebi-a-GCST90001424	rs75319860	12	110312229	3657	6.84e-06	0.3546	0.0787	C	T	0.0249	0.00552076	20.2904
IgD+ %Lymphocyte	ebi-a-GCST90001424	rs116906133	13	100023905	3657	2.22e-06	-1.032	0.2178	G	A	0.0037	0.00610184	22.4391
IgD+ %Lymphocyte	ebi-a-GCST90001424	rs12874404	13	108993494	3657	3.43e-13	0.1898	0.02599	G	A	0.3257	0.0143737	53.3018
IgD+ %Lymphocyte	ebi-a-GCST90001424	rs2402519	14	95373465	3657	2.1e-06	0.1596	0.03359	C	G	0.1523	0.00613547	22.5636
IgD+ %Lymphocyte	ebi-a-GCST90001424	rs11657531	17	2731370	3657	5.52e-10	-0.1468	0.0236	T	C	0.4882	0.0104697	38.6715
IgD+ %Lymphocyte	ebi-a-GCST90001424	rs12939565	17	38038389	3657	2.45e-07	-0.142	0.02747	T	A	0.4267	0.00725392	26.7068
IgD+ %Lymphocyte	ebi-a-GCST90001424	rs75956343	17	70210257	3657	8.75e-06	-0.2576	0.05786	G	A	0.0469	0.00539091	19.8106
IgD+ %Lymphocyte	ebi-a-GCST90001424	rs55658072	19	14873284	3657	3.24e-06	0.1165	0.02499	G	A	0.6218	0.00590774	21.7211
IgD+ %Lymphocyte	ebi-a-GCST90001424	rs6131010	20	44724305	3657	2.47e-06	-0.1212	0.02568	G	A	0.6172	0.00605415	22.2627
IgD- CD38br %lymphocyte	ebi-a-GCST90001425	rs970081	1	213101844	3656	1.65e-06	-0.1191	0.02482	A	G	0.6517	0.00625874	23.0135
IgD- CD38br %lymphocyte	ebi-a-GCST90001425	rs78196740	1	63802723	3656	2.6e-06	0.192	0.04079	C	T	0.0929	0.00602372	22.1441
IgD- CD38br %lymphocyte	ebi-a-GCST90001425	rs148362575	2	187165335	3656	1.93e-06	2.567	0.5384	T	A	0.0008	0.00617936	22.7198
IgD- CD38br %lymphocyte	ebi-a-GCST90001425	rs62160934	2	136941539	3656	6.13e-06	0.1297	0.02865	A	T	0.2133	0.00557438	20.483
IgD- CD38br %lymphocyte	ebi-a-GCST90001425	rs138158989	2	204476635	3656	2.5e-06	-1.324	0.2808	A	G	0.0018	0.00604425	22.22
IgD- CD38br %lymphocyte	ebi-a-GCST90001425	rs66491584	3	20980398	3656	1.98e-06	-0.1404	0.02948	A	G	0.1991	0.00616577	22.6695
IgD- CD38br %lymphocyte	ebi-a-GCST90001425	rs116540222	3	117331256	3656	7.48e-06	1.619	0.361	T	C	0.0011	0.0054713	20.1021
IgD- CD38br %lymphocyte	ebi-a-GCST90001425	rs79812543	3	157649504	3656	4.16e-06	0.3801	0.08244	A	G	0.0197	0.0057809	21.2462
IgD- CD38br %lymphocyte	ebi-a-GCST90001425	rs151009998	3	11712287	3656	2.32e-06	0.2925	0.06183	A	G	0.0379	0.00608411	22.3674
IgD- CD38br %lymphocyte	ebi-a-GCST90001425	rs11938966	4	55386841	3656	9.29e-06	0.3028	0.06821	A	C	0.0294	0.00536136	19.696
IgD- CD38br %lymphocyte	ebi-a-GCST90001425	rs114428590	4	61089291	3656	8.89e-06	-0.6902	0.1551	A	T	0.0059	0.00538734	19.792
IgD- CD38br %lymphocyte	ebi-a-GCST90001425	rs79264549	5	89585751	3656	8.96e-06	1.582	0.3557	A	C	0.001	0.0053814	19.77
IgD- CD38br %lymphocyte	ebi-a-GCST90001425	rs6554754	5	1297258	3656	5.92e-06	0.1238	0.0273	C	T	0.7503	0.00559337	20.5531
IgD- CD38br %lymphocyte	ebi-a-GCST90001425	rs139101653	6	31274174	3656	8.62e-06	-0.4998	0.1122	T	C	0.0129	0.00539821	19.8321
IgD- CD38br %lymphocyte	ebi-a-GCST90001425	rs76624801	6	41935797	3656	3.53e-06	-2.09	0.45	C	A	0.0007	0.00586552	21.5591
IgD- CD38br %lymphocyte	ebi-a-GCST90001425	rs187459109	6	40333488	3656	8.32e-07	-1.987	0.4026	A	G	0.0008	0.00661848	24.345
IgD- CD38br %lymphocyte	ebi-a-GCST90001425	rs75346886	7	127285830	3656	2.48e-06	0.3296	0.06986	T	G	0.0294	0.00605167	22.2474
IgD- CD38br %lymphocyte	ebi-a-GCST90001425	rs138058221	7	132571443	3656	8.26e-06	-0.6459	0.1447	T	C	0.0068	0.00542035	19.9139
IgD- CD38br %lymphocyte	ebi-a-GCST90001425	rs148377259	7	106306631	3656	1.47e-06	-0.311	0.06449	C	T	0.0341	0.00632086	23.2433
IgD- CD38br %lymphocyte	ebi-a-GCST90001425	rs12340211	9	8531036	3656	1.91e-06	0.2558	0.05361	G	C	0.0518	0.00618881	22.7547
IgD- CD38br %lymphocyte	ebi-a-GCST90001425	rs113087021	11	97765784	3656	8.62e-06	0.1975	0.04432	A	T	0.0766	0.00540227	19.8471
IgD- CD38br %lymphocyte	ebi-a-GCST90001425	rs478251	11	127827727	3656	5.11e-06	0.1561	0.03419	C	A	0.1332	0.00566934	20.8339
IgD- CD38br %lymphocyte	ebi-a-GCST90001425	rs6488283	12	10496783	3656	6.51e-06	-0.1069	0.02367	G	A	0.4229	0.005548	20.3855
IgD- CD38br %lymphocyte	ebi-a-GCST90001425	rs7294591	12	52932031	3656	1.09e-06	0.1168	0.02391	T	C	0.5412	0.00648477	23.85
IgD- CD38br %lymphocyte	ebi-a-GCST90001425	rs11609248	12	14317207	3656	1.65e-06	-0.1438	0.02996	G	A	0.1916	0.00626181	23.0248
IgD- CD38br %lymphocyte	ebi-a-GCST90001425	rs17037450	12	106098314	3656	7.68e-06	-0.3233	0.07216	A	G	0.0264	0.00546052	20.0623
IgD- CD38br %lymphocyte	ebi-a-GCST90001425	rs72686093	14	22129890	3656	1.64e-06	0.2941	0.06126	T	C	0.0382	0.0062647	23.0355
IgD- CD38br %lymphocyte	ebi-a-GCST90001425	rs2627305	15	74539114	3656	7.15e-06	-0.1167	0.02595	A	G	0.2986	0.0055013	20.2129
IgD- CD38br %lymphocyte	ebi-a-GCST90001425	rs4785074	16	59885737	3656	1.92e-07	-0.1289	0.02471	T	C	0.635	0.00738811	27.1971
IgD- CD38br %lymphocyte	ebi-a-GCST90001425	rs72834736	16	81821361	3656	4.12e-06	0.3562	0.07723	C	G	0.0248	0.00578482	21.2607
IgD- CD38br %lymphocyte	ebi-a-GCST90001425	rs76348547	22	31013921	3656	1.75e-06	0.3941	0.0823	T	G	0.0207	0.00623292	22.9179
IgD- CD38dim %lymphocyte	ebi-a-GCST90001426	rs500586	1	41075209	3656	9.55e-06	-0.1164	0.02625	T	C	0.7061	0.00534948	19.6521
IgD- CD38dim %lymphocyte	ebi-a-GCST90001426	rs72691171	1	119873920	3656	7.8e-06	0.556	0.1242	T	A	0.0105	0.00545163	20.0294
IgD- CD38dim %lymphocyte	ebi-a-GCST90001426	rs143785715	1	19500582	3656	4.55e-06	1.034	0.2251	T	C	0.0027	0.00573832	21.0888
IgD- CD38dim %lymphocyte	ebi-a-GCST90001426	rs10922490	1	89286072	3656	8.16e-07	0.516	0.1044	C	T	0.0164	0.00663743	24.4152
IgD- CD38dim %lymphocyte	ebi-a-GCST90001426	rs11687597	2	136926146	3656	4.86e-08	0.1644	0.03007	G	A	0.2069	0.0081095	29.8744
IgD- CD38dim %lymphocyte	ebi-a-GCST90001426	rs7595246	2	238554657	3656	2.51e-07	0.1571	0.03041	C	T	0.1893	0.00724694	26.6736
IgD- CD38dim %lymphocyte	ebi-a-GCST90001426	rs71612685	4	100279851	3656	2.94e-06	0.5092	0.1088	G	A	0.0126	0.00595551	21.8918
IgD- CD38dim %lymphocyte	ebi-a-GCST90001426	rs1867929	4	1628280	3656	9.93e-06	0.1691	0.03822	A	C	0.1104	0.00532575	19.5645
IgD- CD38dim %lymphocyte	ebi-a-GCST90001426	rs114839471	5	89545035	3656	6.81e-06	2.925	0.6491	G	A	0.0005	0.00552353	20.2951
IgD- CD38dim %lymphocyte	ebi-a-GCST90001426	rs17405603	5	144608340	3656	2.28e-06	-0.1275	0.02694	T	A	0.2842	0.00608929	22.3866
IgD- CD38dim %lymphocyte	ebi-a-GCST90001426	rs146936090	6	41401285	3656	1.66e-06	1.843	0.3841	T	C	0.0008	0.00625791	23.0104
IgD- CD38dim %lymphocyte	ebi-a-GCST90001426	rs6972846	7	22048853	3656	1.74e-06	-0.1185	0.02475	T	G	0.3885	0.00623111	22.9112
IgD- CD38dim %lymphocyte	ebi-a-GCST90001426	rs78027513	7	154618679	3656	4.78e-06	0.2746	0.05995	T	G	0.0414	0.00570599	20.9694
IgD- CD38dim %lymphocyte	ebi-a-GCST90001426	rs7840395	8	144984956	3656	8.25e-09	-0.1408	0.02438	G	A	0.5715	0.0090404	33.335
IgD- CD38dim %lymphocyte	ebi-a-GCST90001426	rs2137277	8	40734662	3656	6.89e-06	0.1383	0.03071	G	A	0.1882	0.00551666	20.2697
IgD- CD38dim %lymphocyte	ebi-a-GCST90001426	rs72816858	10	22940992	3656	2.24e-06	0.4384	0.09254	C	G	0.0172	0.00610124	22.4308
IgD- CD38dim %lymphocyte	ebi-a-GCST90001426	rs12298227	12	54786414	3656	6.51e-07	-0.2055	0.04122	C	T	0.1013	0.00675241	24.8411
IgD- CD38dim %lymphocyte	ebi-a-GCST90001426	rs593370	12	53022961	3656	6.31e-06	-0.1218	0.02694	T	C	0.7001	0.00555996	20.4297
IgD- CD38dim %lymphocyte	ebi-a-GCST90001426	rs9520836	13	108957063	3656	1.05e-07	0.1281	0.02404	G	A	0.5044	0.00770661	28.3786
IgD- CD38dim %lymphocyte	ebi-a-GCST90001426	rs118086652	15	76646870	3656	4.61e-06	0.38	0.08281	G	A	0.0213	0.00572666	21.0457
IgD- CD38dim %lymphocyte	ebi-a-GCST90001426	rs11653761	17	2716535	3656	1.93e-07	-0.1257	0.02411	T	G	0.592	0.00737994	27.1668
IgD- CD38dim %lymphocyte	ebi-a-GCST90001426	rs145744014	18	61418402	3656	6.64e-06	0.4981	0.1104	T	C	0.0116	0.00553704	20.345
IgD- CD38dim %lymphocyte	ebi-a-GCST90001426	rs652344	19	36290177	3656	7.05e-06	-0.1194	0.02653	C	T	0.2946	0.00550971	20.244
IgD- CD38dim %lymphocyte	ebi-a-GCST90001426	rs2328245	20	18194427	3656	6.04e-06	0.1091	0.02407	T	C	0.5678	0.00558801	20.5333
IgD- CD38dim %lymphocyte	ebi-a-GCST90001426	rs134927	22	27421843	3656	5.86e-06	0.3766	0.08299	T	C	0.0215	0.00560098	20.5812
IgD- CD38- %lymphocyte	ebi-a-GCST90001427	rs61790670	1	84127219	3656	1.84e-07	0.1517	0.02904	A	C	0.23	0.0074087	27.2735
IgD- CD38- %lymphocyte	ebi-a-GCST90001427	rs116661843	1	178417994	3656	9.95e-06	-0.2855	0.06453	A	G	0.0387	0.00532554	19.5637
IgD- CD38- %lymphocyte	ebi-a-GCST90001427	rs12128328	1	59700800	3656	3.17e-06	0.1428	0.0306	C	T	0.2113	0.00592145	21.7659
IgD- CD38- %lymphocyte	ebi-a-GCST90001427	rs12624265	2	119468602	3656	7.37e-06	0.1358	0.03024	G	A	0.2082	0.00548581	20.1557
IgD- CD38- %lymphocyte	ebi-a-GCST90001427	rs12992631	2	232313158	3656	6.94e-06	-0.1296	0.02879	T	C	0.2408	0.00551214	20.253
IgD- CD38- %lymphocyte	ebi-a-GCST90001427	rs2084194	2	47117185	3656	7.22e-06	-0.1193	0.02656	A	G	0.677	0.00548818	20.1645
IgD- CD38- %lymphocyte	ebi-a-GCST90001427	rs6723786	2	238550072	3656	2.84e-07	0.1403	0.02729	G	A	0.2924	0.00717751	26.4162
IgD- CD38- %lymphocyte	ebi-a-GCST90001427	rs114551034	2	66709035	3656	1.87e-06	-0.2723	0.05703	A	G	0.0509	0.00619702	22.7851
IgD- CD38- %lymphocyte	ebi-a-GCST90001427	rs75524570	3	191905058	3656	6.07e-06	0.2178	0.04807	C	T	0.0673	0.0055838	20.5178
IgD- CD38- %lymphocyte	ebi-a-GCST90001427	rs150378941	4	133090875	3656	6.27e-06	-0.853	0.1886	C	G	0.0045	0.00556398	20.4445
IgD- CD38- %lymphocyte	ebi-a-GCST90001427	rs72942964	4	134727496	3656	4.86e-06	-1.231	0.2689	T	C	0.0021	0.00569962	20.9458
IgD- CD38- %lymphocyte	ebi-a-GCST90001427	rs7676571	4	56547047	3656	6.41e-06	0.1731	0.0383	T	C	0.8835	0.00555611	20.4154
IgD- CD38- %lymphocyte	ebi-a-GCST90001427	rs4697617	4	25771115	3656	8.37e-06	0.1211	0.02714	A	G	0.7103	0.00541631	19.899
IgD- CD38- %lymphocyte	ebi-a-GCST90001427	rs72711540	4	186920475	3656	7.97e-06	-0.165	0.03688	C	G	0.1325	0.00544514	20.0055
IgD- CD38- %lymphocyte	ebi-a-GCST90001427	rs17405603	5	144608340	3656	1.89e-06	-0.1322	0.0277	T	A	0.2842	0.00619156	22.7649
IgD- CD38- %lymphocyte	ebi-a-GCST90001427	rs144625305	7	7871676	3656	6.5e-06	0.617	0.1366	T	C	0.0086	0.0055494	20.3907
IgD- CD38- %lymphocyte	ebi-a-GCST90001427	rs11777835	8	144986103	3656	6.83e-07	-0.1246	0.02505	C	T	0.5715	0.0067218	24.7277
IgD- CD38- %lymphocyte	ebi-a-GCST90001427	rs190799514	8	55620993	3656	3.59e-07	0.391	0.07669	C	T	0.0272	0.00705981	25.98
IgD- CD38- %lymphocyte	ebi-a-GCST90001427	rs75116337	8	55914981	3656	6e-06	0.3985	0.08792	C	T	0.0208	0.00558781	20.5326
IgD- CD38- %lymphocyte	ebi-a-GCST90001427	rs814418	8	9936753	3656	4.4e-06	0.204	0.04436	T	C	0.0907	0.0057513	21.1368
IgD- CD38- %lymphocyte	ebi-a-GCST90001427	rs4756916	11	12544361	3656	8.39e-06	-0.1119	0.02508	C	T	0.5685	0.00541553	19.8961
IgD- CD38- %lymphocyte	ebi-a-GCST90001427	rs17234595	11	23667143	3656	9.03e-06	-0.3825	0.08604	A	G	0.0207	0.00537668	19.7526
IgD- CD38- %lymphocyte	ebi-a-GCST90001427	rs12426629	12	54797571	3656	4.95e-06	-0.1952	0.04268	G	C	0.0989	0.00568888	20.9061
IgD- CD38- %lymphocyte	ebi-a-GCST90001427	rs9514859	13	109144845	3656	1.44e-06	0.1207	0.025	C	G	0.4402	0.00633532	23.2968
IgD- CD38- %lymphocyte	ebi-a-GCST90001427	rs12874404	13	108993494	3656	1.38e-07	0.1408	0.02668	G	A	0.3256	0.00756017	27.8353
IgD- CD38- %lymphocyte	ebi-a-GCST90001427	rs4474666	16	85313662	3656	5.63e-06	0.1116	0.02456	A	G	0.5167	0.0056159	20.6364
IgD- CD38- %lymphocyte	ebi-a-GCST90001427	rs11653761	17	2716535	3656	2.78e-06	-0.1169	0.0249	T	G	0.592	0.00599258	22.0289
IgD- CD38- %lymphocyte	ebi-a-GCST90001427	rs34157595	17	49200947	3656	9.61e-06	-0.1195	0.02696	C	T	0.3155	0.00534518	19.6362
IgD- CD38- %lymphocyte	ebi-a-GCST90001427	rs7236090	18	60947111	3656	3.33e-06	0.1163	0.02497	C	T	0.5922	0.00589857	21.6813
IgD- CD38- %lymphocyte	ebi-a-GCST90001427	rs77741094	21	42362418	3656	1.24e-06	-0.5436	0.1119	G	C	0.0126	0.00641355	23.5864
IgD- CD38dim %B cell	ebi-a-GCST90001428	rs112904733	1	214958496	3657	3.85e-06	0.1953	0.04221	T	G	0.0956	0.00581988	21.3962
IgD- CD38dim %B cell	ebi-a-GCST90001428	rs143109147	1	40387371	3657	9.31e-06	-2.636	0.5937	C	T	0.0004	0.00536163	19.7024
IgD- CD38dim %B cell	ebi-a-GCST90001428	rs12118242	1	232094153	3657	7.23e-06	-0.7345	0.1635	T	C	0.0055	0.00548824	20.1702
IgD- CD38dim %B cell	ebi-a-GCST90001428	rs9424499	1	233050029	3657	2.81e-07	-0.5857	0.1138	C	G	0.0109	0.00719129	26.4745
IgD- CD38dim %B cell	ebi-a-GCST90001428	rs16832731	2	136864703	3657	2.49e-06	0.1484	0.03147	A	G	0.1987	0.00604389	22.2247
IgD- CD38dim %B cell	ebi-a-GCST90001428	rs138919897	3	106834795	3657	6.06e-06	-1.341	0.296	G	A	0.0019	0.00558108	20.5133
IgD- CD38dim %B cell	ebi-a-GCST90001428	rs73205209	3	106275239	3657	2.82e-06	0.3323	0.07083	C	T	0.0334	0.00598267	21.9983
IgD- CD38dim %B cell	ebi-a-GCST90001428	rs111854570	3	8695105	3657	4.41e-06	-0.2872	0.06245	A	G	0.0388	0.00575009	21.1381
IgD- CD38dim %B cell	ebi-a-GCST90001428	rs114839471	5	89545035	3657	6.22e-06	3.03	0.6695	G	A	0.0005	0.00556972	20.4714
IgD- CD38dim %B cell	ebi-a-GCST90001428	rs17405749	5	144609363	3657	1.51e-06	-0.1389	0.02884	T	C	0.2374	0.00630294	23.1834
IgD- CD38dim %B cell	ebi-a-GCST90001428	rs80088375	5	11638274	3657	6.5e-06	-0.3593	0.07955	T	C	0.0247	0.00554745	20.389
IgD- CD38dim %B cell	ebi-a-GCST90001428	rs75273600	6	125594743	3657	3.46e-07	0.6398	0.1253	A	G	0.0093	0.00707907	26.0585
IgD- CD38dim %B cell	ebi-a-GCST90001428	rs849133	7	28192280	3657	9.41e-06	-0.1154	0.02601	T	C	0.5576	0.00535395	19.674
IgD- CD38dim %B cell	ebi-a-GCST90001428	rs146267894	9	75147206	3657	8.36e-06	-0.4565	0.1023	T	C	0.0148	0.00541561	19.9018
IgD- CD38dim %B cell	ebi-a-GCST90001428	rs2397752	10	132983821	3657	1.41e-06	-0.136	0.02815	T	C	0.248	0.0063421	23.3283
IgD- CD38dim %B cell	ebi-a-GCST90001428	rs117987395	10	10573290	3657	8.23e-06	-0.246	0.05509	G	T	0.0524	0.00542298	19.9291
IgD- CD38dim %B cell	ebi-a-GCST90001428	rs80216562	11	128322602	3657	3.31e-07	-0.3698	0.07231	A	G	0.029	0.00710096	26.1396
IgD- CD38dim %B cell	ebi-a-GCST90001428	rs10743163	11	11033950	3657	4.11e-06	-0.1167	0.02529	A	G	0.4035	0.00578892	21.2817
IgD- CD38dim %B cell	ebi-a-GCST90001428	rs61946381	12	121343559	3657	9.93e-06	0.321	0.07254	C	A	0.0305	0.00532612	19.5712
IgD- CD38dim %B cell	ebi-a-GCST90001428	rs1846398	12	57302799	3657	8.82e-06	-0.1293	0.02904	C	A	0.7518	0.00539176	19.8137
IgD- CD38dim %B cell	ebi-a-GCST90001428	rs4038038	13	19499423	3657	3.36e-06	0.1177	0.02529	A	G	0.359	0.00588797	21.648
IgD- CD38dim %B cell	ebi-a-GCST90001428	rs117227598	15	77402748	3657	7.42e-06	0.651	0.1451	G	C	0.0078	0.00547417	20.1182
IgD- CD38dim %B cell	ebi-a-GCST90001428	rs11548656	16	81916912	3657	3.48e-06	-0.1701	0.0366	G	A	0.1288	0.0058717	21.5878
IgD- CD38dim %B cell	ebi-a-GCST90001428	rs75659776	17	49605668	3657	2.74e-06	0.2621	0.05581	T	C	0.0515	0.00599479	22.0431
IgD- CD38dim %B cell	ebi-a-GCST90001428	rs117541917	17	41946947	3657	8.89e-06	-0.2358	0.05299	C	A	0.0593	0.00538554	19.7907
IgD- CD38dim %B cell	ebi-a-GCST90001428	rs113530462	20	6688542	3657	6.22e-06	0.887	0.196	C	G	0.0038	0.0055691	20.469
IgD+ CD38br %lymphocyte	ebi-a-GCST90001429	rs1919856	1	247700906	3656	5.73e-06	0.1734	0.03817	G	A	0.108	0.0056131	20.6261
IgD+ CD38br %lymphocyte	ebi-a-GCST90001429	rs11682311	2	16464977	3656	9.11e-07	-0.1278	0.02599	C	T	0.3243	0.00657022	24.1664
IgD+ CD38br %lymphocyte	ebi-a-GCST90001429	rs4907205	2	97558150	3656	9.6e-06	-0.1658	0.03741	C	T	0.1232	0.00534393	19.6316
IgD+ CD38br %lymphocyte	ebi-a-GCST90001429	rs140380950	2	105587803	3656	2.07e-08	-0.3597	0.06402	C	T	0.0368	0.0085607	31.5509
IgD+ CD38br %lymphocyte	ebi-a-GCST90001429	rs2686423	3	183195708	3656	6.67e-06	0.3352	0.07432	G	A	0.9739	0.00553325	20.331
IgD+ CD38br %lymphocyte	ebi-a-GCST90001429	rs76112278	4	15915069	3656	1.26e-06	-0.4243	0.08741	A	G	0.0194	0.00640365	23.5497
IgD+ CD38br %lymphocyte	ebi-a-GCST90001429	rs7667070	4	38379833	3656	8.56e-06	-0.283	0.06349	C	T	0.0361	0.00540508	19.8575
IgD+ CD38br %lymphocyte	ebi-a-GCST90001429	rs78658073	5	498773	3656	1.01e-06	1.792	0.3659	A	G	0.001	0.00651786	23.9725
IgD+ CD38br %lymphocyte	ebi-a-GCST90001429	rs80330977	5	158276610	3656	2.47e-07	-0.2327	0.04501	A	G	0.0814	0.0072578	26.7139
IgD+ CD38br %lymphocyte	ebi-a-GCST90001429	rs76660971	5	18919526	3656	2.03e-06	-0.1368	0.02874	A	G	0.2299	0.00615899	22.6444
IgD+ CD38br %lymphocyte	ebi-a-GCST90001429	rs2857599	6	31562150	3656	6.07e-06	-0.1653	0.03649	A	G	0.1722	0.00558163	20.5097
IgD+ CD38br %lymphocyte	ebi-a-GCST90001429	rs117772462	7	48791017	3656	1.59e-06	-0.4644	0.09659	A	T	0.0159	0.00628314	23.1037
IgD+ CD38br %lymphocyte	ebi-a-GCST90001429	rs11185560	7	190115	3656	2.96e-06	-0.2347	0.05014	A	G	0.9375	0.00595739	21.8988
IgD+ CD38br %lymphocyte	ebi-a-GCST90001429	rs10103048	8	130602281	3656	2.99e-06	0.126	0.02692	C	A	0.7321	0.00595649	21.8954
IgD+ CD38br %lymphocyte	ebi-a-GCST90001429	rs1695681	8	118255950	3656	7.76e-07	-0.1213	0.02451	A	C	0.5309	0.00665471	24.4792
IgD+ CD38br %lymphocyte	ebi-a-GCST90001429	rs13300113	9	115678594	3656	7.75e-06	0.1232	0.02752	T	A	0.2789	0.00545185	20.0303
IgD+ CD38br %lymphocyte	ebi-a-GCST90001429	rs10821937	10	63723909	3656	5.66e-06	-0.116	0.02553	T	C	0.6458	0.00561517	20.6337
IgD+ CD38br %lymphocyte	ebi-a-GCST90001429	rs10832409	11	15377699	3656	3.74e-06	0.1495	0.03227	A	G	0.1722	0.00583628	21.451
IgD+ CD38br %lymphocyte	ebi-a-GCST90001429	rs11068290	12	110228055	3656	1.09e-06	0.3875	0.07937	T	C	0.0231	0.00647742	23.8228
IgD+ CD38br %lymphocyte	ebi-a-GCST90001429	rs59879144	12	75564449	3656	1.89e-06	-0.4624	0.09688	A	C	0.0161	0.00619246	22.7683
IgD+ CD38br %lymphocyte	ebi-a-GCST90001429	rs10877626	12	61758121	3656	6.49e-06	0.1102	0.02441	G	C	0.4739	0.00554379	20.37
IgD+ CD38br %lymphocyte	ebi-a-GCST90001429	rs17408660	12	27184482	3656	7.93e-06	-0.4731	0.1058	G	A	0.0129	0.00543951	19.9847
IgD+ CD38br %lymphocyte	ebi-a-GCST90001429	rs75589249	14	43915569	3656	7.07e-06	-0.5382	0.1197	T	C	0.0107	0.00549918	20.2051
IgD+ CD38br %lymphocyte	ebi-a-GCST90001429	rs3811315	14	22499870	3656	2.5e-06	0.1771	0.03756	A	T	0.1157	0.00604431	22.2202
IgD+ CD38br %lymphocyte	ebi-a-GCST90001429	rs2216762	16	84759446	3656	8.88e-07	-0.1525	0.03097	C	T	0.8141	0.00658841	24.2337
IgD+ CD38br %lymphocyte	ebi-a-GCST90001429	rs60521331	17	8639905	3656	1.86e-06	0.1158	0.02425	A	G	0.5022	0.00619851	22.7906
IgD+ CD38br %lymphocyte	ebi-a-GCST90001429	rs55708924	21	16767346	3656	8.59e-06	-0.3886	0.0872	G	A	0.0185	0.00540273	19.8488
IgD+ CD38dim %lymphocyte	ebi-a-GCST90001430	rs143109147	1	40387371	3656	4.28e-07	2.959	0.5843	C	T	0.0004	0.00696588	25.6319
IgD+ CD38dim %lymphocyte	ebi-a-GCST90001430	rs55877424	2	12243809	3656	9.69e-06	0.1449	0.0327	A	G	0.1607	0.00534206	19.6247
IgD+ CD38dim %lymphocyte	ebi-a-GCST90001430	rs149290264	3	41659628	3656	8.94e-06	0.6348	0.1427	T	C	0.007	0.00538363	19.7783
IgD+ CD38dim %lymphocyte	ebi-a-GCST90001430	rs182174914	3	80085882	3656	9.59e-06	2.439	0.5502	A	T	0.0004	0.00534624	19.6401
IgD+ CD38dim %lymphocyte	ebi-a-GCST90001430	rs10933716	3	193840329	3656	5.62e-06	-0.1262	0.02775	T	C	0.2486	0.00562518	20.6707
IgD+ CD38dim %lymphocyte	ebi-a-GCST90001430	rs28399382	3	115393238	3656	4.74e-06	0.1411	0.0308	T	C	0.1982	0.00570769	20.9756
IgD+ CD38dim %lymphocyte	ebi-a-GCST90001430	rs28654727	4	61631854	3656	7.89e-06	0.1272	0.02842	A	C	0.2433	0.00544938	20.0211
IgD+ CD38dim %lymphocyte	ebi-a-GCST90001430	rs6831487	4	170331972	3656	2.42e-06	0.1165	0.02467	G	T	0.4702	0.0060627	22.2882
IgD+ CD38dim %lymphocyte	ebi-a-GCST90001430	rs75512885	5	158317602	3656	5.32e-06	-0.2112	0.04633	A	T	0.0788	0.00565191	20.7695
IgD+ CD38dim %lymphocyte	ebi-a-GCST90001430	rs1510971	5	118216796	3656	5.29e-06	-0.2012	0.04413	A	T	0.0826	0.00565353	20.7755
IgD+ CD38dim %lymphocyte	ebi-a-GCST90001430	rs12516105	5	160198880	3656	3.75e-06	0.1502	0.03243	C	T	0.1737	0.00583309	21.4392
IgD+ CD38dim %lymphocyte	ebi-a-GCST90001430	rs4361609	6	31240635	3656	7.93e-06	-0.1912	0.04275	C	G	0.1131	0.00544161	19.9924
IgD+ CD38dim %lymphocyte	ebi-a-GCST90001430	rs9459562	6	166502048	3656	7.12e-06	0.1106	0.0246	C	G	0.4346	0.00549844	20.2024
IgD+ CD38dim %lymphocyte	ebi-a-GCST90001430	rs34910780	7	77469688	3656	7.26e-06	-0.2544	0.05663	T	A	0.048	0.00548964	20.1699
IgD+ CD38dim %lymphocyte	ebi-a-GCST90001430	rs62474511	7	123275484	3656	1.42e-06	0.2018	0.04179	T	A	0.0927	0.00633768	23.3056
IgD+ CD38dim %lymphocyte	ebi-a-GCST90001430	rs4716961	7	155224134	3656	5.97e-06	-0.3385	0.07465	C	T	0.0265	0.00559263	20.5504
IgD+ CD38dim %lymphocyte	ebi-a-GCST90001430	rs7840067	8	130582787	3656	3.96e-07	-0.1537	0.03026	C	T	0.1978	0.00700729	25.7853
IgD+ CD38dim %lymphocyte	ebi-a-GCST90001430	rs533239981	8	75515052	3656	2.32e-06	0.3011	0.06365	C	G	0.0387	0.00608371	22.3659
IgD+ CD38dim %lymphocyte	ebi-a-GCST90001430	rs60953943	8	60077245	3656	1.91e-06	-0.4228	0.08863	A	G	0.0204	0.00618596	22.7442
IgD+ CD38dim %lymphocyte	ebi-a-GCST90001430	rs76400856	10	56638876	3656	4.3e-06	0.2233	0.0485	C	A	0.0639	0.0057647	21.1864
IgD+ CD38dim %lymphocyte	ebi-a-GCST90001430	rs74151247	10	97801073	3656	1.09e-06	0.348	0.07127	A	C	0.0302	0.00647912	23.8291
IgD+ CD38dim %lymphocyte	ebi-a-GCST90001430	rs75319860	12	110312229	3656	3.91e-06	0.3651	0.07896	C	T	0.0249	0.00581394	21.3684
IgD+ CD38dim %lymphocyte	ebi-a-GCST90001430	rs139695291	13	104519594	3656	6.69e-06	1.581	0.3506	G	A	0.0011	0.00553127	20.3237
IgD+ CD38dim %lymphocyte	ebi-a-GCST90001430	rs75474045	13	72428296	3656	3.13e-06	0.503	0.1077	A	G	0.0126	0.00593082	21.8005
IgD+ CD38dim %lymphocyte	ebi-a-GCST90001430	rs12874404	13	108993494	3656	1.9e-07	0.1366	0.02617	G	A	0.3256	0.00739713	27.2305
IgD+ CD38dim %lymphocyte	ebi-a-GCST90001430	rs116844769	14	65713895	3656	2.4e-06	-0.2347	0.04969	A	G	0.0662	0.00606513	22.2972
IgD+ CD38dim %lymphocyte	ebi-a-GCST90001430	rs16974449	16	84754964	3656	4.78e-07	0.1233	0.02445	A	C	0.4851	0.00690799	25.4174
IgD+ CD38dim %lymphocyte	ebi-a-GCST90001430	rs60521331	17	8639905	3656	6.26e-07	0.1214	0.02433	A	G	0.5022	0.00676394	24.8837
IgD+ CD38dim %lymphocyte	ebi-a-GCST90001430	rs11657531	17	2731370	3656	8.84e-07	-0.1167	0.0237	T	C	0.4884	0.00658822	24.233
IgD+ CD38dim %lymphocyte	ebi-a-GCST90001430	rs2291516	19	11508177	3656	9.57e-06	0.1953	0.04406	A	G	0.0793	0.00534542	19.6371
IgD+ CD38dim %lymphocyte	ebi-a-GCST90001430	rs655580	19	53039110	3656	2.19e-07	0.1258	0.02423	A	G	0.4571	0.0073191	26.9412
IgD+ CD38dim %lymphocyte	ebi-a-GCST90001430	rs6131010	20	44724305	3656	4.95e-06	-0.1184	0.02588	G	A	0.6172	0.00569232	20.9188
IgD+ CD38dim %lymphocyte	ebi-a-GCST90001430	rs55708924	21	16767346	3656	1.4e-06	-0.4222	0.08736	G	A	0.0185	0.00634804	23.3439
IgD+ CD38dim %lymphocyte	ebi-a-GCST90001430	rs143518319	21	36295623	3656	7.21e-06	-0.4492	0.09996	A	C	0.015	0.00549324	20.1832
IgD+ CD38dim %lymphocyte	ebi-a-GCST90001430	rs142838362	21	47606966	3656	2.72e-06	0.2463	0.05243	T	C	0.0577	0.00599997	22.0562
IgD+ CD38- %lymphocyte	ebi-a-GCST90001431	rs149701635	3	44741083	3656	5.08e-06	-0.3548	0.07767	G	C	0.0263	0.00567522	20.8556
IgD+ CD38- %lymphocyte	ebi-a-GCST90001431	rs35088452	3	8847483	3656	2.16e-06	-0.1352	0.02849	A	C	0.7471	0.00612203	22.5077
IgD+ CD38- %lymphocyte	ebi-a-GCST90001431	rs6895553	5	114821667	3656	3.3e-06	-0.199	0.04272	C	T	0.0946	0.00590021	21.6873
IgD+ CD38- %lymphocyte	ebi-a-GCST90001431	rs78009119	5	136421498	3656	2.5e-06	-0.5085	0.1078	G	T	0.0137	0.00604927	22.2386
IgD+ CD38- %lymphocyte	ebi-a-GCST90001431	rs77055472	5	157655991	3656	3.36e-06	-0.2682	0.05762	A	T	0.0495	0.00589113	21.6538
IgD+ CD38- %lymphocyte	ebi-a-GCST90001431	rs12197754	6	130521070	3656	4.75e-06	-0.1427	0.03115	C	T	0.2014	0.00570742	20.9746
IgD+ CD38- %lymphocyte	ebi-a-GCST90001431	rs144625305	7	7871676	3656	6.9e-06	0.6141	0.1364	T	C	0.0086	0.00551369	20.2587
IgD+ CD38- %lymphocyte	ebi-a-GCST90001431	rs12763172	10	85447519	3656	5.05e-06	0.1272	0.02784	C	T	0.7213	0.0056775	20.864
IgD+ CD38- %lymphocyte	ebi-a-GCST90001431	rs12146653	11	21411891	3656	4.66e-06	0.1892	0.04126	C	T	0.0964	0.00571856	21.0158
IgD+ CD38- %lymphocyte	ebi-a-GCST90001431	rs12829274	12	129349167	3656	1.34e-06	-0.2515	0.05194	G	A	0.0618	0.0063722	23.4334
IgD+ CD38- %lymphocyte	ebi-a-GCST90001431	rs3730631	12	69228178	3656	1.66e-06	-0.1789	0.03729	C	T	0.1288	0.00625611	23.0037
IgD+ CD38- %lymphocyte	ebi-a-GCST90001431	rs12874404	13	108993494	3656	1.39e-10	0.1714	0.02663	G	A	0.3256	0.0112042	41.4039
IgD+ CD38- %lymphocyte	ebi-a-GCST90001431	rs112782756	13	34506073	3656	6.25e-06	3.09	0.683	G	A	0.0003	0.0055673	20.4568
IgD+ CD38- %lymphocyte	ebi-a-GCST90001431	rs2003291	13	21566923	3656	8.77e-06	-0.1589	0.0357	T	C	0.1413	0.00538962	19.8004
IgD+ CD38- %lymphocyte	ebi-a-GCST90001431	rs77762131	14	96205838	3656	1.25e-09	0.3532	0.058	C	G	0.045	0.0100414	37.0636
IgD+ CD38- %lymphocyte	ebi-a-GCST90001431	rs72706301	14	94852219	3656	1.98e-06	0.448	0.09406	A	G	0.0179	0.00616671	22.673
IgD+ CD38- %lymphocyte	ebi-a-GCST90001431	rs149731447	14	52536948	3656	8.36e-06	-0.9621	0.2156	T	C	0.0036	0.00541724	19.9024
IgD+ CD38- %lymphocyte	ebi-a-GCST90001431	rs10444793	15	44517689	3656	2.89e-06	-0.4323	0.09225	A	G	0.0181	0.00597078	21.9483
IgD+ CD38- %lymphocyte	ebi-a-GCST90001431	rs28594458	17	2728777	3656	2.77e-06	-0.1135	0.02418	G	C	0.4918	0.00599051	22.0212
IgD+ CD38- %lymphocyte	ebi-a-GCST90001431	rs62235484	21	41083050	3656	7.14e-07	0.4662	0.09386	A	G	0.0175	0.0067028	24.6573
IgD+ CD38- %lymphocyte	ebi-a-GCST90001431	rs78007261	22	45666517	3656	4.81e-06	-0.3003	0.06556	T	C	0.0379	0.00570613	20.9698
Unsw Mem %lymphocyte	ebi-a-GCST90001432	rs75766272	1	8009985	3656	3.52e-06	-0.3961	0.08527	T	C	0.0201	0.00586753	21.5665
Unsw Mem %lymphocyte	ebi-a-GCST90001432	rs56326639	3	32512523	3656	6.3e-06	0.1461	0.0323	G	A	0.1761	0.00556501	20.4483
Unsw Mem %lymphocyte	ebi-a-GCST90001432	rs6557137	6	150197022	3656	3.62e-06	-0.1494	0.03221	T	C	0.1838	0.00585013	21.5022
Unsw Mem %lymphocyte	ebi-a-GCST90001432	rs144625305	7	7871676	3656	8.3e-06	0.5993	0.1343	T	C	0.0086	0.00541716	19.9021
Unsw Mem %lymphocyte	ebi-a-GCST90001432	rs2956955	8	1552537	3656	1.47e-06	-0.3254	0.06746	C	T	0.9661	0.00632384	23.2544
Unsw Mem %lymphocyte	ebi-a-GCST90001432	rs141247883	8	144986071	3656	3.35e-06	-0.3185	0.06842	G	A	0.0319	0.00589223	21.6578
Unsw Mem %lymphocyte	ebi-a-GCST90001432	rs57757402	9	37390411	3656	5.68e-06	-0.1601	0.03523	G	A	0.1435	0.00561701	20.6405
Unsw Mem %lymphocyte	ebi-a-GCST90001432	rs11794578	9	808529	3656	1.12e-06	0.1189	0.02437	G	T	0.4521	0.00646886	23.7911
Unsw Mem %lymphocyte	ebi-a-GCST90001432	rs10119513	9	16899526	3656	9.91e-06	0.3622	0.08185	A	G	0.9784	0.00532762	19.5714
Unsw Mem %lymphocyte	ebi-a-GCST90001432	rs10840410	11	10437096	3656	7.88e-06	-0.1182	0.02642	C	T	0.3087	0.00544493	20.0047
Unsw Mem %lymphocyte	ebi-a-GCST90001432	rs10894530	11	132159459	3656	9e-06	-0.1638	0.03684	A	C	0.1296	0.00537824	19.7584
Unsw Mem %lymphocyte	ebi-a-GCST90001432	rs143553941	12	109368119	3656	2.96e-06	0.501	0.107	C	G	0.013	0.00596081	21.9114
Unsw Mem %lymphocyte	ebi-a-GCST90001432	rs12829274	12	129349167	3656	7.31e-07	-0.2536	0.0511	G	A	0.0618	0.00669167	24.6161
Unsw Mem %lymphocyte	ebi-a-GCST90001432	rs73192651	13	50212885	3656	6.54e-10	0.5455	0.08807	T	C	0.02	0.0103847	38.3439
Unsw Mem %lymphocyte	ebi-a-GCST90001432	rs12874404	13	108993494	3656	4.02e-12	0.1827	0.02625	G	A	0.3256	0.0130766	48.4151
Unsw Mem %lymphocyte	ebi-a-GCST90001432	rs557577736	13	46224092	3656	2.86e-06	1.799	0.3838	G	A	0.001	0.00597371	21.9591
Unsw Mem %lymphocyte	ebi-a-GCST90001432	rs77762131	14	96205838	3656	8.75e-09	0.3287	0.05701	C	G	0.045	0.00901073	33.2246
Unsw Mem %lymphocyte	ebi-a-GCST90001432	rs8014978	14	94936964	3656	1.08e-06	-0.1203	0.02463	C	T	0.5737	0.00648293	23.8432
Unsw Mem %lymphocyte	ebi-a-GCST90001432	rs112135308	16	86794463	3656	2.57e-06	0.416	0.08833	G	C	0.0174	0.00603028	22.1683
Unsw Mem %lymphocyte	ebi-a-GCST90001432	rs11657759	17	2715961	3656	1.16e-07	-0.1271	0.02394	C	A	0.4903	0.0076507	28.1712
Unsw Mem %lymphocyte	ebi-a-GCST90001432	rs7254039	19	14993354	3656	3.21e-06	-0.2695	0.05778	A	G	0.0435	0.00591534	21.7433
Unsw Mem %lymphocyte	ebi-a-GCST90001432	rs6032660	20	44730245	3656	7.2e-09	-0.1525	0.02629	A	G	0.6359	0.00911955	33.6295
Unsw Mem %lymphocyte	ebi-a-GCST90001432	rs76762356	20	10454080	3656	7.92e-06	-0.3702	0.08274	G	A	0.0228	0.00544583	20.008
Unsw Mem %lymphocyte	ebi-a-GCST90001432	rs55712190	22	22613458	3656	1.47e-06	0.2264	0.04694	T	C	0.074	0.00632275	23.2503
IgD- CD27- %lymphocyte	ebi-a-GCST90001433	rs2789568	1	217179038	3656	3.33e-07	-0.2462	0.04816	C	T	0.0706	0.00709747	26.1195
IgD- CD27- %lymphocyte	ebi-a-GCST90001433	rs113442137	1	160254955	3656	1.97e-06	-0.2734	0.0574	A	G	0.0472	0.00616709	22.6744
IgD- CD27- %lymphocyte	ebi-a-GCST90001433	rs185621536	1	113524501	3656	3.8e-06	-0.3248	0.07016	T	C	0.0312	0.00582785	21.4198
IgD- CD27- %lymphocyte	ebi-a-GCST90001433	rs7606024	2	56616595	3656	1.42e-06	-0.1469	0.03041	A	T	0.7882	0.00634222	23.3224
IgD- CD27- %lymphocyte	ebi-a-GCST90001433	rs35574803	3	32533246	3656	1.83e-08	-0.3044	0.05397	C	T	0.0562	0.00862613	31.7941
IgD- CD27- %lymphocyte	ebi-a-GCST90001433	rs78756830	4	99437210	3656	1.45e-06	0.4221	0.08746	C	T	0.0194	0.00633064	23.2795
IgD- CD27- %lymphocyte	ebi-a-GCST90001433	rs12654363	5	84064142	3656	3.31e-06	-0.2241	0.04812	T	C	0.9301	0.00589736	21.6768
IgD- CD27- %lymphocyte	ebi-a-GCST90001433	rs191610741	6	4201348	3656	4.87e-06	-0.3731	0.08152	T	C	0.0257	0.00569685	20.9356
IgD- CD27- %lymphocyte	ebi-a-GCST90001433	rs807894	6	164610887	3656	7.13e-06	0.114	0.02536	G	T	0.5868	0.00549682	20.1964
IgD- CD27- %lymphocyte	ebi-a-GCST90001433	rs1978170	7	38757409	3656	9.39e-06	-0.113	0.02548	G	A	0.6033	0.00535084	19.6571
IgD- CD27- %lymphocyte	ebi-a-GCST90001433	rs78763642	9	25294308	3656	3.97e-06	-0.3442	0.07449	A	G	0.0279	0.00580618	21.3397
IgD- CD27- %lymphocyte	ebi-a-GCST90001433	rs2250246	12	6553016	3656	7.13e-08	0.1325	0.02454	G	A	0.5341	0.00791092	29.137
IgD- CD27- %lymphocyte	ebi-a-GCST90001433	rs77114347	16	7452768	3656	8.42e-06	-0.239	0.05358	T	A	0.0543	0.00541286	19.8862
IgD- CD27- %lymphocyte	ebi-a-GCST90001433	rs4941188	18	60857029	3656	1.2e-06	-0.1285	0.02642	A	G	0.6726	0.00642885	23.643
IgD- CD27- %lymphocyte	ebi-a-GCST90001433	rs111407982	19	8814367	3656	1.87e-06	-0.1612	0.03377	T	C	0.1551	0.00619389	22.7735
IgD- CD27- %lymphocyte	ebi-a-GCST90001433	rs7260348	19	15011442	3656	2.5e-06	-0.2227	0.04722	C	T	0.0722	0.00604711	22.2306
IgD- CD27- %lymphocyte	ebi-a-GCST90001433	rs77126700	20	47313887	3656	4.23e-06	0.3695	0.08021	C	T	0.0239	0.00577101	21.2097
IgD- CD27- %lymphocyte	ebi-a-GCST90001433	rs4810485	20	44747947	3656	4.98e-33	0.317	0.02622	G	T	0.6313	0.0384434	146.088
Sw mem %lymphocyte	ebi-a-GCST90001434	rs7595246	2	238554657	3656	8.92e-08	0.1684	0.03143	C	T	0.1893	0.00779099	28.6918
Sw mem %lymphocyte	ebi-a-GCST90001434	rs1519526	2	136967396	3656	1.34e-07	0.1674	0.03168	C	T	0.1957	0.00757932	27.9063
Sw mem %lymphocyte	ebi-a-GCST90001434	rs7640978	3	32533010	3656	3.54e-06	0.1649	0.0355	T	C	0.1493	0.00586709	21.5649
Sw mem %lymphocyte	ebi-a-GCST90001434	rs17029267	4	100572746	3656	7.56e-06	0.3178	0.07088	T	C	0.03	0.00546856	20.092
Sw mem %lymphocyte	ebi-a-GCST90001434	rs62382785	5	165581566	3656	6.23e-06	0.1313	0.02902	A	G	0.2492	0.00556805	20.4596
Sw mem %lymphocyte	ebi-a-GCST90001434	rs17405603	5	144608340	3656	1.44e-06	-0.1343	0.02781	T	A	0.2842	0.00633844	23.3084
Sw mem %lymphocyte	ebi-a-GCST90001434	rs190799514	8	55620993	3656	2.2e-06	0.3656	0.07711	C	T	0.0272	0.00611115	22.4674
Sw mem %lymphocyte	ebi-a-GCST90001434	rs7840395	8	144984956	3656	1.21e-08	-0.1437	0.02516	G	A	0.5715	0.00884358	32.6028
Sw mem %lymphocyte	ebi-a-GCST90001434	rs814418	8	9936753	3656	9.68e-06	0.199	0.04491	T	C	0.0907	0.0053418	19.6238
Sw mem %lymphocyte	ebi-a-GCST90001434	rs118076634	11	94589940	3656	1.08e-06	1.115	0.2283	T	C	0.0025	0.00648198	23.8397
Sw mem %lymphocyte	ebi-a-GCST90001434	rs12426629	12	54797571	3656	4.52e-07	-0.2182	0.04316	G	C	0.0989	0.00694248	25.5452
Sw mem %lymphocyte	ebi-a-GCST90001434	rs726449	13	109151489	3656	6.36e-06	0.1133	0.02505	T	C	0.4387	0.00556435	20.4459
Sw mem %lymphocyte	ebi-a-GCST90001434	rs9520836	13	108957063	3656	2.91e-10	0.1567	0.02479	G	A	0.5044	0.0108108	39.9344
Sw mem %lymphocyte	ebi-a-GCST90001434	rs11653761	17	2716535	3656	2.3e-09	-0.1491	0.02489	T	G	0.592	0.0097198	35.8648
Sw mem %lymphocyte	ebi-a-GCST90001434	rs145744014	18	61418402	3656	6.92e-06	0.5148	0.1143	T	C	0.0116	0.00551792	20.2744
Sw mem %lymphocyte	ebi-a-GCST90001434	rs138728953	19	14698416	3656	8.78e-06	0.311	0.06986	A	C	0.0319	0.0053915	19.8073
Sw mem %lymphocyte	ebi-a-GCST90001434	rs117231919	19	652628	3656	6.95e-06	0.17	0.03776	T	C	0.1219	0.00551349	20.258
Sw mem %lymphocyte	ebi-a-GCST90001434	rs377621503	19	645485	3656	8.8e-06	-0.7635	0.1715	T	C	0.0049	0.00539182	19.8085
PB/PC %lymphocyte	ebi-a-GCST90001435	rs141365416	1	102236814	3657	2.79e-06	2.328	0.4961	T	C	0.0005	0.00598543	22.0085
PB/PC %lymphocyte	ebi-a-GCST90001435	rs148362575	2	187165335	3657	2.47e-06	2.608	0.5526	T	A	0.0008	0.00605385	22.2616
PB/PC %lymphocyte	ebi-a-GCST90001435	rs116540222	3	117331256	3657	2.92e-06	1.756	0.3749	T	C	0.0011	0.00596342	21.9271
PB/PC %lymphocyte	ebi-a-GCST90001435	rs7449190	5	1297918	3657	3.67e-06	0.1298	0.028	C	T	0.7401	0.00584203	21.4781
PB/PC %lymphocyte	ebi-a-GCST90001435	rs61294310	6	5266557	3657	1.65e-06	0.5223	0.1088	G	A	0.0124	0.00626223	23.0327
PB/PC %lymphocyte	ebi-a-GCST90001435	rs13244540	7	151002534	3657	4.7e-06	0.2681	0.05848	T	G	0.0447	0.00571433	21.0059
PB/PC %lymphocyte	ebi-a-GCST90001435	rs62519719	8	118376967	3657	5.98e-06	-0.1218	0.02685	A	G	0.2815	0.00559557	20.5669
PB/PC %lymphocyte	ebi-a-GCST90001435	rs74326785	8	24549984	3657	2.65e-06	0.351	0.07464	C	T	0.0279	0.00601074	22.1021
PB/PC %lymphocyte	ebi-a-GCST90001435	rs3138500	9	92219945	3657	2.62e-06	-0.2314	0.04918	T	C	0.0678	0.00601733	22.1265
PB/PC %lymphocyte	ebi-a-GCST90001435	rs12412378	10	130483163	3657	9.04e-08	-0.1755	0.03276	A	C	0.1608	0.00778658	28.6833
PB/PC %lymphocyte	ebi-a-GCST90001435	rs1938685	11	69277078	3657	9.27e-06	-0.158	0.03558	A	G	0.1359	0.00536342	19.709
PB/PC %lymphocyte	ebi-a-GCST90001435	rs897989	11	91973528	3657	8.57e-06	-0.1183	0.02654	G	T	0.3001	0.00540368	19.8578
PB/PC %lymphocyte	ebi-a-GCST90001435	rs55728331	11	117526440	3657	2.91e-06	1.624	0.3466	A	G	0.0015	0.00596747	21.9421
PB/PC %lymphocyte	ebi-a-GCST90001435	rs10849436	12	6409619	3657	7.12e-06	0.1516	0.03371	A	G	0.1596	0.00549997	20.2136
PB/PC %lymphocyte	ebi-a-GCST90001435	rs1838357	13	93740906	3657	9.94e-06	0.1167	0.02638	A	G	0.3142	0.00532291	19.5594
PB/PC %lymphocyte	ebi-a-GCST90001435	rs4785074	16	59885737	3657	4.62e-08	-0.1403	0.02562	T	C	0.6349	0.00813365	29.9723
PB/PC %lymphocyte	ebi-a-GCST90001435	rs7255292	19	49529379	3657	4.95e-06	-0.1601	0.035	C	T	0.853	0.0056891	20.9126
PB/PC %lymphocyte	ebi-a-GCST90001435	rs8132059	21	16916284	3657	7.04e-06	-0.1294	0.02876	T	C	0.2244	0.00550514	20.2327
PB/PC %lymphocyte	ebi-a-GCST90001435	rs11089305	22	19729361	3657	1.45e-06	0.1295	0.02684	G	A	0.2882	0.00632548	23.2668
Memory B cell %lymphocyte	ebi-a-GCST90001436	rs75414548	1	39385714	3656	8.2e-06	0.2864	0.06412	A	G	0.0354	0.00542737	19.9398
Memory B cell %lymphocyte	ebi-a-GCST90001436	rs75766272	1	8009985	3656	3.46e-06	-0.3971	0.08543	T	C	0.0201	0.00587508	21.5944
Memory B cell %lymphocyte	ebi-a-GCST90001436	rs878471	1	150547747	3656	6.74e-06	-0.1135	0.02517	A	G	0.5429	0.00553108	20.323
Memory B cell %lymphocyte	ebi-a-GCST90001436	rs12636848	3	147613080	3656	2.98e-06	0.1242	0.02655	G	T	0.3031	0.00594999	21.8714
Memory B cell %lymphocyte	ebi-a-GCST90001436	rs143003356	4	142016471	3656	4.79e-06	-0.5299	0.1157	A	G	0.0115	0.00570467	20.9645
Memory B cell %lymphocyte	ebi-a-GCST90001436	rs17708396	5	148410250	3656	1.41e-06	2.518	0.5212	A	C	0.0005	0.00634355	23.3273
Memory B cell %lymphocyte	ebi-a-GCST90001436	rs6895553	5	114821667	3656	7.88e-06	-0.1889	0.04221	C	T	0.0946	0.00544822	20.0168
Memory B cell %lymphocyte	ebi-a-GCST90001436	rs1770731	6	107001456	3656	6.39e-06	-0.1473	0.0326	T	A	0.8254	0.00555323	20.4048
Memory B cell %lymphocyte	ebi-a-GCST90001436	rs74505387	6	101891742	3656	3.08e-07	-0.2033	0.03964	C	T	0.1057	0.00714312	26.2887
Memory B cell %lymphocyte	ebi-a-GCST90001436	rs410173	6	1163541	3656	7.39e-06	-0.144	0.03208	G	A	0.8222	0.00548104	20.1381
Memory B cell %lymphocyte	ebi-a-GCST90001436	rs144625305	7	7871676	3656	5.31e-06	0.6141	0.1347	T	C	0.0086	0.00565295	20.7733
Memory B cell %lymphocyte	ebi-a-GCST90001436	rs6558507	8	1626220	3656	5.25e-06	-0.2635	0.05776	T	C	0.9547	0.00566025	20.8003
Memory B cell %lymphocyte	ebi-a-GCST90001436	rs34173062	8	145158607	3656	1.24e-06	0.1453	0.02991	A	G	0.2153	0.00641354	23.5864
Memory B cell %lymphocyte	ebi-a-GCST90001436	rs12763172	10	85447519	3656	1.64e-06	0.132	0.02749	C	T	0.7213	0.00626703	23.0442
Memory B cell %lymphocyte	ebi-a-GCST90001436	rs10791220	11	132145598	3656	4.28e-06	-0.1793	0.03894	G	A	0.1134	0.00576569	21.19
Memory B cell %lymphocyte	ebi-a-GCST90001436	rs11225155	11	102043400	3656	5.86e-06	0.1112	0.0245	A	G	0.5364	0.00560313	20.5892
Memory B cell %lymphocyte	ebi-a-GCST90001436	rs74839056	13	107914821	3656	8.92e-06	1.357	0.3052	T	C	0.0015	0.00537827	19.7585
Memory B cell %lymphocyte	ebi-a-GCST90001436	rs557577736	13	46224092	3656	3.11e-06	1.799	0.3851	G	A	0.001	0.00593369	21.8111
Memory B cell %lymphocyte	ebi-a-GCST90001436	rs12874404	13	108993494	3656	3.31e-17	0.2221	0.0262	G	A	0.3256	0.0192768	71.8219
Memory B cell %lymphocyte	ebi-a-GCST90001436	rs9514859	13	109144845	3656	5.93e-06	0.112	0.02469	C	G	0.4402	0.00559693	20.5663
Memory B cell %lymphocyte	ebi-a-GCST90001436	rs73192651	13	50212885	3656	5.44e-07	0.442	0.08807	T	C	0.02	0.00684228	25.1739
Memory B cell %lymphocyte	ebi-a-GCST90001436	rs77762131	14	96205838	3656	1.13e-07	0.3049	0.05737	C	G	0.045	0.00766649	28.2298
Memory B cell %lymphocyte	ebi-a-GCST90001436	rs974368	14	63009549	3656	4.17e-06	0.1136	0.02464	A	G	0.5141	0.00578031	21.2441
Memory B cell %lymphocyte	ebi-a-GCST90001436	rs139196765	15	24733764	3656	7.49e-07	1.237	0.2495	G	A	0.0025	0.00667855	24.5675
Memory B cell %lymphocyte	ebi-a-GCST90001436	rs11653761	17	2716535	3656	3.17e-08	-0.1359	0.02451	T	G	0.592	0.00833891	30.7266
Memory B cell %lymphocyte	ebi-a-GCST90001436	rs7254039	19	14993354	3656	4.68e-06	-0.2668	0.05819	A	G	0.0435	0.00571714	21.0105
Memory B cell %lymphocyte	ebi-a-GCST90001436	rs551529415	19	1157330	3656	3.62e-06	-0.5751	0.124	T	C	0.01	0.00584911	21.4984
Memory B cell %lymphocyte	ebi-a-GCST90001436	rs3810559	20	3207749	3656	4.24e-06	-0.1132	0.02457	G	T	0.5444	0.00577248	21.2151
Memory B cell %lymphocyte	ebi-a-GCST90001436	rs4640493	22	45387786	3656	4.01e-06	0.1493	0.03234	T	A	0.83	0.00579574	21.3011
Memory B cell %lymphocyte	ebi-a-GCST90001436	rs9614226	22	44688150	3656	8.81e-06	-0.3841	0.08631	G	T	0.9792	0.00538783	19.7938
Naive-mature B cell %lymphocyte	ebi-a-GCST90001437	rs11937214	4	162634026	3656	9.18e-06	0.271	0.06102	G	A	0.0465	0.00536601	19.7132
Naive-mature B cell %lymphocyte	ebi-a-GCST90001437	rs76845048	5	115785493	3656	6.34e-06	-0.3046	0.06737	C	A	0.0357	0.00556031	20.431
Naive-mature B cell %lymphocyte	ebi-a-GCST90001437	rs115204570	5	135756457	3656	3.27e-06	-0.479	0.1028	T	G	0.0161	0.00590347	21.6994
Naive-mature B cell %lymphocyte	ebi-a-GCST90001437	rs17056318	5	158285953	3656	8.39e-07	-0.2266	0.04592	C	T	0.081	0.00661648	24.3376
Naive-mature B cell %lymphocyte	ebi-a-GCST90001437	rs4361609	6	31240635	3656	9.12e-06	-0.1954	0.04397	C	G	0.1131	0.00537267	19.7378
Naive-mature B cell %lymphocyte	ebi-a-GCST90001437	rs35607968	7	67653879	3656	2.83e-06	0.1611	0.03434	T	C	0.1536	0.00598381	21.9965
Naive-mature B cell %lymphocyte	ebi-a-GCST90001437	rs111830700	7	121332400	3656	6.51e-06	0.2916	0.06457	A	G	0.0377	0.00554742	20.3834
Naive-mature B cell %lymphocyte	ebi-a-GCST90001437	rs140197720	7	108191234	3656	4.94e-06	0.4648	0.1016	T	C	0.0153	0.00569193	20.9174
Naive-mature B cell %lymphocyte	ebi-a-GCST90001437	rs2395904	8	130617819	3656	6.15e-08	-0.1504	0.02772	G	T	0.2657	0.00798767	29.422
Naive-mature B cell %lymphocyte	ebi-a-GCST90001437	rs4361743	8	132657435	3656	6.97e-06	0.3335	0.07409	C	T	0.9725	0.00551145	20.2505
Naive-mature B cell %lymphocyte	ebi-a-GCST90001437	rs533239981	8	75515052	3656	2.5e-07	0.3348	0.06479	C	G	0.0387	0.00725084	26.6881
Naive-mature B cell %lymphocyte	ebi-a-GCST90001437	rs2978582	8	35485504	3656	1.85e-06	0.1509	0.0316	C	T	0.1969	0.00619866	22.7912
Naive-mature B cell %lymphocyte	ebi-a-GCST90001437	rs74151247	10	97801073	3656	4.39e-06	0.3341	0.07265	A	C	0.0302	0.00575136	21.137
Naive-mature B cell %lymphocyte	ebi-a-GCST90001437	rs56097028	11	43575416	3656	6.48e-06	0.1156	0.02559	C	G	0.3832	0.00555075	20.3956
Naive-mature B cell %lymphocyte	ebi-a-GCST90001437	rs74397782	12	25018659	3656	1.68e-06	-0.3176	0.06621	A	G	0.0343	0.00625436	22.9973
Naive-mature B cell %lymphocyte	ebi-a-GCST90001437	rs78433555	12	107821321	3656	1.42e-06	0.2756	0.05706	A	C	0.0501	0.00634054	23.3162
Naive-mature B cell %lymphocyte	ebi-a-GCST90001437	rs116844769	14	65713895	3656	3.92e-06	-0.2342	0.05066	A	G	0.0662	0.00581174	21.3602
Naive-mature B cell %lymphocyte	ebi-a-GCST90001437	rs112850074	14	103229069	3656	1.46e-06	0.3445	0.07141	G	A	0.031	0.00632555	23.2607
Naive-mature B cell %lymphocyte	ebi-a-GCST90001437	rs12939565	17	38038389	3656	5.42e-06	-0.1308	0.02872	T	A	0.4267	0.00564136	20.7305
Naive-mature B cell %lymphocyte	ebi-a-GCST90001437	rs11653761	17	2716535	3656	6.17e-06	-0.1122	0.02478	T	G	0.592	0.00557633	20.4902
Naive-mature B cell %lymphocyte	ebi-a-GCST90001437	rs4805840	19	33468482	3656	1.42e-06	-0.1599	0.03309	G	A	0.823	0.00634647	23.3381
Naive-mature B cell %lymphocyte	ebi-a-GCST90001437	rs55658072	19	14873284	3656	9.63e-06	0.1132	0.02554	G	A	0.6219	0.00534463	19.6342
Naive-mature B cell %lymphocyte	ebi-a-GCST90001437	rs7270264	20	42078615	3656	5.88e-06	-0.1135	0.02501	C	T	0.4132	0.00560168	20.5839
Naive-mature B cell %lymphocyte	ebi-a-GCST90001437	rs55708924	21	16767346	3656	8.24e-06	-0.3974	0.08899	G	A	0.0185	0.00542506	19.9313
IgD- CD38dim AC	ebi-a-GCST90001438	rs77848220	1	61251434	3656	9.04e-07	0.405	0.08232	T	C	0.0219	0.00657699	24.1914
IgD- CD38dim AC	ebi-a-GCST90001438	rs7595246	2	238554657	3656	4.09e-06	0.14	0.03035	C	T	0.1893	0.00578645	21.2667
IgD- CD38dim AC	ebi-a-GCST90001438	rs115414430	2	36720835	3656	3.29e-06	0.3388	0.07271	G	C	0.0286	0.00590365	21.7001
IgD- CD38dim AC	ebi-a-GCST90001438	rs1519524	2	136934125	3656	1.12e-06	0.141	0.02892	A	T	0.2246	0.00645983	23.7577
IgD- CD38dim AC	ebi-a-GCST90001438	rs141352577	3	8492010	3656	1.96e-06	0.3656	0.07671	T	C	0.0235	0.00617465	22.7023
IgD- CD38dim AC	ebi-a-GCST90001438	rs73185679	3	186485863	3656	9.56e-06	0.1715	0.0387	C	T	0.1041	0.00534286	19.6277
IgD- CD38dim AC	ebi-a-GCST90001438	rs7840395	8	144984956	3656	1.85e-07	-0.1267	0.02425	G	A	0.5715	0.00741127	27.283
IgD- CD38dim AC	ebi-a-GCST90001438	rs16925715	10	53772842	3656	1.56e-06	-0.1298	0.02698	C	T	0.2824	0.00629098	23.1328
IgD- CD38dim AC	ebi-a-GCST90001438	rs149006488	11	67523715	3656	3.84e-06	-0.1579	0.03413	G	C	0.1496	0.00582037	21.3921
IgD- CD38dim AC	ebi-a-GCST90001438	rs61910510	11	130557122	3656	1.79e-06	0.3355	0.07014	T	C	0.0295	0.00621925	22.8674
IgD- CD38dim AC	ebi-a-GCST90001438	rs4936106	11	130360402	3656	3.63e-06	0.3309	0.07134	G	C	0.0289	0.00585023	21.5025
IgD- CD38dim AC	ebi-a-GCST90001438	rs79407211	13	109119262	3656	7.15e-06	-0.1927	0.04286	T	C	0.0886	0.00549868	20.2033
IgD- CD38dim AC	ebi-a-GCST90001438	rs73178168	13	47809629	3656	1.24e-06	0.1583	0.03258	T	C	0.1703	0.00641591	23.5951
IgD- CD38dim AC	ebi-a-GCST90001438	rs192544457	13	42337460	3656	5.92e-08	0.8492	0.1563	A	G	0.006	0.00800946	29.5029
IgD- CD38dim AC	ebi-a-GCST90001438	rs9520836	13	108957063	3656	3.14e-06	0.1117	0.02394	G	A	0.5044	0.00591934	21.7581
IgD- CD38dim AC	ebi-a-GCST90001438	rs60035843	15	69123222	3656	7.64e-06	0.1277	0.02849	G	A	0.2382	0.00546526	20.0798
IgD- CD38dim AC	ebi-a-GCST90001438	rs11653761	17	2716535	3656	3.29e-06	-0.1121	0.02405	T	G	0.592	0.00590747	21.7142
IgD- CD38dim AC	ebi-a-GCST90001438	rs117605782	18	46442174	3656	7.49e-06	0.8913	0.1987	A	G	0.0034	0.00547346	20.1101
IgD- CD38dim AC	ebi-a-GCST90001438	rs533086	19	16411841	3656	5.45e-06	-0.119	0.02614	G	A	0.7021	0.00563666	20.7131
IgD- CD38dim AC	ebi-a-GCST90001438	rs78893742	20	36100011	3656	3.48e-06	0.6139	0.1321	A	G	0.0081	0.00587253	21.585
IgD+ CD24+ %lymphocyte	ebi-a-GCST90001439	rs61788860	1	60020239	3656	6.86e-06	-0.2606	0.05786	A	G	0.0475	0.00551801	20.2747
IgD+ CD24+ %lymphocyte	ebi-a-GCST90001439	rs75766272	1	8009985	3656	1.82e-06	-0.4103	0.08583	T	C	0.0201	0.00621173	22.8395
IgD+ CD24+ %lymphocyte	ebi-a-GCST90001439	rs2015983	2	237150166	3656	1.87e-06	-0.1746	0.03658	C	A	0.8771	0.00619294	22.77
IgD+ CD24+ %lymphocyte	ebi-a-GCST90001439	rs6781675	3	4408435	3656	6.68e-06	0.3639	0.08068	C	G	0.0235	0.00553371	20.3327
IgD+ CD24+ %lymphocyte	ebi-a-GCST90001439	rs1382818	6	153645785	3656	7.14e-06	0.1127	0.02506	A	G	0.3734	0.00550153	20.2138
IgD+ CD24+ %lymphocyte	ebi-a-GCST90001439	rs4937689	11	132141201	3656	9.36e-06	-0.1736	0.03911	G	A	0.1134	0.00536023	19.6918
IgD+ CD24+ %lymphocyte	ebi-a-GCST90001439	rs183466766	13	108710731	3656	8.9e-07	0.2998	0.06089	A	G	0.0402	0.00658711	24.2289
IgD+ CD24+ %lymphocyte	ebi-a-GCST90001439	rs12874404	13	108993494	3656	1.09e-18	0.2335	0.02632	G	A	0.3256	0.0210739	78.6619
IgD+ CD24+ %lymphocyte	ebi-a-GCST90001439	rs141107540	13	109038407	3656	6.71e-06	0.2109	0.04678	T	C	0.0777	0.00552865	20.314
IgD+ CD24+ %lymphocyte	ebi-a-GCST90001439	rs73192651	13	50212885	3656	6.07e-08	0.4819	0.08877	T	C	0.02	0.00799629	29.454
IgD+ CD24+ %lymphocyte	ebi-a-GCST90001439	rs77762131	14	96205838	3656	8.52e-08	0.3082	0.05742	C	G	0.045	0.00781851	28.794
IgD+ CD24+ %lymphocyte	ebi-a-GCST90001439	rs8014978	14	94936964	3656	9.6e-06	-0.11	0.02481	C	T	0.5737	0.00534807	19.6469
IgD+ CD24+ %lymphocyte	ebi-a-GCST90001439	rs11657118	17	2714118	3656	3.7e-09	-0.1428	0.02416	C	T	0.475	0.00946512	34.916
IgD+ CD24+ %lymphocyte	ebi-a-GCST90001439	rs7254039	19	14993354	3656	6.4e-06	-0.263	0.05818	A	G	0.0435	0.00555824	20.4233
IgD+ CD24+ %lymphocyte	ebi-a-GCST90001439	rs3810559	20	3207749	3656	7.52e-06	-0.1107	0.02469	G	T	0.5444	0.00546846	20.0916
IgD- CD24- %lymphocyte	ebi-a-GCST90001440	rs6687573	1	35281308	3656	5.57e-06	0.1339	0.02945	A	C	0.2311	0.00562258	20.6611
IgD- CD24- %lymphocyte	ebi-a-GCST90001440	rs55756125	1	59740965	3656	2.22e-06	0.1417	0.0299	C	T	0.2289	0.00610564	22.4471
IgD- CD24- %lymphocyte	ebi-a-GCST90001440	rs111237501	1	163272701	3656	9.47e-06	1.002	0.226	C	T	0.003	0.0053479	19.6463
IgD- CD24- %lymphocyte	ebi-a-GCST90001440	rs11674994	2	60125363	3656	8.3e-06	0.2499	0.05599	C	T	0.0553	0.00541933	19.9101
IgD- CD24- %lymphocyte	ebi-a-GCST90001440	rs72990172	2	238526279	3656	1.93e-06	0.1576	0.03306	A	G	0.1711	0.00617745	22.7127
IgD- CD24- %lymphocyte	ebi-a-GCST90001440	rs76225955	4	31594004	3656	9.3e-06	-0.1917	0.04317	C	T	0.0909	0.00536461	19.708
IgD- CD24- %lymphocyte	ebi-a-GCST90001440	rs17044633	4	113331648	3656	6.45e-06	0.3433	0.076	G	A	0.0286	0.00555005	20.3931
IgD- CD24- %lymphocyte	ebi-a-GCST90001440	rs183821560	5	62072324	3656	7.05e-06	-1.768	0.393	A	G	0.0016	0.00550523	20.2275
IgD- CD24- %lymphocyte	ebi-a-GCST90001440	rs807894	6	164610887	3656	3e-06	0.1202	0.02568	G	T	0.5868	0.00595687	21.8968
IgD- CD24- %lymphocyte	ebi-a-GCST90001440	rs9398107	6	107155687	3656	1.36e-06	0.2699	0.05578	G	A	0.0555	0.00636312	23.3997
IgD- CD24- %lymphocyte	ebi-a-GCST90001440	rs75464772	6	19788226	3656	3.94e-06	-0.328	0.07098	T	C	0.0325	0.00580685	21.3421
IgD- CD24- %lymphocyte	ebi-a-GCST90001440	rs6991364	8	145050345	3656	5.2e-06	-0.1156	0.02534	A	G	0.5149	0.00566019	20.8001
IgD- CD24- %lymphocyte	ebi-a-GCST90001440	rs146221269	11	94920856	3656	6.6e-06	-1.07	0.2371	C	T	0.0029	0.00553969	20.3548
IgD- CD24- %lymphocyte	ebi-a-GCST90001440	rs73277142	12	11974332	3656	1.58e-06	0.2673	0.05558	T	C	0.0555	0.0062866	23.1166
IgD- CD24- %lymphocyte	ebi-a-GCST90001440	rs11066272	12	112802224	3656	9.09e-06	-0.1184	0.02664	T	A	0.557	0.00537389	19.7423
IgD- CD24- %lymphocyte	ebi-a-GCST90001440	rs139509958	12	54727027	3656	5.58e-06	-0.2174	0.0478	A	G	0.0788	0.00562609	20.6741
IgD- CD24- %lymphocyte	ebi-a-GCST90001440	rs191543445	14	31505138	3656	7.02e-06	0.3254	0.07232	G	A	0.031	0.00550698	20.2339
IgD- CD24- %lymphocyte	ebi-a-GCST90001440	rs17102161	14	65283958	3656	6.28e-06	0.2573	0.05689	A	G	0.0506	0.00556389	20.4442
IgD- CD24- %lymphocyte	ebi-a-GCST90001440	rs496760	15	54695686	3656	8.15e-06	0.1187	0.02657	A	G	0.6422	0.00542935	19.9471
IgD- CD24- %lymphocyte	ebi-a-GCST90001440	rs75150138	16	49238584	3656	4.05e-06	-0.2581	0.05593	A	T	0.0517	0.00579106	21.2838
IgD- CD24- %lymphocyte	ebi-a-GCST90001440	rs11862268	16	81239867	3656	2.46e-06	0.4267	0.09042	A	G	0.0187	0.00605442	22.2576
IgD- CD24- %lymphocyte	ebi-a-GCST90001440	rs58904842	16	3463156	3656	2.72e-06	-0.1174	0.02499	A	C	0.4768	0.00600045	22.058
IgD- CD24- %lymphocyte	ebi-a-GCST90001440	rs30146	16	14342183	3656	3.31e-06	-0.4244	0.09112	C	T	0.0198	0.00589858	21.6813
IgD- CD24- %lymphocyte	ebi-a-GCST90001440	rs8098848	18	60857793	3656	2.24e-06	-0.1264	0.02668	T	C	0.6704	0.0061018	22.4329
IgD- CD24- %lymphocyte	ebi-a-GCST90001440	rs451367	19	16412842	3656	9.51e-06	-0.1313	0.0296	C	T	0.7674	0.00535314	19.6657
IgD+ CD24- %lymphocyte	ebi-a-GCST90001441	rs16837671	2	206655953	3656	3.95e-06	-0.2649	0.05732	G	T	0.0494	0.00580785	21.3459
IgD+ CD24- %lymphocyte	ebi-a-GCST90001441	rs520786	3	187559064	3656	9.49e-06	-0.1136	0.02562	A	T	0.3489	0.00534888	19.6499
IgD+ CD24- %lymphocyte	ebi-a-GCST90001441	rs34712193	3	1814140	3656	1.45e-06	0.1567	0.03246	T	A	0.1644	0.00633396	23.2918
IgD+ CD24- %lymphocyte	ebi-a-GCST90001441	rs17056318	5	158285953	3656	8.14e-06	-0.2015	0.04509	C	T	0.081	0.00543272	19.9596
IgD+ CD24- %lymphocyte	ebi-a-GCST90001441	rs76845048	5	115785493	3656	6.99e-06	-0.2982	0.06626	C	A	0.0357	0.00550943	20.243
IgD+ CD24- %lymphocyte	ebi-a-GCST90001441	rs115204570	5	135756457	3656	5.09e-06	-0.4604	0.1008	T	G	0.0161	0.00567378	20.8503
IgD+ CD24- %lymphocyte	ebi-a-GCST90001441	rs140523784	6	16887609	3656	4.58e-06	0.1447	0.03153	T	C	0.1864	0.0057278	21.05
IgD+ CD24- %lymphocyte	ebi-a-GCST90001441	rs9354413	6	67039330	3656	3.44e-06	0.1258	0.02705	C	T	0.2964	0.0058811	21.6167
IgD+ CD24- %lymphocyte	ebi-a-GCST90001441	rs4361609	6	31240635	3656	3.57e-07	-0.2163	0.04242	C	G	0.1131	0.00706135	25.9857
IgD+ CD24- %lymphocyte	ebi-a-GCST90001441	rs111830700	7	121332400	3656	3.86e-06	0.2933	0.0634	A	G	0.0377	0.00581975	21.3899
IgD+ CD24- %lymphocyte	ebi-a-GCST90001441	rs34910780	7	77469688	3656	7.03e-07	-0.282	0.05676	T	A	0.048	0.00670633	24.6704
IgD+ CD24- %lymphocyte	ebi-a-GCST90001441	rs12542190	8	130594761	3656	2.72e-07	-0.1572	0.03051	C	A	0.1943	0.00720896	26.5328
IgD+ CD24- %lymphocyte	ebi-a-GCST90001441	rs2978582	8	35485504	3656	6.34e-06	0.1404	0.03106	C	T	0.1969	0.00555782	20.4218
IgD+ CD24- %lymphocyte	ebi-a-GCST90001441	rs533239981	8	75515052	3656	8.2e-08	0.3428	0.06378	C	G	0.0387	0.0078395	28.8719
IgD+ CD24- %lymphocyte	ebi-a-GCST90001441	rs71483382	10	83763586	3656	6.9e-06	0.6298	0.1399	A	G	0.0078	0.00551268	20.255
IgD+ CD24- %lymphocyte	ebi-a-GCST90001441	rs75319860	12	110312229	3656	8.62e-06	0.3524	0.07909	C	T	0.0249	0.00540095	19.8423
IgD+ CD24- %lymphocyte	ebi-a-GCST90001441	rs76578043	13	105214810	3656	2.9e-06	0.3251	0.06938	A	G	0.0298	0.00596979	21.9446
IgD+ CD24- %lymphocyte	ebi-a-GCST90001441	rs2994690	14	95363646	3656	3.38e-06	0.1312	0.02819	C	G	0.2462	0.00588987	21.6491
IgD+ CD24- %lymphocyte	ebi-a-GCST90001441	rs116844769	14	65713895	3656	3.28e-06	-0.232	0.04979	A	G	0.0662	0.00590356	21.6997
IgD+ CD24- %lymphocyte	ebi-a-GCST90001441	rs9900847	17	2717218	3656	4.06e-06	-0.1133	0.02454	C	T	0.6041	0.00579669	21.3046
IgD+ CD24- %lymphocyte	ebi-a-GCST90001441	rs12939565	17	38038389	3656	1.87e-06	-0.1318	0.02761	T	A	0.4267	0.00619431	22.7751
IgD+ CD24- %lymphocyte	ebi-a-GCST90001441	rs73426855	17	77637123	3656	6.68e-06	-0.1549	0.03435	C	T	0.1469	0.00553139	20.3241
IgD+ CD24- %lymphocyte	ebi-a-GCST90001441	rs4805840	19	33468482	3656	2.86e-06	-0.152	0.03242	G	A	0.823	0.00597656	21.9697
IgD+ CD24- %lymphocyte	ebi-a-GCST90001441	rs6131010	20	44724305	3656	6.64e-07	-0.1285	0.0258	G	A	0.6172	0.00673944	24.793
CD24+ CD27+ %lymphocyte	ebi-a-GCST90001442	rs75766272	1	8009985	3656	5.73e-07	-0.4263	0.08511	T	C	0.0201	0.00681543	25.0745
CD24+ CD27+ %lymphocyte	ebi-a-GCST90001442	rs76720471	2	222274805	3656	5.46e-06	1.557	0.3419	T	C	0.0011	0.00564048	20.7272
CD24+ CD27+ %lymphocyte	ebi-a-GCST90001442	rs1519524	2	136934125	3656	7.23e-06	0.1322	0.02942	A	T	0.2246	0.00549262	20.1809
CD24+ CD27+ %lymphocyte	ebi-a-GCST90001442	rs112542522	2	4031340	3656	3.73e-06	0.6143	0.1326	A	G	0.0082	0.00583614	21.4504
CD24+ CD27+ %lymphocyte	ebi-a-GCST90001442	rs12636848	3	147613080	3656	3.03e-06	0.1237	0.02646	G	T	0.3031	0.00594244	21.8435
CD24+ CD27+ %lymphocyte	ebi-a-GCST90001442	rs4689417	4	4392393	3656	3.51e-06	-0.1241	0.02671	A	C	0.2961	0.00586993	21.5754
CD24+ CD27+ %lymphocyte	ebi-a-GCST90001442	rs17708396	5	148410250	3656	1.32e-06	2.517	0.5195	A	C	0.0005	0.00637984	23.4616
CD24+ CD27+ %lymphocyte	ebi-a-GCST90001442	rs35057381	5	26412301	3656	7.92e-06	0.1315	0.02938	C	T	0.2211	0.00544965	20.0221
CD24+ CD27+ %lymphocyte	ebi-a-GCST90001442	rs4076316	6	167859623	3656	1.96e-06	-0.1287	0.027	A	T	0.3005	0.00617636	22.7087
CD24+ CD27+ %lymphocyte	ebi-a-GCST90001442	rs74505387	6	101891742	3656	3.48e-06	-0.1838	0.03954	C	T	0.1057	0.0058756	21.5963
CD24+ CD27+ %lymphocyte	ebi-a-GCST90001442	rs144625305	7	7871676	3656	2.95e-06	0.6284	0.1342	T	C	0.0086	0.00596162	21.9144
CD24+ CD27+ %lymphocyte	ebi-a-GCST90001442	rs6997704	8	140978857	3656	2.41e-06	0.1127	0.02386	G	A	0.4707	0.00606539	22.2982
CD24+ CD27+ %lymphocyte	ebi-a-GCST90001442	rs1332199	9	9503477	3656	5.48e-06	-0.1323	0.02906	C	T	0.7592	0.00563725	20.7153
CD24+ CD27+ %lymphocyte	ebi-a-GCST90001442	rs144440894	10	53795073	3656	5.68e-06	-0.1445	0.03179	A	G	0.1885	0.00561954	20.6499
CD24+ CD27+ %lymphocyte	ebi-a-GCST90001442	rs6486433	11	9594690	3656	7.94e-06	-0.1102	0.02464	G	T	0.5003	0.00544134	19.9914
CD24+ CD27+ %lymphocyte	ebi-a-GCST90001442	rs4763704	12	11698759	3656	2.7e-06	0.3787	0.08058	A	G	0.9772	0.00600501	22.0749
CD24+ CD27+ %lymphocyte	ebi-a-GCST90001442	rs12829274	12	129349167	3656	1.24e-07	-0.2708	0.05111	G	A	0.0618	0.00762004	28.0574
CD24+ CD27+ %lymphocyte	ebi-a-GCST90001442	rs12874404	13	108993494	3656	8.09e-16	0.2114	0.02614	G	A	0.3256	0.0175749	65.3674
CD24+ CD27+ %lymphocyte	ebi-a-GCST90001442	rs557577736	13	46224092	3656	2.37e-06	1.814	0.3838	G	A	0.001	0.00607313	22.3268
CD24+ CD27+ %lymphocyte	ebi-a-GCST90001442	rs73192651	13	50212885	3656	8.75e-09	0.5056	0.08768	T	C	0.02	0.00901311	33.2334
CD24+ CD27+ %lymphocyte	ebi-a-GCST90001442	rs112782756	13	34506073	3656	8.99e-06	2.99	0.6726	G	A	0.0003	0.00537627	19.7511
CD24+ CD27+ %lymphocyte	ebi-a-GCST90001442	rs9578529	13	23613190	3656	2.49e-06	-0.1323	0.02804	G	A	0.2676	0.00605231	22.2498
CD24+ CD27+ %lymphocyte	ebi-a-GCST90001442	rs77762131	14	96205838	3656	8.06e-08	0.3074	0.05717	C	G	0.045	0.00784593	28.8957
CD24+ CD27+ %lymphocyte	ebi-a-GCST90001442	rs11657759	17	2715961	3656	1.81e-08	-0.1352	0.02397	C	A	0.4903	0.00862677	31.7965
CD24+ CD27+ %lymphocyte	ebi-a-GCST90001442	rs7254039	19	14993354	3656	2.4e-06	-0.2739	0.05798	A	G	0.0435	0.00606706	22.3044
CD20- %lymphocyte	ebi-a-GCST90001443	rs6712095	2	205623497	3657	4.71e-06	0.3643	0.07946	T	G	0.0246	0.00571488	21.0079
CD20- %lymphocyte	ebi-a-GCST90001443	rs34625183	3	146097919	3657	7.91e-06	-0.1695	0.03789	T	C	0.1154	0.00544246	20.001
CD20- %lymphocyte	ebi-a-GCST90001443	rs75951284	3	187638796	3657	6.12e-06	0.3067	0.06772	T	C	0.0316	0.0055775	20.5001
CD20- %lymphocyte	ebi-a-GCST90001443	rs186229706	4	2029089	3657	3.97e-06	0.4826	0.1045	T	G	0.0142	0.00579818	21.3159
CD20- %lymphocyte	ebi-a-GCST90001443	rs4647601	4	185570032	3657	7.83e-06	0.1097	0.02451	A	C	0.4584	0.0054479	20.0212
CD20- %lymphocyte	ebi-a-GCST90001443	rs72791978	5	108070072	3657	7.85e-06	0.5621	0.1256	T	A	0.01	0.00544692	20.0175
CD20- %lymphocyte	ebi-a-GCST90001443	rs9273241	6	32614025	3657	1.61e-07	0.179	0.0341	T	C	0.5975	0.00747846	27.5397
CD20- %lymphocyte	ebi-a-GCST90001443	rs7773849	6	128553518	3657	5.81e-08	1.534	0.2821	G	A	0.0018	0.00802088	29.5534
CD20- %lymphocyte	ebi-a-GCST90001443	rs13244540	7	151002534	3657	6.38e-06	0.2658	0.0588	T	G	0.0447	0.00555662	20.4229
CD20- %lymphocyte	ebi-a-GCST90001443	rs38201	7	15911408	3657	8.97e-06	-0.1242	0.02794	A	T	0.2594	0.00537434	19.7494
CD20- %lymphocyte	ebi-a-GCST90001443	rs34313582	8	84919811	3657	5.4e-06	-0.1598	0.03507	A	C	0.138	0.00564545	20.7513
CD20- %lymphocyte	ebi-a-GCST90001443	rs72825207	10	62909955	3657	1.38e-06	0.513	0.1061	A	T	0.0149	0.00635202	23.365
CD20- %lymphocyte	ebi-a-GCST90001443	rs147937648	12	82008771	3657	3.02e-06	-0.7403	0.1583	T	C	0.0059	0.00594483	21.8583
CD20- %lymphocyte	ebi-a-GCST90001443	rs77553819	13	24882401	3657	3e-06	-0.1257	0.02688	C	G	0.2863	0.00594426	21.8562
CD20- %lymphocyte	ebi-a-GCST90001443	rs12432015	14	49052782	3657	4.57e-06	-0.1712	0.0373	C	T	0.118	0.00572757	21.0549
CD20- %lymphocyte	ebi-a-GCST90001443	rs4244568	15	39319915	3657	1.99e-06	-0.1244	0.02611	G	T	0.3414	0.006169	22.6876
CD20- %lymphocyte	ebi-a-GCST90001443	rs252294	16	29235533	3657	8.41e-06	0.1079	0.02418	C	G	0.5648	0.00541561	19.9018
CD20- %lymphocyte	ebi-a-GCST90001443	rs4782702	16	85477299	3657	3.15e-06	0.4085	0.0875	G	A	0.9802	0.00592465	21.7836
CD20- %lymphocyte	ebi-a-GCST90001443	rs11662133	18	74434633	3657	6.52e-06	0.1453	0.03219	C	T	0.1705	0.00554053	20.3635
CD20- %lymphocyte	ebi-a-GCST90001443	rs186355283	20	46615708	3657	8.27e-06	0.6312	0.1414	T	C	0.0077	0.00541939	19.9158
CD20- %lymphocyte	ebi-a-GCST90001443	rs6052993	20	4944838	3657	4.25e-06	-0.1132	0.02459	G	C	0.4371	0.00576158	21.1806
CD20- CD38- %lymphocyte	ebi-a-GCST90001444	rs75839951	2	34491589	3658	2.38e-06	-0.2457	0.05199	G	T	0.0585	0.00606853	22.322
CD20- CD38- %lymphocyte	ebi-a-GCST90001444	rs4619804	3	18674644	3658	8.78e-06	0.1217	0.02734	C	A	0.6963	0.00538759	19.8037
CD20- CD38- %lymphocyte	ebi-a-GCST90001444	rs709082	3	191447446	3658	6.04e-06	0.1135	0.02504	C	A	0.3682	0.0055853	20.5346
CD20- CD38- %lymphocyte	ebi-a-GCST90001444	rs2215848	4	25065221	3658	7.41e-06	0.5046	0.1124	A	G	0.0118	0.00547939	20.143
CD20- CD38- %lymphocyte	ebi-a-GCST90001444	rs182720746	4	113092883	3658	1.89e-06	0.6295	0.1319	T	C	0.0089	0.00618817	22.7648
CD20- CD38- %lymphocyte	ebi-a-GCST90001444	rs62311900	4	74145187	3658	9.44e-06	-0.1405	0.03168	T	C	0.1736	0.00534822	19.6582
CD20- CD38- %lymphocyte	ebi-a-GCST90001444	rs2339996	5	173070505	3658	3.12e-07	-0.1476	0.02879	A	G	0.7802	0.00713405	26.2695
CD20- CD38- %lymphocyte	ebi-a-GCST90001444	rs72492305	6	32509333	3658	1.22e-06	0.2022	0.0416	T	C	0.6662	0.00641706	23.6123
CD20- CD38- %lymphocyte	ebi-a-GCST90001444	rs6906886	6	85038851	3658	8.55e-06	0.1807	0.04053	A	T	0.903	0.00540463	19.8667
CD20- CD38- %lymphocyte	ebi-a-GCST90001444	rs10279688	7	9851008	3658	6.54e-06	0.4968	0.1101	T	C	0.0115	0.00553521	20.3494
CD20- CD38- %lymphocyte	ebi-a-GCST90001444	rs11203884	8	17516564	3658	6.84e-06	-0.1469	0.03262	T	C	0.1643	0.00551354	20.2693
CD20- CD38- %lymphocyte	ebi-a-GCST90001444	rs118073973	9	19948908	3658	2.21e-06	0.2924	0.06168	A	T	0.0402	0.00610608	22.461
CD20- CD38- %lymphocyte	ebi-a-GCST90001444	rs55767134	10	17048435	3658	4.19e-06	-0.1443	0.03132	C	G	0.1837	0.00576942	21.2154
CD20- CD38- %lymphocyte	ebi-a-GCST90001444	rs308820	11	88142031	3658	8.97e-06	-0.1261	0.02837	C	T	0.7571	0.00537191	19.7458
CD20- CD38- %lymphocyte	ebi-a-GCST90001444	rs34666228	11	123385425	3658	8.46e-08	0.1512	0.02817	T	G	0.2346	0.00781411	28.7934
CD20- CD38- %lymphocyte	ebi-a-GCST90001444	rs78301150	12	82233392	3658	3.85e-06	-1.031	0.2228	A	G	0.0033	0.0058198	21.4018
CD20- CD38- %lymphocyte	ebi-a-GCST90001444	rs117308259	14	31993501	3658	4.02e-07	-0.7613	0.1499	C	T	0.0066	0.00700186	25.7793
CD20- CD38- %lymphocyte	ebi-a-GCST90001444	rs35639639	16	5488091	3658	6.72e-06	0.1354	0.03002	C	T	0.2063	0.00553049	20.3319
CD20- CD38- %lymphocyte	ebi-a-GCST90001444	rs111737298	17	52847291	3658	7.01e-06	0.2263	0.05029	G	A	0.0596	0.00550509	20.238
CD20- CD38- %lymphocyte	ebi-a-GCST90001444	rs16955339	17	52971060	3658	8.46e-07	0.3075	0.06234	T	G	0.0377	0.00660745	24.3175
CD20- CD38- %lymphocyte	ebi-a-GCST90001444	rs77510701	18	34838106	3658	3.92e-06	-0.2605	0.05636	A	C	0.0484	0.00580632	21.3519
CD20- CD38- %lymphocyte	ebi-a-GCST90001444	rs80339814	19	53396009	3658	2.08e-06	-0.2259	0.04752	C	T	0.0794	0.0061399	22.5861
CD20- CD38- %lymphocyte	ebi-a-GCST90001444	rs6125184	20	46576714	3658	2.61e-06	-0.1164	0.02472	A	G	0.5914	0.00602478	22.1601
CD20- CD38- %lymphocyte	ebi-a-GCST90001444	rs59902361	20	38334734	3658	5.54e-06	-0.2517	0.05532	A	G	0.0496	0.0056274	20.6902
CD20- CD38- %lymphocyte	ebi-a-GCST90001444	rs36071180	20	765164	3658	3.19e-06	0.1556	0.03334	A	G	0.1597	0.00591924	21.7696
IgD- CD38- %B cell	ebi-a-GCST90001445	rs61790670	1	84127219	3657	7.45e-06	0.1305	0.02908	A	C	0.2301	0.00547674	20.1277
IgD- CD38- %B cell	ebi-a-GCST90001445	rs115576360	4	156996644	3657	7.96e-06	-0.4062	0.09082	A	G	0.0194	0.0054403	19.9931
IgD- CD38- %B cell	ebi-a-GCST90001445	rs4691920	4	164351901	3657	2.53e-06	-0.9757	0.207	C	G	0.9962	0.0060386	22.2052
IgD- CD38- %B cell	ebi-a-GCST90001445	rs7726548	5	116807553	3657	2.65e-06	-0.1903	0.04045	G	T	0.103	0.00601582	22.1209
IgD- CD38- %B cell	ebi-a-GCST90001445	rs17405603	5	144608340	3657	3.47e-07	-0.1414	0.02769	T	A	0.2841	0.00708015	26.0625
IgD- CD38- %B cell	ebi-a-GCST90001445	rs62417843	6	91779902	3657	2.82e-06	-0.2629	0.05605	C	T	0.0502	0.00597999	21.9883
IgD- CD38- %B cell	ebi-a-GCST90001445	rs9265864	6	31312747	3657	3.98e-06	-0.1444	0.03125	T	C	0.4642	0.00580472	21.3401
IgD- CD38- %B cell	ebi-a-GCST90001445	rs2450220	8	119323401	3657	1.61e-07	0.1668	0.03177	T	C	0.816	0.0074812	27.5499
IgD- CD38- %B cell	ebi-a-GCST90001445	rs140191306	9	2570753	3657	2.1e-06	-0.4466	0.09399	T	C	0.0179	0.00613587	22.5651
IgD- CD38- %B cell	ebi-a-GCST90001445	rs138977782	9	4744416	3657	8.75e-06	-0.5468	0.1228	G	A	0.0096	0.00539246	19.8163
IgD- CD38- %B cell	ebi-a-GCST90001445	rs11068290	12	110228055	3657	4.21e-06	-0.3746	0.0813	T	C	0.0231	0.00577186	21.2186
IgD- CD38- %B cell	ebi-a-GCST90001445	rs7994585	13	111083495	3657	4.95e-06	-0.1137	0.02485	C	G	0.4839	0.00569199	20.9233
IgD- CD38- %B cell	ebi-a-GCST90001445	rs7215243	17	78261805	3657	1.78e-06	0.1743	0.03642	G	A	0.1328	0.00622413	22.8917
IgD- CD38- AC	ebi-a-GCST90001446	rs77146037	1	178195174	3656	4.82e-06	-0.2726	0.05953	G	A	0.0472	0.00570282	20.9576
IgD- CD38- AC	ebi-a-GCST90001446	rs61790670	1	84127219	3656	1.41e-06	0.142	0.0294	A	C	0.23	0.00634035	23.3155
IgD- CD38- AC	ebi-a-GCST90001446	rs114551034	2	66709035	3656	4.08e-07	-0.2926	0.05767	A	G	0.0509	0.0069919	25.7283
IgD- CD38- AC	ebi-a-GCST90001446	rs115218350	3	104146883	3656	3.41e-06	-1.898	0.408	A	T	0.0008	0.00588441	21.6289
IgD- CD38- AC	ebi-a-GCST90001446	rs112964950	3	73697496	3656	9.57e-06	0.6003	0.1354	C	G	0.0083	0.00534767	19.6454
IgD- CD38- AC	ebi-a-GCST90001446	rs75524570	3	191905058	3656	8.82e-06	0.2161	0.04856	C	T	0.0673	0.00538766	19.7931
IgD- CD38- AC	ebi-a-GCST90001446	rs56741207	4	134733663	3656	7.04e-07	-1.445	0.2907	G	C	0.0018	0.00671296	24.6949
IgD- CD38- AC	ebi-a-GCST90001446	rs4697617	4	25771115	3656	3.39e-07	0.1401	0.02742	A	G	0.7103	0.00708998	26.0918
IgD- CD38- AC	ebi-a-GCST90001446	rs144625305	7	7871676	3656	8.96e-06	0.6143	0.1381	T	C	0.0086	0.00538299	19.7759
IgD- CD38- AC	ebi-a-GCST90001446	rs62521107	8	118851954	3656	8.91e-07	-0.2685	0.05455	T	C	0.058	0.00658301	24.2137
IgD- CD38- AC	ebi-a-GCST90001446	rs118121266	10	20380753	3656	6.02e-06	0.7592	0.1675	T	C	0.0055	0.00558783	20.5327
IgD- CD38- AC	ebi-a-GCST90001446	rs79416092	12	6775503	3656	6.39e-06	-0.4181	0.0925	C	T	0.0197	0.00555713	20.4192
IgD- CD38- AC	ebi-a-GCST90001446	rs421516	17	63135589	3656	8.6e-07	-0.3138	0.06366	A	C	0.9583	0.00660221	24.2848
IgD- CD38- AC	ebi-a-GCST90001446	rs77741094	21	42362418	3656	3.14e-08	-0.627	0.1131	G	C	0.0126	0.0083362	30.7165
IgD- CD38- AC	ebi-a-GCST90001446	rs144295598	22	45164171	3656	3.78e-06	0.5677	0.1226	A	G	0.0103	0.00583057	21.4299
IgD+ CD38br %B cell	ebi-a-GCST90001447	rs74907325	1	218429679	3657	1.79e-06	0.2307	0.04822	T	A	0.0666	0.00622022	22.8772
IgD+ CD38br %B cell	ebi-a-GCST90001447	rs76084861	2	16114539	3657	9.38e-06	0.2748	0.06192	T	G	0.0368	0.0053569	19.6849
IgD+ CD38br %B cell	ebi-a-GCST90001447	rs16867231	2	181050023	3657	1.6e-06	-0.547	0.1138	A	G	0.0108	0.00627813	23.0915
IgD+ CD38br %B cell	ebi-a-GCST90001447	rs140380950	2	105587803	3657	9.31e-08	-0.3401	0.06356	C	T	0.0368	0.00776844	28.6159
IgD+ CD38br %B cell	ebi-a-GCST90001447	rs76112278	4	15915069	3657	2.27e-06	-0.4136	0.08735	A	G	0.0194	0.00609335	22.4077
IgD+ CD38br %B cell	ebi-a-GCST90001447	rs28393044	4	157437839	3657	4.25e-06	0.3089	0.06706	G	C	0.0334	0.00576861	21.2066
IgD+ CD38br %B cell	ebi-a-GCST90001447	rs78658073	5	498773	3657	4.16e-06	1.714	0.3719	A	G	0.001	0.0057747	21.2291
IgD+ CD38br %B cell	ebi-a-GCST90001447	rs139996875	5	78010341	3657	4.69e-06	0.6715	0.1465	T	A	0.0063	0.00571221	20.9981
IgD+ CD38br %B cell	ebi-a-GCST90001447	rs13196511	6	44643196	3657	6.72e-07	-0.2113	0.04244	A	G	0.0913	0.0067327	24.7748
IgD+ CD38br %B cell	ebi-a-GCST90001447	rs117772462	7	48791017	3657	8.3e-06	-0.4299	0.0963	A	T	0.0159	0.00541997	19.918
IgD+ CD38br %B cell	ebi-a-GCST90001447	rs17739715	8	9957457	3657	9.46e-06	0.8693	0.196	C	A	0.0037	0.00535023	19.6603
IgD+ CD38br %B cell	ebi-a-GCST90001447	rs17771512	8	120047880	3657	6.5e-06	-0.188	0.04163	A	C	0.0928	0.00554578	20.3829
IgD+ CD38br %B cell	ebi-a-GCST90001447	rs57998613	9	93109339	3657	6.42e-06	0.4342	0.0961	A	T	0.0156	0.00555124	20.4031
IgD+ CD38br %B cell	ebi-a-GCST90001447	rs28491938	9	41980474	3657	8.88e-06	0.1803	0.04053	T	C	0.1922	0.00538232	19.7788
IgD+ CD38br %B cell	ebi-a-GCST90001447	rs11002952	10	81145177	3657	6.53e-06	-1.169	0.2589	A	G	0.0023	0.00554403	20.3764
IgD+ CD38br %B cell	ebi-a-GCST90001447	rs2362966	10	125560687	3657	1.14e-06	-0.2556	0.05243	C	G	0.0556	0.00645689	23.7533
IgD+ CD38br %B cell	ebi-a-GCST90001447	rs35060907	10	132636158	3657	1.28e-06	-0.1953	0.04025	T	G	0.1036	0.00639677	23.5307
IgD+ CD38br %B cell	ebi-a-GCST90001447	rs61880664	11	15343532	3657	8.44e-06	0.1564	0.03506	G	A	0.1389	0.00541213	19.889
IgD+ CD38br %B cell	ebi-a-GCST90001447	rs11068290	12	110228055	3657	7.13e-06	0.3556	0.07908	T	C	0.0231	0.00549883	20.2094
IgD+ CD38br %B cell	ebi-a-GCST90001447	rs59879144	12	75564449	3657	1.4e-06	-0.4658	0.09637	A	C	0.0161	0.00634782	23.3495
IgD+ CD38br %B cell	ebi-a-GCST90001447	rs4903967	14	81485149	3657	5.78e-07	-0.1368	0.02733	A	G	0.6906	0.0068046	25.0412
IgD+ CD38br %B cell	ebi-a-GCST90001447	rs17278914	14	44595691	3657	8.6e-06	-0.676	0.1517	C	T	0.0057	0.00540064	19.8465
IgD+ CD38br %B cell	ebi-a-GCST90001447	rs76840770	14	54814017	3657	5.42e-06	0.3538	0.07769	A	C	0.0246	0.00563903	20.7275
IgD+ CD38br %B cell	ebi-a-GCST90001447	rs79487320	14	43717096	3657	8.88e-07	-0.6854	0.1392	G	C	0.0074	0.0065859	24.231
IgD+ CD38br %B cell	ebi-a-GCST90001447	rs147226531	16	54686774	3657	7.21e-06	0.517	0.115	C	T	0.0115	0.00549626	20.1998
IgD+ CD38br %B cell	ebi-a-GCST90001447	rs2216762	16	84759446	3657	2.26e-06	-0.1464	0.03092	C	T	0.8141	0.0060929	22.4061
IgD+ CD38br %B cell	ebi-a-GCST90001447	rs8059803	16	81603001	3657	2.29e-06	-0.122	0.02577	A	G	0.6504	0.00609133	22.4003
IgD+ CD38br %B cell	ebi-a-GCST90001447	rs72927038	18	51760939	3657	1.24e-06	-0.33	0.06793	T	C	0.0335	0.00641189	23.5867
CD11c+ monocyte AC	ebi-a-GCST90001448	rs114693598	1	161500712	3020	4.06e-06	-0.1756	0.03803	T	G	0.1422	0.00701026	21.3063
CD11c+ monocyte AC	ebi-a-GCST90001448	rs2404849	1	224272792	3020	2.98e-07	0.1562	0.03041	G	T	0.7464	0.00866053	26.3658
CD11c+ monocyte AC	ebi-a-GCST90001448	rs72724781	1	89327063	3020	1.95e-06	0.9648	0.2024	G	A	0.0041	0.00746778	22.7073
CD11c+ monocyte AC	ebi-a-GCST90001448	rs3040901	2	79926958	3020	3.98e-06	-0.1552	0.03359	T	C	0.2225	0.00701936	21.3342
CD11c+ monocyte AC	ebi-a-GCST90001448	rs74610143	3	172744541	3020	7.77e-06	0.5582	0.1246	T	C	0.0124	0.00660176	20.0565
CD11c+ monocyte AC	ebi-a-GCST90001448	rs13104041	4	173569449	3020	9.01e-06	0.6966	0.1566	A	G	0.0073	0.00650939	19.7741
CD11c+ monocyte AC	ebi-a-GCST90001448	rs72835655	5	167349999	3020	9.05e-06	0.2511	0.05647	T	G	0.0594	0.00650454	19.7592
CD11c+ monocyte AC	ebi-a-GCST90001448	rs2295270	6	47216562	3020	9.65e-06	0.1506	0.03397	A	G	0.1901	0.00646598	19.6413
CD11c+ monocyte AC	ebi-a-GCST90001448	rs151194174	7	20995778	3020	5.92e-06	-0.3546	0.07814	A	G	0.0305	0.00677286	20.5799
CD11c+ monocyte AC	ebi-a-GCST90001448	rs2587473	10	72515785	3020	4.55e-06	-0.1429	0.0311	T	C	0.2432	0.00694242	21.0987
CD11c+ monocyte AC	ebi-a-GCST90001448	rs72830905	10	85138481	3020	5.74e-06	0.8103	0.1783	G	C	0.0058	0.00679238	20.6396
CD11c+ monocyte AC	ebi-a-GCST90001448	rs34936922	12	115758242	3020	9.77e-06	-0.1256	0.02836	G	T	0.3124	0.0064528	19.601
CD11c+ monocyte AC	ebi-a-GCST90001448	rs113800324	12	69766606	3020	8.05e-06	0.2681	0.05996	T	C	0.05	0.00657655	19.9794
CD11c+ monocyte AC	ebi-a-GCST90001448	rs9894233	17	45778747	3020	3.38e-06	-0.3991	0.08574	A	T	0.0268	0.00712336	21.6525
CD11c+ monocyte AC	ebi-a-GCST90001448	rs113451095	17	9975038	3020	2.17e-06	-0.2994	0.06307	C	T	0.0472	0.00740666	22.5201
CD11c+ monocyte AC	ebi-a-GCST90001448	rs73445777	18	46954097	3020	5.93e-06	-0.4778	0.1053	G	T	0.0151	0.00677139	20.5754
CD11c+ monocyte AC	ebi-a-GCST90001448	rs8175830	19	27851156	3020	8.62e-06	-0.2321	0.05209	A	G	0.0919	0.00653114	19.8406
CD11c+ monocyte AC	ebi-a-GCST90001448	rs150248455	21	46373171	3020	1.6e-06	0.25	0.05201	A	G	0.0674	0.00759258	23.0897
CD11c+ monocyte %monocyte	ebi-a-GCST90001449	rs191730825	1	46613239	3043	7.01e-08	0.4346	0.08042	G	A	0.0292	0.00950607	29.1854
CD11c+ monocyte %monocyte	ebi-a-GCST90001449	rs115058278	3	101915678	3043	3.11e-06	0.4772	0.1021	A	T	0.0168	0.00712756	21.8305
CD11c+ monocyte %monocyte	ebi-a-GCST90001449	rs74610143	3	172744541	3043	3.37e-07	0.6366	0.1245	T	C	0.0125	0.00851877	26.1282
CD11c+ monocyte %monocyte	ebi-a-GCST90001449	rs11921245	3	65576520	3043	8.53e-06	0.1661	0.03726	C	T	0.1456	0.00648821	19.8595
CD11c+ monocyte %monocyte	ebi-a-GCST90001449	rs35237330	4	182768743	3043	1.77e-06	-0.2147	0.04484	A	G	0.0971	0.00747775	22.9112
CD11c+ monocyte %monocyte	ebi-a-GCST90001449	rs13186506	5	59111915	3043	7e-06	-0.1934	0.04296	T	A	0.104	0.00661606	20.2534
CD11c+ monocyte %monocyte	ebi-a-GCST90001449	rs75256410	5	176914227	3043	6.05e-06	0.545	0.1202	T	C	0.0122	0.00671055	20.5446
CD11c+ monocyte %monocyte	ebi-a-GCST90001449	rs13241407	7	153684820	3043	4.95e-06	-0.28	0.06121	G	A	0.0483	0.00682957	20.9115
CD11c+ monocyte %monocyte	ebi-a-GCST90001449	rs11766273	7	22775663	3043	4.23e-06	0.591	0.1283	A	G	0.0115	0.00692471	21.2049
CD11c+ monocyte %monocyte	ebi-a-GCST90001449	rs10227905	7	122075261	3043	7.71e-06	0.1214	0.0271	G	T	0.3971	0.00655152	20.0546
CD11c+ monocyte %monocyte	ebi-a-GCST90001449	rs73073066	7	23486970	3043	2.38e-06	0.4148	0.08775	T	C	0.023	0.0072896	22.3305
CD11c+ monocyte %monocyte	ebi-a-GCST90001449	rs17689291	8	94037230	3043	9.3e-06	-0.575	0.1295	C	G	0.0107	0.00643709	19.702
CD11c+ monocyte %monocyte	ebi-a-GCST90001449	rs4922033	8	19326303	3043	7.22e-06	0.1211	0.02694	T	C	0.3899	0.00659655	20.1933
CD11c+ monocyte %monocyte	ebi-a-GCST90001449	rs703009	10	26889823	3043	6.73e-06	-0.1616	0.03583	T	C	0.1687	0.00664039	20.3284
CD11c+ monocyte %monocyte	ebi-a-GCST90001449	rs11610005	12	27966210	3043	4.53e-06	-0.124	0.02698	G	C	0.4358	0.00689371	21.1093
CD11c+ monocyte %monocyte	ebi-a-GCST90001449	rs57566659	12	42973243	3043	4.67e-07	0.3158	0.06253	C	G	0.0462	0.00831228	25.4895
CD11c+ monocyte %monocyte	ebi-a-GCST90001449	rs76968110	14	31160823	3043	6.82e-07	-0.4763	0.0957	A	G	0.0189	0.00807448	24.7544
CD11c+ monocyte %monocyte	ebi-a-GCST90001449	rs117909439	14	29918210	3043	1.81e-06	-0.6761	0.1414	T	C	0.0089	0.00745711	22.8474
CD11c+ monocyte %monocyte	ebi-a-GCST90001449	rs62002392	15	37200279	3043	5.51e-06	0.1924	0.04225	G	A	0.1119	0.0067687	20.7239
CD11c+ monocyte %monocyte	ebi-a-GCST90001449	rs16952634	16	53934556	3043	9.62e-06	-0.1936	0.04368	A	G	0.1032	0.00641429	19.6318
CD11c+ monocyte %monocyte	ebi-a-GCST90001449	rs8065103	17	45062476	3043	8.11e-07	0.1465	0.02963	G	A	0.7212	0.00796957	24.4302
CD11c+ monocyte %monocyte	ebi-a-GCST90001449	rs1381984	20	52655304	3043	7.2e-06	-0.1569	0.0349	A	G	0.1661	0.00659809	20.1981
CD11c+ monocyte %monocyte	ebi-a-GCST90001449	rs35149557	20	5421681	3043	1.8e-06	0.1579	0.03301	C	T	0.198	0.00746308	22.8659
CD62L- monocyte AC	ebi-a-GCST90001450	rs4656708	1	169701466	3019	1.22e-08	-0.3696	0.0647	C	A	0.0459	0.0106936	32.6113
CD62L- monocyte AC	ebi-a-GCST90001450	rs4987369	1	169662742	3019	3.61e-15	0.2378	0.03006	T	G	0.2774	0.0203082	62.54
CD62L- monocyte AC	ebi-a-GCST90001450	rs62167331	2	56524393	3019	3.48e-06	-0.347	0.07464	A	G	0.0341	0.00710812	21.5987
CD62L- monocyte AC	ebi-a-GCST90001450	rs13068785	3	74703663	3019	4.62e-06	0.269	0.05861	T	C	0.0581	0.00692912	21.051
CD62L- monocyte AC	ebi-a-GCST90001450	rs1907980	4	4859590	3019	5.45e-06	0.1274	0.02798	T	G	0.3596	0.00682037	20.7184
CD62L- monocyte AC	ebi-a-GCST90001450	rs11935230	4	136447876	3019	3.5e-07	0.1842	0.03607	C	G	0.1686	0.00856423	26.0615
CD62L- monocyte AC	ebi-a-GCST90001450	rs278949	4	40461712	3019	6.87e-06	0.1235	0.02741	A	G	0.5561	0.00667947	20.2875
CD62L- monocyte AC	ebi-a-GCST90001450	rs17082777	4	63361327	3019	6.96e-06	-0.2033	0.04515	A	G	0.1014	0.00667097	20.2615
CD62L- monocyte AC	ebi-a-GCST90001450	rs11249570	5	177033794	3019	7.66e-09	-0.1525	0.02632	A	G	0.4581	0.0109977	33.549
CD62L- monocyte AC	ebi-a-GCST90001450	rs79930588	5	6308011	3019	1.05e-06	1.724	0.3525	G	T	0.0015	0.00786078	23.9039
CD62L- monocyte AC	ebi-a-GCST90001450	rs528135834	7	41362245	3019	2.75e-06	0.859	0.1829	G	T	0.0056	0.00725328	22.043
CD62L- monocyte AC	ebi-a-GCST90001450	rs4484736	8	66059237	3019	4.37e-06	-0.1386	0.03012	A	G	0.7173	0.00696495	21.1606
CD62L- monocyte AC	ebi-a-GCST90001450	rs530377	9	135337621	3019	6.13e-07	0.1627	0.03256	C	T	0.2211	0.00820287	24.9528
CD62L- monocyte AC	ebi-a-GCST90001450	rs143153359	9	76145588	3019	4.12e-07	2.05	0.4039	T	C	0.0013	0.00846071	25.7438
CD62L- monocyte AC	ebi-a-GCST90001450	rs77287889	10	89954638	3019	9.3e-06	0.352	0.07927	A	G	0.0301	0.00648899	19.7052
CD62L- monocyte AC	ebi-a-GCST90001450	rs116691483	11	111990120	3019	9.33e-06	0.3974	0.0895	A	G	0.0235	0.00648813	19.7025
CD62L- monocyte AC	ebi-a-GCST90001450	rs1800973	12	69744014	3019	5.12e-06	0.222	0.04861	A	C	0.083	0.00686122	20.8433
CD62L- monocyte AC	ebi-a-GCST90001450	rs4899265	14	69321561	3019	1.21e-06	0.139	0.02858	C	A	0.3475	0.00777414	23.6384
CD62L- monocyte AC	ebi-a-GCST90001450	rs146793376	16	31775655	3019	8.44e-06	0.4639	0.104	G	T	0.0171	0.00654736	19.8836
CD62L- monocyte AC	ebi-a-GCST90001450	rs435806	19	2993427	3019	6.08e-06	-0.1417	0.03127	C	T	0.2448	0.0067558	20.5209
CD62L- monocyte AC	ebi-a-GCST90001450	rs149543954	20	15302488	3019	1.43e-06	0.295	0.06108	T	G	0.0517	0.00766726	23.3109
CD62L- monocyte %monocyte	ebi-a-GCST90001451	rs4987360	1	169664867	3042	4.37e-29	0.3359	0.02969	G	A	0.2763	0.0403776	127.913
CD62L- monocyte %monocyte	ebi-a-GCST90001451	rs4656708	1	169701466	3042	3.93e-07	-0.3294	0.06481	C	A	0.0457	0.00842038	25.8153
CD62L- monocyte %monocyte	ebi-a-GCST90001451	rs141287837	1	99082513	3042	9.03e-06	0.3492	0.07853	C	T	0.0306	0.00645809	19.7602
CD62L- monocyte %monocyte	ebi-a-GCST90001451	rs11694457	2	356029	3042	9.35e-06	0.5758	0.1297	C	T	0.0113	0.00643724	19.696
CD62L- monocyte %monocyte	ebi-a-GCST90001451	rs9824107	3	174360449	3042	5.66e-06	-0.1976	0.04346	A	C	0.106	0.00674985	20.659
CD62L- monocyte %monocyte	ebi-a-GCST90001451	rs62236339	3	16446085	3042	6.4e-06	0.228	0.05043	A	T	0.0769	0.00667458	20.4271
CD62L- monocyte %monocyte	ebi-a-GCST90001451	rs9859349	3	31661754	3042	4.89e-08	0.227	0.04151	A	G	0.1205	0.00973506	29.8855
CD62L- monocyte %monocyte	ebi-a-GCST90001451	rs36141595	4	32848987	3042	2.34e-06	-0.1512	0.03196	G	A	0.2516	0.00730377	22.3668
CD62L- monocyte %monocyte	ebi-a-GCST90001451	rs1816932	4	56771414	3042	7.77e-07	0.1467	0.02962	A	G	0.2855	0.00799913	24.5135
CD62L- monocyte %monocyte	ebi-a-GCST90001451	rs17624563	5	110456263	3042	5.02e-07	-0.2904	0.05766	G	C	0.0569	0.00826948	25.3489
CD62L- monocyte %monocyte	ebi-a-GCST90001451	rs11249570	5	177033794	3042	6.3e-07	-0.1315	0.02634	A	G	0.4578	0.00812675	24.9077
CD62L- monocyte %monocyte	ebi-a-GCST90001451	rs2399610	5	5737796	3042	1.37e-06	-0.1315	0.02718	G	A	0.4988	0.00763597	23.392
CD62L- monocyte %monocyte	ebi-a-GCST90001451	rs76717104	7	17644035	3042	7.02e-06	0.4905	0.109	T	C	0.0155	0.00661279	20.2367
CD62L- monocyte %monocyte	ebi-a-GCST90001451	rs717824	7	14032498	3042	7.45e-06	-0.3108	0.06924	T	C	0.0396	0.00657994	20.1355
CD62L- monocyte %monocyte	ebi-a-GCST90001451	rs2124027	8	14941111	3042	6.39e-06	-0.4256	0.09413	G	C	0.0212	0.00667543	20.4297
CD62L- monocyte %monocyte	ebi-a-GCST90001451	rs530377	9	135337621	3042	7.28e-07	0.1614	0.03252	C	T	0.2206	0.00803238	24.6162
CD62L- monocyte %monocyte	ebi-a-GCST90001451	rs117765367	11	2024995	3042	9.82e-06	0.2982	0.06733	T	C	0.0403	0.00640689	19.6025
CD62L- monocyte %monocyte	ebi-a-GCST90001451	rs7139370	13	109976273	3042	4.96e-08	0.2947	0.0539	T	C	0.0676	0.00973143	29.8743
CD62L- monocyte %monocyte	ebi-a-GCST90001451	rs117309559	14	31030304	3042	2.07e-06	0.5719	0.1203	G	A	0.013	0.00737454	22.5852
CD62L- monocyte %monocyte	ebi-a-GCST90001451	rs4899389	14	71667863	3042	1.28e-06	-0.1913	0.03943	A	G	0.132	0.00767838	23.5229
CD62L- monocyte %monocyte	ebi-a-GCST90001451	rs45487297	14	30153119	3042	3.74e-08	0.6623	0.1201	A	T	0.0135	0.00989793	30.3905
CD62L- monocyte %monocyte	ebi-a-GCST90001451	rs7150584	14	58316355	3042	9.95e-07	-0.1787	0.03646	T	C	0.1624	0.00783503	24.0066
CD62L- monocyte %monocyte	ebi-a-GCST90001451	rs9807014	17	76108637	3042	2.34e-07	-0.2057	0.0397	T	C	0.1333	0.00874807	26.8288
CD62L- monocyte %monocyte	ebi-a-GCST90001451	rs9944612	18	60116421	3042	5.31e-06	0.1341	0.0294	A	C	0.283	0.00679272	20.7911
CD62L- monocyte %monocyte	ebi-a-GCST90001451	rs55859756	22	37139371	3042	8.94e-06	0.2127	0.04782	C	G	0.0866	0.00646162	19.7711
CD11c+ CD62L- monocyte AC	ebi-a-GCST90001452	rs2404849	1	224272792	3017	3.6e-07	0.1532	0.03003	G	T	0.7463	0.00855266	26.0087
CD11c+ CD62L- monocyte AC	ebi-a-GCST90001452	rs1407142	1	86940820	3017	9.81e-06	0.201	0.04538	C	T	0.9123	0.0064606	19.6054
CD11c+ CD62L- monocyte AC	ebi-a-GCST90001452	rs55971447	1	161515326	3017	4.95e-09	-0.1809	0.03084	T	C	0.231	0.0112758	34.3843
CD11c+ CD62L- monocyte AC	ebi-a-GCST90001452	rs72660177	1	34019363	3017	3.61e-06	-0.2006	0.04321	T	C	0.1018	0.00709294	21.538
CD11c+ CD62L- monocyte AC	ebi-a-GCST90001452	rs72724781	1	89327063	3017	2.47e-06	0.9448	0.2002	G	A	0.0041	0.00732794	22.2568
CD11c+ CD62L- monocyte AC	ebi-a-GCST90001452	rs3040901	2	79926958	3017	2.81e-06	-0.1559	0.03322	T	C	0.2224	0.00724701	22.0092
CD11c+ CD62L- monocyte AC	ebi-a-GCST90001452	rs13104041	4	173569449	3017	5.5e-06	0.7057	0.155	A	G	0.0073	0.00682382	20.7152
CD11c+ CD62L- monocyte AC	ebi-a-GCST90001452	rs72835655	5	167349999	3017	9.11e-06	0.2484	0.05589	T	G	0.0595	0.00650467	19.74
CD11c+ CD62L- monocyte AC	ebi-a-GCST90001452	rs75220521	6	81660130	3017	2.95e-06	-1.36	0.2904	G	T	0.002	0.00721711	21.9178
CD11c+ CD62L- monocyte AC	ebi-a-GCST90001452	rs11772116	7	23594922	3017	4.02e-06	0.225	0.04872	C	G	0.0766	0.00701966	21.3139
CD11c+ CD62L- monocyte AC	ebi-a-GCST90001452	rs1268974	10	80852378	3017	5.51e-06	0.117	0.02571	G	A	0.5486	0.00681744	20.6957
CD11c+ CD62L- monocyte AC	ebi-a-GCST90001452	rs11213272	11	109986288	3017	8.13e-06	0.3583	0.08017	G	A	0.027	0.00657701	19.961
CD11c+ CD62L- monocyte AC	ebi-a-GCST90001452	rs12277397	11	134569102	3017	5.15e-06	0.1808	0.0396	T	G	0.1178	0.00686184	20.8314
CD11c+ CD62L- monocyte AC	ebi-a-GCST90001452	rs10891433	11	112642209	3017	7.99e-06	-0.1217	0.02721	T	A	0.3378	0.00658686	19.9911
CD11c+ CD62L- monocyte AC	ebi-a-GCST90001452	rs76524078	12	26355696	3017	4.24e-06	1.307	0.2836	A	G	0.0023	0.00699064	21.2251
CD11c+ CD62L- monocyte AC	ebi-a-GCST90001452	rs113800324	12	69766606	3017	1.68e-07	0.3099	0.05911	T	C	0.05	0.00902833	27.4684
CD11c+ CD62L- monocyte AC	ebi-a-GCST90001452	rs17474599	13	100593548	3017	1.76e-06	-0.5233	0.1093	T	C	0.0146	0.00754047	22.9073
CD11c+ CD62L- monocyte AC	ebi-a-GCST90001452	rs77694582	14	102895904	3017	7.66e-06	-0.2264	0.0505	A	G	0.0746	0.00661776	20.0855
CD11c+ CD62L- monocyte AC	ebi-a-GCST90001452	rs4899265	14	69321561	3017	6.44e-06	0.1241	0.02747	C	A	0.3474	0.00671928	20.3957
CD11c+ CD62L- monocyte AC	ebi-a-GCST90001452	rs4359381	15	61748527	3017	4.7e-06	0.2509	0.0547	C	G	0.06	0.00692522	21.0251
CD11c+ CD62L- monocyte AC	ebi-a-GCST90001452	rs12708874	16	66062093	3017	3.01e-06	-0.1526	0.03262	T	A	0.7957	0.00720157	21.8702
CD11c+ CD62L- monocyte AC	ebi-a-GCST90001452	rs9894233	17	45778747	3017	1.36e-06	-0.4108	0.08485	A	T	0.0268	0.0077094	23.4244
CD11c+ CD62L- monocyte AC	ebi-a-GCST90001452	rs34142458	17	2792530	3017	6.42e-06	-0.1581	0.03498	G	A	0.8397	0.0067254	20.4144
CD11c+ CD62L- monocyte AC	ebi-a-GCST90001452	rs150248455	21	46373171	3017	2.27e-06	0.2439	0.05149	A	G	0.0673	0.00738218	22.4228
CD11c+ CD62L- monocyte AC	ebi-a-GCST90001452	rs117545845	22	25622885	3017	7.3e-06	0.1774	0.03948	T	C	0.121	0.00664785	20.1774
CD11c+ CD62L- monocyte %monocyte	ebi-a-GCST90001453	rs116249234	1	56894640	3040	9.4e-06	0.245	0.0552	A	G	0.0661	0.00643836	19.6865
CD11c+ CD62L- monocyte %monocyte	ebi-a-GCST90001453	rs80087840	1	17966505	3040	4.37e-06	-0.6187	0.1345	A	G	0.0105	0.00691241	21.1461
CD11c+ CD62L- monocyte %monocyte	ebi-a-GCST90001453	rs191730825	1	46613239	3040	2.3e-06	0.3846	0.08124	G	A	0.0293	0.00731838	22.3972
CD11c+ CD62L- monocyte %monocyte	ebi-a-GCST90001453	rs10924239	1	245721841	3040	3.52e-06	0.207	0.04455	A	G	0.0993	0.00705177	21.5754
CD11c+ CD62L- monocyte %monocyte	ebi-a-GCST90001453	rs114693598	1	161500712	3040	4.68e-07	-0.195	0.03862	T	G	0.1418	0.00831657	25.4776
CD11c+ CD62L- monocyte %monocyte	ebi-a-GCST90001453	rs114857887	2	47354461	3040	5.5e-06	0.2479	0.05444	A	G	0.0673	0.00677471	20.722
CD11c+ CD62L- monocyte %monocyte	ebi-a-GCST90001453	rs10804278	2	220533049	3040	5.94e-06	0.1244	0.02742	T	C	0.387	0.00672515	20.5693
CD11c+ CD62L- monocyte %monocyte	ebi-a-GCST90001453	rs74610143	3	172744541	3040	2.52e-06	0.5956	0.1263	T	C	0.0125	0.00726212	22.2237
CD11c+ CD62L- monocyte %monocyte	ebi-a-GCST90001453	rs11921245	3	65576520	3040	7.32e-06	0.1689	0.03761	C	T	0.1456	0.00659033	20.1543
CD11c+ CD62L- monocyte %monocyte	ebi-a-GCST90001453	rs138567833	4	182783833	3040	3.69e-06	-0.2161	0.0466	A	G	0.0895	0.00702429	21.4908
CD11c+ CD62L- monocyte %monocyte	ebi-a-GCST90001453	rs13241407	7	153684820	3040	7.23e-06	-0.2769	0.0616	G	A	0.0482	0.00660289	20.1929
CD11c+ CD62L- monocyte %monocyte	ebi-a-GCST90001453	rs73073066	7	23486970	3040	3.43e-07	0.4544	0.08893	T	C	0.0229	0.00851515	26.0912
CD11c+ CD62L- monocyte %monocyte	ebi-a-GCST90001453	rs4922033	8	19326303	3040	7.18e-06	0.1227	0.02728	T	C	0.3901	0.00661068	20.2169
CD11c+ CD62L- monocyte %monocyte	ebi-a-GCST90001453	rs1469503	11	112076693	3040	3.91e-06	0.2989	0.06464	T	A	0.9564	0.00698444	21.368
CD11c+ CD62L- monocyte %monocyte	ebi-a-GCST90001453	rs57566659	12	42973243	3040	1.22e-06	0.3077	0.06328	C	G	0.0462	0.00771763	23.6285
CD11c+ CD62L- monocyte %monocyte	ebi-a-GCST90001453	rs1800973	12	69744014	3040	2.11e-07	0.25	0.04806	A	C	0.0831	0.00882247	27.0412
CD11c+ CD62L- monocyte %monocyte	ebi-a-GCST90001453	rs11610005	12	27966210	3040	2.05e-06	-0.1298	0.02728	G	C	0.4359	0.00739205	22.6243
CD11c+ CD62L- monocyte %monocyte	ebi-a-GCST90001453	rs117909439	14	29918210	3040	8.25e-06	-0.6373	0.1427	T	C	0.0089	0.00651818	19.9321
CD11c+ CD62L- monocyte %monocyte	ebi-a-GCST90001453	rs62002392	15	37200279	3040	3.12e-06	0.1991	0.04263	G	A	0.1118	0.00712415	21.7985
CD11c+ CD62L- monocyte %monocyte	ebi-a-GCST90001453	rs16952634	16	53934556	3040	7.82e-06	-0.1976	0.04413	A	G	0.1033	0.00655206	20.0364
CD11c+ CD62L- monocyte %monocyte	ebi-a-GCST90001453	rs4468691	17	45064678	3040	9.13e-07	0.1484	0.03016	G	A	0.7286	0.00790108	24.1946
CD62L- HLA DR++ monocyte AC	ebi-a-GCST90001454	rs74805957	2	112941273	3018	5.91e-06	0.3042	0.06703	T	C	0.0396	0.00677808	20.5822
CD62L- HLA DR++ monocyte AC	ebi-a-GCST90001454	rs115431394	3	1641354	3018	8.27e-06	0.5986	0.134	C	A	0.0096	0.00656874	19.9423
CD62L- HLA DR++ monocyte AC	ebi-a-GCST90001454	rs1320172	3	61569753	3018	9.92e-06	0.1401	0.03165	T	C	0.2179	0.00645058	19.5813
CD62L- HLA DR++ monocyte AC	ebi-a-GCST90001454	rs111224423	4	1531162	3018	8.98e-06	-0.2927	0.06581	G	C	0.0409	0.00651186	19.7685
CD62L- HLA DR++ monocyte AC	ebi-a-GCST90001454	rs7437802	4	148180897	3018	8.65e-06	-0.1209	0.02713	T	C	0.6269	0.0065371	19.8456
CD62L- HLA DR++ monocyte AC	ebi-a-GCST90001454	rs3797612	5	178631699	3018	9.53e-06	0.1137	0.02564	C	T	0.4606	0.00647359	19.6516
CD62L- HLA DR++ monocyte AC	ebi-a-GCST90001454	rs10948829	6	54476928	3018	6.35e-06	-0.2094	0.0463	G	A	0.0911	0.00673191	20.4411
CD62L- HLA DR++ monocyte AC	ebi-a-GCST90001454	rs10759491	9	113852341	3018	8.75e-06	-0.1197	0.02688	T	C	0.4032	0.00652779	19.8172
CD62L- HLA DR++ monocyte AC	ebi-a-GCST90001454	rs10980077	9	112600304	3018	5.9e-06	-0.1284	0.0283	A	G	0.3118	0.00677463	20.5717
CD62L- HLA DR++ monocyte AC	ebi-a-GCST90001454	rs10887149	10	124167004	3018	8.36e-06	0.1276	0.02858	A	G	0.3101	0.00656143	19.92
CD62L- HLA DR++ monocyte AC	ebi-a-GCST90001454	rs28680389	11	134566275	3018	1.47e-06	0.2396	0.04966	A	G	0.0747	0.00765427	23.2634
CD62L- HLA DR++ monocyte AC	ebi-a-GCST90001454	rs938447	12	108746427	3018	6.94e-07	0.1364	0.02743	C	T	0.6473	0.0081267	24.7109
CD62L- HLA DR++ monocyte AC	ebi-a-GCST90001454	rs148420500	13	76034172	3018	2.86e-06	-0.4212	0.08981	A	G	0.0209	0.00723527	21.9806
CD62L- HLA DR++ monocyte AC	ebi-a-GCST90001454	rs4899265	14	69321561	3018	4.53e-06	0.1267	0.02759	C	A	0.3474	0.00693915	21.0747
CD62L- HLA DR++ monocyte AC	ebi-a-GCST90001454	rs139554006	14	53831558	3018	2.17e-06	0.3934	0.08287	A	G	0.0255	0.0074118	22.5209
CD62L- HLA DR++ monocyte AC	ebi-a-GCST90001454	rs144348353	15	88341038	3018	6.31e-06	0.3569	0.07891	T	G	0.0295	0.00673249	20.4428
CD62L- HLA DR++ monocyte AC	ebi-a-GCST90001454	rs7190107	16	50273295	3018	7.06e-06	-0.1416	0.03148	A	T	0.2169	0.00665941	20.2194
CD62L- HLA DR++ monocyte AC	ebi-a-GCST90001454	rs2240899	18	3595011	3018	8.89e-06	-0.1231	0.02767	C	G	0.6678	0.00651538	19.7793
CD62L- HLA DR++ monocyte AC	ebi-a-GCST90001454	rs117545845	22	25622885	3018	5.05e-07	0.1995	0.03962	T	C	0.1209	0.00833114	25.3378
CD62L- HLA DR++ monocyte %monocyte	ebi-a-GCST90001455	rs76234991	1	89120861	3041	9.4e-06	0.4559	0.1027	T	A	0.0178	0.00643838	19.693
CD62L- HLA DR++ monocyte %monocyte	ebi-a-GCST90001455	rs9919190	1	165676784	3041	5.53e-06	-0.1352	0.02971	G	C	0.271	0.0067637	20.6949
CD62L- HLA DR++ monocyte %monocyte	ebi-a-GCST90001455	rs4668750	2	12351867	3041	2.63e-06	0.2764	0.05873	A	G	0.0524	0.00723083	22.1345
CD62L- HLA DR++ monocyte %monocyte	ebi-a-GCST90001455	rs6430066	2	145504787	3041	9.97e-06	0.1271	0.02872	C	T	0.329	0.00639908	19.5721
CD62L- HLA DR++ monocyte %monocyte	ebi-a-GCST90001455	rs356651	2	101541798	3041	5.88e-06	-0.176	0.03878	T	C	0.8576	0.00672762	20.5837
CD62L- HLA DR++ monocyte %monocyte	ebi-a-GCST90001455	rs2955643	3	9386094	3041	2.24e-06	0.1248	0.02633	A	G	0.4513	0.00733355	22.4513
CD62L- HLA DR++ monocyte %monocyte	ebi-a-GCST90001455	rs12485444	3	188135783	3041	1.67e-06	0.1287	0.02682	A	T	0.4742	0.00751531	23.012
CD62L- HLA DR++ monocyte %monocyte	ebi-a-GCST90001455	rs151240896	3	9228763	3041	1.43e-06	-0.2473	0.0512	G	A	0.0702	0.0076133	23.3143
CD62L- HLA DR++ monocyte %monocyte	ebi-a-GCST90001455	rs189575603	4	83340880	3041	2.31e-06	-0.8168	0.1726	C	T	0.0059	0.0073105	22.3802
CD62L- HLA DR++ monocyte %monocyte	ebi-a-GCST90001455	rs111224423	4	1531162	3041	8.15e-06	-0.2995	0.06702	G	C	0.0406	0.00652418	19.9572
CD62L- HLA DR++ monocyte %monocyte	ebi-a-GCST90001455	rs11766800	7	50435617	3041	5.29e-06	-0.1541	0.03378	T	A	0.1981	0.00679685	20.797
CD62L- HLA DR++ monocyte %monocyte	ebi-a-GCST90001455	rs1969797	9	85828008	3041	4.49e-06	0.807	0.1756	A	T	0.0064	0.00689725	21.1063
CD62L- HLA DR++ monocyte %monocyte	ebi-a-GCST90001455	rs78736203	10	18422972	3041	6.49e-06	-0.2955	0.06541	A	G	0.0449	0.00666661	20.3958
CD62L- HLA DR++ monocyte %monocyte	ebi-a-GCST90001455	rs35079623	14	31868358	3041	2.81e-06	0.3488	0.07433	C	T	0.0344	0.00718911	22.0059
CD62L- HLA DR++ monocyte %monocyte	ebi-a-GCST90001455	rs765044	19	2560423	3041	1.4e-06	0.1523	0.03151	G	T	0.2292	0.00762365	23.3463
CD62L- HLA DR++ monocyte %monocyte	ebi-a-GCST90001455	rs5761319	22	26322953	3041	6.66e-07	0.1333	0.02676	T	A	0.479	0.00809361	24.7972
CD11c+ HLA DR++ monocyte AC	ebi-a-GCST90001456	rs506388	1	229571061	3019	7.66e-06	0.1258	0.02806	G	T	0.632	0.00661365	20.0862
CD11c+ HLA DR++ monocyte AC	ebi-a-GCST90001456	rs561934182	1	103631826	3019	3.61e-06	1.163	0.2505	G	C	0.0035	0.0070891	21.5405
CD11c+ HLA DR++ monocyte AC	ebi-a-GCST90001456	rs56186608	1	45056124	3019	5.89e-06	-0.1271	0.02801	T	C	0.3741	0.00677407	20.5768
CD11c+ HLA DR++ monocyte AC	ebi-a-GCST90001456	rs72660177	1	34019363	3019	7.14e-06	-0.198	0.04402	T	C	0.1017	0.00665681	20.2182
CD11c+ HLA DR++ monocyte AC	ebi-a-GCST90001456	rs2404849	1	224272792	3019	1.8e-06	0.1466	0.03065	G	T	0.7464	0.00752082	22.8623
CD11c+ HLA DR++ monocyte AC	ebi-a-GCST90001456	rs116484930	1	76985141	3019	5.23e-06	1.839	0.4029	T	C	0.0012	0.0068536	20.82
CD11c+ HLA DR++ monocyte AC	ebi-a-GCST90001456	rs6808893	3	188133439	3019	2.31e-06	-0.1285	0.02714	T	C	0.5711	0.00737073	22.4026
CD11c+ HLA DR++ monocyte AC	ebi-a-GCST90001456	rs548306594	3	87446622	3019	2.23e-06	-0.502	0.1059	C	T	0.0187	0.00738808	22.4558
CD11c+ HLA DR++ monocyte AC	ebi-a-GCST90001456	rs74610143	3	172744541	3019	3.84e-06	0.5811	0.1256	T	C	0.0124	0.0070403	21.3912
CD11c+ HLA DR++ monocyte AC	ebi-a-GCST90001456	rs55651060	6	67292748	3019	1.71e-06	-0.5072	0.1058	T	G	0.0157	0.00755493	22.9667
CD11c+ HLA DR++ monocyte AC	ebi-a-GCST90001456	rs2295270	6	47216562	3019	1.92e-06	0.1631	0.03419	A	G	0.19	0.00748144	22.7416
CD11c+ HLA DR++ monocyte AC	ebi-a-GCST90001456	rs151194174	7	20995778	3019	1.92e-06	-0.3754	0.07868	A	G	0.0305	0.00748401	22.7495
CD11c+ HLA DR++ monocyte AC	ebi-a-GCST90001456	rs2587473	10	72515785	3019	4.47e-07	-0.1584	0.03131	T	C	0.2433	0.00840649	25.5774
CD11c+ HLA DR++ monocyte AC	ebi-a-GCST90001456	rs12277397	11	134569102	3019	4e-06	0.1863	0.04033	T	G	0.1179	0.00701855	21.3246
CD11c+ HLA DR++ monocyte AC	ebi-a-GCST90001456	rs112353331	13	100594821	3019	7.08e-06	-0.4377	0.09729	T	C	0.0197	0.00665965	20.2269
CD11c+ HLA DR++ monocyte AC	ebi-a-GCST90001456	rs148420500	13	76034172	3019	6.97e-06	-0.4097	0.091	A	G	0.0209	0.00666929	20.2564
CD11c+ HLA DR++ monocyte AC	ebi-a-GCST90001456	rs9894233	17	45778747	3019	8.47e-06	-0.3853	0.08638	A	T	0.0268	0.0065472	19.8831
CD11c+ HLA DR++ monocyte AC	ebi-a-GCST90001456	rs76376209	17	35215045	3019	9.13e-06	-0.1651	0.03714	T	C	0.1423	0.006503	19.748
CD11c+ HLA DR++ monocyte AC	ebi-a-GCST90001456	rs117545845	22	25622885	3019	2.68e-06	0.189	0.04018	T	C	0.1211	0.00727561	22.1114
CD11c+ HLA DR++ monocyte %monocyte	ebi-a-GCST90001457	rs77361483	1	56892198	3042	4.46e-06	0.2544	0.05533	T	C	0.0661	0.00690154	21.1265
CD11c+ HLA DR++ monocyte %monocyte	ebi-a-GCST90001457	rs191730825	1	46613239	3042	4.75e-06	0.3732	0.08142	G	A	0.0293	0.00685919	20.9959
CD11c+ HLA DR++ monocyte %monocyte	ebi-a-GCST90001457	rs6808893	3	188133439	3042	8.47e-09	-0.1582	0.02739	T	C	0.5717	0.0108476	33.3383
CD11c+ HLA DR++ monocyte %monocyte	ebi-a-GCST90001457	rs74610143	3	172744541	3042	1.26e-07	0.6697	0.1264	T	C	0.0125	0.00914362	28.0531
CD11c+ HLA DR++ monocyte %monocyte	ebi-a-GCST90001457	rs76838015	4	141946812	3042	8.76e-06	3.194	0.7173	A	G	0.0003	0.00647571	19.8145
CD11c+ HLA DR++ monocyte %monocyte	ebi-a-GCST90001457	rs35237330	4	182768743	3042	3.82e-07	-0.2309	0.04538	A	G	0.0971	0.00843877	25.8722
CD11c+ HLA DR++ monocyte %monocyte	ebi-a-GCST90001457	rs6942832	7	24465888	3042	5.39e-06	0.1238	0.02716	T	A	0.4196	0.0067837	20.7633
CD11c+ HLA DR++ monocyte %monocyte	ebi-a-GCST90001457	rs78175301	7	23629053	3042	3.79e-06	0.4043	0.0873	G	A	0.0251	0.00700114	21.4335
CD11c+ HLA DR++ monocyte %monocyte	ebi-a-GCST90001457	rs11785252	8	117400280	3042	2.32e-06	-0.1459	0.03084	A	C	0.7429	0.00730364	22.3664
CD11c+ HLA DR++ monocyte %monocyte	ebi-a-GCST90001457	rs2587473	10	72515785	3042	8.47e-06	-0.1412	0.03166	T	C	0.2431	0.00649618	19.8775
CD11c+ HLA DR++ monocyte %monocyte	ebi-a-GCST90001457	rs1469503	11	112076693	3042	2.8e-06	0.304	0.06476	T	A	0.9564	0.00719183	22.0215
CD11c+ HLA DR++ monocyte %monocyte	ebi-a-GCST90001457	rs117853201	11	80035628	3042	6.47e-06	0.6992	0.1547	A	G	0.0074	0.00667047	20.4144
CD11c+ HLA DR++ monocyte %monocyte	ebi-a-GCST90001457	rs7101558	11	115387449	3042	3.21e-06	-0.3015	0.06462	G	A	0.044	0.00710534	21.7548
CD11c+ HLA DR++ monocyte %monocyte	ebi-a-GCST90001457	rs76968110	14	31160823	3042	3.95e-06	-0.447	0.0967	A	G	0.0189	0.0069753	21.3539
CD11c+ HLA DR++ monocyte %monocyte	ebi-a-GCST90001457	rs9897015	17	45202758	3042	3.59e-06	-0.1267	0.02729	A	G	0.3922	0.00703591	21.5407
CD11c+ HLA DR++ monocyte %monocyte	ebi-a-GCST90001457	rs76376209	17	35215045	3042	1.75e-06	-0.1798	0.03753	T	C	0.1418	0.00748856	22.937
CD11c+ HLA DR++ monocyte %monocyte	ebi-a-GCST90001457	rs6038180	20	5465449	3042	7.41e-06	0.1304	0.02905	C	T	0.2936	0.00658016	20.1362
CD11c+ HLA DR++ monocyte %monocyte	ebi-a-GCST90001457	rs143643742	20	45975692	3042	7.46e-06	-0.4681	0.1043	G	A	0.0168	0.00657784	20.129
Myeloid DC AC	ebi-a-GCST90001458	rs141320646	1	73622958	3387	2.15e-06	0.8749	0.1843	A	G	0.005	0.00660954	22.5221
Myeloid DC AC	ebi-a-GCST90001458	rs115805162	1	161410253	3387	2.75e-12	-0.2265	0.03229	T	C	0.2083	0.0143193	49.1749
Myeloid DC AC	ebi-a-GCST90001458	rs71632979	1	161526397	3387	2.29e-112	0.6546	0.02797	G	A	0.2449	0.139204	547.407
Myeloid DC AC	ebi-a-GCST90001458	rs147678401	1	161035780	3387	3.69e-07	0.319	0.06262	A	G	0.0437	0.0076037	25.9357
Myeloid DC AC	ebi-a-GCST90001458	rs569911	1	160798209	3387	5.43e-09	0.1529	0.02614	C	T	0.4349	0.0100005	34.1938
Myeloid DC AC	ebi-a-GCST90001458	rs142472859	2	40026310	3387	1.25e-06	0.7935	0.1634	C	T	0.0061	0.00691451	23.5686
Myeloid DC AC	ebi-a-GCST90001458	rs17017403	2	112435483	3387	3.18e-06	-0.2007	0.04301	C	T	0.0977	0.00638789	21.762
Myeloid DC AC	ebi-a-GCST90001458	rs72794768	2	40472950	3387	2.27e-06	0.5531	0.1168	A	C	0.012	0.00657719	22.4112
Myeloid DC AC	ebi-a-GCST90001458	rs115389169	3	1981195	3387	6.54e-06	-0.5608	0.1242	T	C	0.0118	0.00598344	20.3759
Myeloid DC AC	ebi-a-GCST90001458	rs4681269	3	145530567	3387	7.97e-06	-0.1157	0.02587	G	A	0.4244	0.00587086	19.9902
Myeloid DC AC	ebi-a-GCST90001458	rs17036497	4	106927356	3387	6.98e-06	-0.4793	0.1065	T	C	0.0136	0.00594444	20.2423
Myeloid DC AC	ebi-a-GCST90001458	rs79275634	5	112543958	3387	5.91e-06	0.574	0.1265	A	G	0.0106	0.00604221	20.5772
Myeloid DC AC	ebi-a-GCST90001458	rs76168011	7	4372544	3387	6.25e-06	-0.8214	0.1815	G	C	0.0049	0.00601067	20.4691
Myeloid DC AC	ebi-a-GCST90001458	rs62504404	8	38806068	3387	1.81e-06	0.1205	0.0252	A	G	0.4846	0.00670557	22.8516
Myeloid DC AC	ebi-a-GCST90001458	rs16938204	8	73348626	3387	2.61e-06	0.1297	0.02755	T	C	0.2938	0.00650113	22.1503
Myeloid DC AC	ebi-a-GCST90001458	rs138949944	9	21870164	3387	5.29e-06	-1.325	0.2906	T	C	0.0018	0.00610053	20.7771
Myeloid DC AC	ebi-a-GCST90001458	rs10746769	9	88374754	3387	8.21e-06	-0.1438	0.03219	C	T	0.8078	0.00585746	19.9443
Myeloid DC AC	ebi-a-GCST90001458	rs10763776	10	30413417	3387	7.76e-06	-0.1158	0.02585	A	T	0.428	0.00589	20.0558
Myeloid DC AC	ebi-a-GCST90001458	rs17711429	11	34866130	3387	9.55e-06	0.3915	0.08829	G	A	0.0214	0.0057718	19.651
Myeloid DC AC	ebi-a-GCST90001458	rs206131	13	32875763	3387	7.34e-06	-0.1238	0.02757	T	C	0.3106	0.005918	20.1517
Myeloid DC AC	ebi-a-GCST90001458	rs1664690	19	4079922	3387	9.85e-06	0.1978	0.04469	T	A	0.9117	0.00575058	19.5783
Myeloid DC AC	ebi-a-GCST90001458	rs147711004	19	45337918	3387	7.94e-06	-1.922	0.4296	A	G	0.0009	0.00587495	20.0042
Myeloid DC AC	ebi-a-GCST90001458	rs6048352	20	22780354	3387	3.17e-06	-0.1264	0.02708	G	A	0.6811	0.00639141	21.7741
Myeloid DC AC	ebi-a-GCST90001458	rs147431504	20	2470273	3387	3.64e-06	0.9423	0.2032	G	C	0.0038	0.00630909	21.4919
Myeloid DC %DC	ebi-a-GCST90001459	rs143140559	1	160972255	3410	5.78e-07	0.6438	0.1286	T	C	0.0094	0.00729601	25.0475
Myeloid DC %DC	ebi-a-GCST90001459	rs71639910	1	161937774	3410	9.22e-07	0.2526	0.05138	A	G	0.0688	0.00703812	24.1559
Myeloid DC %DC	ebi-a-GCST90001459	rs71632979	1	161526397	3410	8.46e-99	0.6258	0.0287	G	A	0.2447	0.122367	475.174
Myeloid DC %DC	ebi-a-GCST90001459	rs74341264	1	161561151	3410	7.62e-11	-0.2585	0.0396	A	G	0.1218	0.0123419	42.5869
Myeloid DC %DC	ebi-a-GCST90001459	rs66730637	2	65193712	3410	3.48e-06	-0.2154	0.04634	T	C	0.0839	0.00629625	21.5936
Myeloid DC %DC	ebi-a-GCST90001459	rs142472859	2	40026310	3410	8.07e-06	0.7369	0.1648	C	T	0.006	0.0058292	19.9824
Myeloid DC %DC	ebi-a-GCST90001459	rs7577824	2	111876763	3410	2.15e-06	-0.1227	0.02584	A	G	0.4757	0.00656882	22.5346
Myeloid DC %DC	ebi-a-GCST90001459	rs141267173	2	211051993	3410	5.9e-06	-0.2542	0.05602	T	C	0.0531	0.006002	20.5783
Myeloid DC %DC	ebi-a-GCST90001459	rs11715127	3	384169	3410	5e-06	-0.1682	0.03678	C	G	0.1276	0.00609563	20.9013
Myeloid DC %DC	ebi-a-GCST90001459	rs62272723	3	151963160	3410	7.27e-07	0.2972	0.05987	T	G	0.0501	0.0071746	24.6277
Myeloid DC %DC	ebi-a-GCST90001459	rs114586806	6	36323614	3410	2.93e-06	0.3577	0.07639	T	C	0.0292	0.00638891	21.9134
Myeloid DC %DC	ebi-a-GCST90001459	rs196051	6	22056131	3410	9.16e-06	0.1185	0.02668	G	A	0.3971	0.00575182	19.7156
Myeloid DC %DC	ebi-a-GCST90001459	rs78726632	7	14195723	3410	2.44e-06	-0.6159	0.1305	C	G	0.0097	0.00648959	22.261
Myeloid DC %DC	ebi-a-GCST90001459	rs876036	7	50307710	3410	9.42e-08	0.1584	0.02961	C	T	0.2645	0.00832242	28.6008
Myeloid DC %DC	ebi-a-GCST90001459	rs4921823	8	17810983	3410	2.39e-06	-0.3324	0.07035	T	C	0.0362	0.00650437	22.312
Myeloid DC %DC	ebi-a-GCST90001459	rs34547718	8	130647985	3410	9.67e-07	-0.1378	0.02808	G	T	0.2875	0.00701283	24.0685
Myeloid DC %DC	ebi-a-GCST90001459	rs17767335	8	71747316	3410	5.09e-06	1.198	0.2622	C	T	0.0023	0.00608476	20.8638
Myeloid DC %DC	ebi-a-GCST90001459	rs1571857	9	135295345	3410	8.53e-06	-0.2037	0.04568	T	C	0.0855	0.00579763	19.8735
Myeloid DC %DC	ebi-a-GCST90001459	rs145330472	9	31374800	3410	4.4e-06	-0.3648	0.07932	A	G	0.0265	0.00616459	21.1392
Myeloid DC %DC	ebi-a-GCST90001459	rs1330145	9	110467582	3410	4.35e-06	0.1193	0.02592	G	T	0.5802	0.006174	21.1717
Myeloid DC %DC	ebi-a-GCST90001459	rs4752481	10	122700529	3410	1.03e-06	0.1266	0.02587	T	G	0.4535	0.00697398	23.9342
Myeloid DC %DC	ebi-a-GCST90001459	rs10735429	12	108726677	3410	5.31e-06	-0.1364	0.02991	G	A	0.7411	0.00606179	20.7846
Myeloid DC %DC	ebi-a-GCST90001459	rs73180904	13	44765322	3410	6.22e-06	0.2116	0.04675	T	C	0.0842	0.0059719	20.4745
Myeloid DC %DC	ebi-a-GCST90001459	rs79691782	16	111247	3410	5.63e-06	-0.223	0.04904	T	C	0.0783	0.00602738	20.6659
Myeloid DC %DC	ebi-a-GCST90001459	rs79631949	17	12078483	3410	7.71e-06	0.5111	0.1141	T	C	0.0136	0.00584976	20.0533
Myeloid DC %DC	ebi-a-GCST90001459	rs73064521	19	58148090	3410	6.58e-06	-0.2695	0.05971	T	A	0.0466	0.00593857	20.3596
Myeloid DC %DC	ebi-a-GCST90001459	rs6079813	20	15407093	3410	4.44e-06	-0.5066	0.1102	A	G	0.0136	0.00615927	21.1209
Myeloid DC %DC	ebi-a-GCST90001459	rs12628370	22	27665142	3410	3.35e-06	-0.1675	0.03597	T	C	0.1474	0.0063189	21.6717
Plasmacytoid DC AC	ebi-a-GCST90001460	rs6751072	2	1970675	3374	8.41e-06	-0.1841	0.04126	T	C	0.0957	0.00586609	19.8972
Plasmacytoid DC AC	ebi-a-GCST90001460	rs6708784	2	111927379	3374	1.24e-06	0.1169	0.02406	G	A	0.4784	0.00694808	23.5928
Plasmacytoid DC AC	ebi-a-GCST90001460	rs12616455	2	85696551	3374	5.57e-07	0.1321	0.02633	A	G	0.7121	0.0074051	25.1563
Plasmacytoid DC AC	ebi-a-GCST90001460	rs7560153	2	221584311	3374	6.51e-06	-0.6432	0.1424	G	T	0.0071	0.00601048	20.3899
Plasmacytoid DC AC	ebi-a-GCST90001460	rs115638174	2	178694935	3374	1.59e-06	-0.7983	0.166	T	C	0.0052	0.00680776	23.1131
Plasmacytoid DC AC	ebi-a-GCST90001460	rs2164210	2	136580287	3374	2.12e-13	0.1937	0.02628	C	T	0.3244	0.0158462	54.2939
Plasmacytoid DC AC	ebi-a-GCST90001460	rs192992420	3	19131454	3374	6.78e-06	-1.742	0.3865	T	C	0.0012	0.00598474	20.302
Plasmacytoid DC AC	ebi-a-GCST90001460	rs77908862	3	104696995	3374	1.79e-06	0.2251	0.04706	C	T	0.071	0.00673546	22.866
Plasmacytoid DC AC	ebi-a-GCST90001460	rs2545798	5	176855627	3374	1.05e-06	0.1163	0.02379	A	T	0.4813	0.00703332	23.8843
Plasmacytoid DC AC	ebi-a-GCST90001460	rs62354582	5	36514924	3374	1.25e-07	0.5481	0.1034	T	C	0.0133	0.00825908	28.0815
Plasmacytoid DC AC	ebi-a-GCST90001460	rs144152085	6	67895544	3374	4.17e-06	-1.824	0.3956	G	C	0.0009	0.0062613	21.2461
Plasmacytoid DC AC	ebi-a-GCST90001460	rs73064418	7	21574985	3374	5.69e-06	-0.2167	0.04768	C	T	0.0702	0.00608485	20.6437
Plasmacytoid DC AC	ebi-a-GCST90001460	rs186765793	7	11535712	3374	4.42e-06	-0.3111	0.06766	T	C	0.0325	0.00622699	21.129
Plasmacytoid DC AC	ebi-a-GCST90001460	rs876039	7	50308811	3374	9.51e-13	-0.1971	0.02752	C	G	0.2619	0.0149754	51.2648
Plasmacytoid DC AC	ebi-a-GCST90001460	rs117039412	8	34472241	3374	1.32e-06	2.012	0.4152	A	T	0.0007	0.00691169	23.4684
Plasmacytoid DC AC	ebi-a-GCST90001460	rs11776881	8	131805603	3374	3.14e-06	0.1139	0.02439	C	A	0.4092	0.00642215	21.7955
Plasmacytoid DC AC	ebi-a-GCST90001460	rs2862050	10	99691593	3374	2.82e-06	-0.1453	0.03097	T	C	0.818	0.00648156	21.9984
Plasmacytoid DC AC	ebi-a-GCST90001460	rs17108993	10	95364033	3374	8.93e-06	-0.4462	0.1003	G	C	0.0141	0.00583139	19.7788
Plasmacytoid DC AC	ebi-a-GCST90001460	rs55901425	11	80180769	3374	3.81e-06	1.044	0.2255	C	T	0.0028	0.00631266	21.4215
Plasmacytoid DC AC	ebi-a-GCST90001460	rs117839924	12	101344076	3374	5.87e-06	1.338	0.2948	C	T	0.0015	0.00606832	20.5873
Plasmacytoid DC AC	ebi-a-GCST90001460	rs117112573	12	53745426	3374	5.74e-06	0.3807	0.0838	C	G	0.0202	0.00607973	20.6262
Plasmacytoid DC AC	ebi-a-GCST90001460	rs17582557	13	101828654	3374	2.54e-06	0.4301	0.09125	C	T	0.0169	0.00654151	22.2032
Plasmacytoid DC AC	ebi-a-GCST90001460	rs76924856	14	100464091	3374	7.32e-06	-0.2103	0.04684	G	T	0.0637	0.00593899	20.1459
Plasmacytoid DC AC	ebi-a-GCST90001460	rs217667	14	62358847	3374	1.42e-06	0.1614	0.03341	T	C	0.1457	0.00686935	23.3237
Plasmacytoid DC AC	ebi-a-GCST90001460	rs138423727	15	43005653	3374	5.55e-06	0.3131	0.06882	C	T	0.0313	0.00609727	20.6861
Plasmacytoid DC AC	ebi-a-GCST90001460	rs142129101	16	3995624	3374	5.85e-06	-0.7037	0.155	C	A	0.0056	0.00607186	20.5994
Plasmacytoid DC AC	ebi-a-GCST90001460	rs147983983	16	83921634	3374	6.69e-06	0.3127	0.06932	G	T	0.0319	0.0059949	20.3367
Plasmacytoid DC AC	ebi-a-GCST90001460	rs16977238	17	70427321	3374	8.07e-06	0.152	0.034	A	G	0.1432	0.0058887	19.9743
Plasmacytoid DC AC	ebi-a-GCST90001460	rs16944211	17	10991039	3374	2.81e-07	-1.205	0.2342	T	C	0.0027	0.00778504	26.4571
Plasmacytoid DC AC	ebi-a-GCST90001460	rs117990934	17	35059123	3374	7.07e-06	-1.178	0.2619	C	G	0.0019	0.00596044	20.2191
Plasmacytoid DC AC	ebi-a-GCST90001460	rs10853636	18	51412543	3374	2.73e-06	0.1138	0.02422	G	A	0.4413	0.00650068	22.0637
DC AC	ebi-a-GCST90001461	rs191217950	1	160940671	3374	1.28e-07	0.6722	0.127	A	G	0.0096	0.00823481	27.9983
DC AC	ebi-a-GCST90001461	rs911228	1	160145298	3374	3.09e-06	0.1199	0.02567	A	G	0.5697	0.00642455	21.8036
DC AC	ebi-a-GCST90001461	rs55971447	1	161515326	3374	1.2e-89	0.5889	0.02846	T	C	0.2358	0.112611	427.913
DC AC	ebi-a-GCST90001461	rs75072970	1	161058351	3374	9.74e-10	0.3483	0.05681	C	T	0.0532	0.0110179	37.5664
DC AC	ebi-a-GCST90001461	rs12144062	1	120123990	3374	8e-06	0.1591	0.03557	T	C	0.1464	0.00589468	19.9947
DC AC	ebi-a-GCST90001461	rs17438107	1	162920561	3374	5.88e-06	0.1983	0.04369	T	A	0.0917	0.00606866	20.5885
DC AC	ebi-a-GCST90001461	rs2322660	2	136557319	3374	5.77e-06	0.1262	0.02779	T	C	0.3254	0.00607505	20.6103
DC AC	ebi-a-GCST90001461	rs17017403	2	112435483	3374	4.68e-06	-0.195	0.04252	C	T	0.098	0.00619497	21.0196
DC AC	ebi-a-GCST90001461	rs7355664	2	47496463	3374	4.08e-06	0.1158	0.0251	C	G	0.4502	0.00626893	21.2722
DC AC	ebi-a-GCST90001461	rs6782857	3	31185662	3374	5.74e-06	0.1846	0.04063	A	G	0.1101	0.00608101	20.6306
DC AC	ebi-a-GCST90001461	rs115751481	3	41531792	3374	3.84e-06	-0.3782	0.08174	A	T	0.0258	0.00630495	21.3952
DC AC	ebi-a-GCST90001461	rs11748731	5	30878060	3374	3.75e-06	0.3124	0.06744	T	C	0.0362	0.00631958	21.4452
DC AC	ebi-a-GCST90001461	rs79275634	5	112543958	3374	1.98e-06	0.5945	0.1248	A	G	0.0107	0.00668064	22.6786
DC AC	ebi-a-GCST90001461	rs2490034	6	3870889	3374	4.61e-06	0.1328	0.02893	A	G	0.7432	0.00620655	21.0592
DC AC	ebi-a-GCST90001461	rs76168011	7	4372544	3374	9.74e-06	-0.7956	0.1796	G	C	0.0049	0.00578247	19.6119
DC AC	ebi-a-GCST90001461	rs35802809	7	46017435	3374	5.95e-06	-0.3287	0.07248	T	G	0.0313	0.00605869	20.5544
DC AC	ebi-a-GCST90001461	rs28854187	8	73320315	3374	2.45e-06	0.1282	0.02716	A	G	0.2964	0.00656014	22.2669
DC AC	ebi-a-GCST90001461	rs62504404	8	38806068	3374	5.48e-07	0.125	0.02491	A	G	0.4843	0.00740795	25.1661
DC AC	ebi-a-GCST90001461	rs138192280	9	88411604	3374	4.4e-06	0.1545	0.0336	T	C	0.1679	0.00622759	21.131
DC AC	ebi-a-GCST90001461	rs142917473	12	133840072	3374	1.89e-06	-0.1534	0.03214	C	G	0.3072	0.00670643	22.7668
DC AC	ebi-a-GCST90001461	rs9590896	13	32877696	3374	9.58e-06	-0.1209	0.02728	A	G	0.3103	0.00578759	19.6294
DC AC	ebi-a-GCST90001461	rs115102594	17	35251042	3374	3.43e-06	-0.252	0.05419	G	C	0.0603	0.00636859	21.6125
DC AC	ebi-a-GCST90001461	rs147431504	20	2470273	3374	2.78e-06	0.9392	0.2001	G	C	0.0039	0.0064871	22.0173
CD62L- DC AC	ebi-a-GCST90001462	rs74341264	1	161561151	3387	1.18e-20	-0.3652	0.03894	A	G	0.1219	0.0253116	87.9049
CD62L- DC AC	ebi-a-GCST90001462	rs143140559	1	160972255	3387	8.28e-09	0.7418	0.1284	T	C	0.0094	0.0097582	33.357
CD62L- DC AC	ebi-a-GCST90001462	rs71632979	1	161526397	3387	1.4e-150	0.7524	0.02735	G	A	0.2449	0.182635	756.356
CD62L- DC AC	ebi-a-GCST90001462	rs147678401	1	161035780	3387	1.83e-07	0.3283	0.06281	A	G	0.0437	0.00800166	27.3041
CD62L- DC AC	ebi-a-GCST90001462	rs71639910	1	161937774	3387	2.05e-12	0.3586	0.05081	A	G	0.0686	0.0144933	49.7812
CD62L- DC AC	ebi-a-GCST90001462	rs17438107	1	162920561	3387	3.38e-06	0.2057	0.04421	T	A	0.0921	0.00635105	21.6357
CD62L- DC AC	ebi-a-GCST90001462	rs75055130	2	155187137	3387	3.39e-06	-1.139	0.2448	C	G	0.0024	0.006351	21.6356
CD62L- DC AC	ebi-a-GCST90001462	rs9855547	3	163257483	3387	8.68e-06	0.1447	0.03248	G	T	0.8091	0.00582576	19.8357
CD62L- DC AC	ebi-a-GCST90001462	rs35740507	4	90807488	3387	2.24e-06	-4.152	0.8762	C	T	0.0001	0.00658602	22.4415
CD62L- DC AC	ebi-a-GCST90001462	rs139894456	8	141396189	3387	5.12e-06	-1.176	0.2575	A	C	0.0025	0.00612038	20.8451
CD62L- DC AC	ebi-a-GCST90001462	rs771894	9	1642516	3387	9.91e-06	0.2383	0.05385	A	G	0.0602	0.00574854	19.5713
CD62L- DC AC	ebi-a-GCST90001462	rs116910026	11	19877912	3387	1.09e-06	0.2767	0.05667	T	C	0.0512	0.00698957	23.8262
CD62L- DC AC	ebi-a-GCST90001462	rs149812305	11	5480718	3387	1.94e-06	-0.36	0.0755	C	T	0.0272	0.00666792	22.7224
CD62L- DC AC	ebi-a-GCST90001462	rs73231298	12	127036033	3387	1.87e-06	0.1337	0.02799	A	G	0.287	0.00669154	22.8034
CD62L- DC AC	ebi-a-GCST90001462	rs35519924	15	81119490	3387	3.04e-06	0.128	0.02738	A	G	0.3276	0.00641128	21.8422
CD62L- DC AC	ebi-a-GCST90001462	rs151030554	15	57324322	3387	6.98e-06	-2.086	0.4634	A	C	0.0009	0.00594718	20.2516
CD62L- DC AC	ebi-a-GCST90001462	rs139058442	16	74973365	3387	9.94e-06	0.3107	0.07021	A	G	0.0353	0.00574865	19.5717
CD62L- DC AC	ebi-a-GCST90001462	rs112701148	18	10175131	3387	7.7e-06	-0.2246	0.05013	T	G	0.0697	0.00589173	20.0617
CD62L- DC AC	ebi-a-GCST90001462	rs6048352	20	22780354	3387	7.55e-06	-0.1219	0.02717	G	A	0.6811	0.00590799	20.1174
CD62L- DC %DC	ebi-a-GCST90001463	rs1515318	1	105108278	3410	2.34e-06	-0.1257	0.02658	A	G	0.435	0.00651579	22.3515
CD62L- DC %DC	ebi-a-GCST90001463	rs143140559	1	160972255	3410	5.15e-07	0.6557	0.1304	T	C	0.0094	0.00736025	25.2697
CD62L- DC %DC	ebi-a-GCST90001463	rs74341264	1	161561151	3410	1.43e-21	-0.3829	0.03987	A	G	0.1218	0.026335	92.1772
CD62L- DC %DC	ebi-a-GCST90001463	rs143032729	1	160353789	3410	3.97e-08	0.4142	0.07525	G	A	0.0326	0.00880666	30.2798
CD62L- DC %DC	ebi-a-GCST90001463	rs6537835	1	115108914	3410	2.54e-08	-0.2072	0.03711	A	G	0.8488	0.00905922	31.1561
CD62L- DC %DC	ebi-a-GCST90001463	rs79979402	1	62527805	3410	5.64e-06	0.2373	0.05218	G	A	0.0679	0.00602847	20.6696
CD62L- DC %DC	ebi-a-GCST90001463	rs341029	1	77072414	3410	3.25e-06	-0.137	0.02939	A	G	0.7375	0.00633183	21.7164
CD62L- DC %DC	ebi-a-GCST90001463	rs56199187	1	161520931	3410	2.11e-144	0.7548	0.02809	T	C	0.2441	0.174741	721.615
CD62L- DC %DC	ebi-a-GCST90001463	rs4680245	3	155938532	3410	6.81e-06	-0.3312	0.07348	A	G	0.0334	0.00592254	20.3043
CD62L- DC %DC	ebi-a-GCST90001463	rs112985320	3	67260176	3410	5.73e-06	-0.855	0.1882	T	C	0.0059	0.00601614	20.6271
CD62L- DC %DC	ebi-a-GCST90001463	rs62300075	4	43118540	3410	3.32e-07	0.1381	0.027	C	A	0.3707	0.00761353	26.146
CD62L- DC %DC	ebi-a-GCST90001463	rs116473196	5	179543345	3410	2.68e-06	-0.9935	0.2113	T	C	0.0031	0.00644134	22.0944
CD62L- DC %DC	ebi-a-GCST90001463	rs75220521	6	81660130	3410	3.5e-06	1.355	0.2917	G	T	0.0023	0.00628799	21.5651
CD62L- DC %DC	ebi-a-GCST90001463	rs11754319	6	8259337	3410	7.6e-06	-1.697	0.3784	T	G	0.0012	0.00586345	20.1005
CD62L- DC %DC	ebi-a-GCST90001463	rs78548019	6	148373443	3410	7.06e-06	-1.039	0.231	T	C	0.0031	0.00589772	20.2187
CD62L- DC %DC	ebi-a-GCST90001463	rs702185	9	1621830	3410	4.41e-06	0.2232	0.04854	G	A	0.0783	0.0061624	21.1317
CD62L- DC %DC	ebi-a-GCST90001463	rs138315340	11	19889219	3410	8.35e-06	0.2575	0.05769	T	A	0.0516	0.00580857	19.9113
CD62L- DC %DC	ebi-a-GCST90001463	rs41275192	11	6479487	3410	7.61e-06	0.4062	0.09061	C	T	0.021	0.00585897	20.085
CD62L- DC %DC	ebi-a-GCST90001463	rs149812305	11	5480718	3410	2.88e-06	-0.3592	0.07663	C	T	0.0271	0.00640223	21.9594
CD62L- DC %DC	ebi-a-GCST90001463	rs2332920	14	73286458	3410	6.4e-06	0.1217	0.02693	G	A	0.3752	0.00595334	20.4105
CD62L- DC %DC	ebi-a-GCST90001463	rs7163051	15	68361528	3410	4.35e-06	0.1266	0.02752	A	G	0.3702	0.00616779	21.1503
CD62L- DC %DC	ebi-a-GCST90001463	rs148188224	16	65149970	3410	3.95e-06	-1.426	0.3084	G	C	0.0019	0.00623077	21.3676
CD62L- DC %DC	ebi-a-GCST90001463	rs2024391	16	11907102	3410	3.13e-06	0.1625	0.0348	T	C	0.1736	0.00635369	21.7918
CD62L- DC %DC	ebi-a-GCST90001463	rs5767014	22	48474288	3410	8.77e-06	-0.1368	0.03073	C	T	0.7776	0.00577798	19.8058
CD86+ myeloid DC AC	ebi-a-GCST90001464	rs72711599	1	162752670	3387	2.92e-06	0.2153	0.04595	A	G	0.0884	0.00644015	21.9412
CD86+ myeloid DC AC	ebi-a-GCST90001464	rs12134798	1	120115384	3387	2.45e-06	0.1639	0.03471	T	C	0.1673	0.00654009	22.2839
CD86+ myeloid DC AC	ebi-a-GCST90001464	rs147678401	1	161035780	3387	1.3e-06	0.3116	0.06427	A	G	0.0437	0.00689223	23.4921
CD86+ myeloid DC AC	ebi-a-GCST90001464	rs139939515	1	163958750	3387	2.28e-06	-0.5561	0.1174	T	C	0.0124	0.00658092	22.424
CD86+ myeloid DC AC	ebi-a-GCST90001464	rs71639910	1	161937774	3387	2.25e-12	0.3667	0.05205	A	G	0.0686	0.0144427	49.6048
CD86+ myeloid DC AC	ebi-a-GCST90001464	rs6656063	1	157964856	3387	2.09e-06	0.1405	0.02956	T	C	0.2499	0.00662585	22.5781
CD86+ myeloid DC AC	ebi-a-GCST90001464	rs71632979	1	161526397	3387	9.71e-166	0.8088	0.02785	G	A	0.2449	0.199366	842.899
CD86+ myeloid DC AC	ebi-a-GCST90001464	rs113995133	1	163485197	3387	2.51e-06	-0.6058	0.1285	A	G	0.0103	0.00651923	22.2124
CD86+ myeloid DC AC	ebi-a-GCST90001464	rs3789359	1	181020181	3387	6.16e-06	-0.3862	0.08529	C	T	0.023	0.00601717	20.4914
CD86+ myeloid DC AC	ebi-a-GCST90001464	rs74341264	1	161561151	3387	1.25e-18	-0.355	0.04006	A	G	0.1219	0.0226603	78.4835
CD86+ myeloid DC AC	ebi-a-GCST90001464	rs143140559	1	160972255	3387	1.55e-08	0.7391	0.1304	T	C	0.0094	0.00939585	32.1066
CD86+ myeloid DC AC	ebi-a-GCST90001464	rs115849513	3	1827937	3387	2.5e-06	-0.3927	0.08325	T	A	0.0245	0.00652671	22.2381
CD86+ myeloid DC AC	ebi-a-GCST90001464	rs112966518	4	76221611	3387	7.18e-06	-0.1444	0.03211	G	T	0.2149	0.00593544	20.2114
CD86+ myeloid DC AC	ebi-a-GCST90001464	rs112186537	6	73397623	3387	1.45e-06	-0.6969	0.1444	T	C	0.0075	0.00682991	23.2782
CD86+ myeloid DC AC	ebi-a-GCST90001464	rs923967	8	116153312	3387	8.53e-06	-0.1177	0.0264	A	T	0.4074	0.0058343	19.865
CD86+ myeloid DC AC	ebi-a-GCST90001464	rs16938204	8	73348626	3387	5.94e-06	0.1278	0.02818	T	C	0.2938	0.00603581	20.5553
CD86+ myeloid DC AC	ebi-a-GCST90001464	rs12005879	9	133737649	3387	6.53e-06	-0.2492	0.05518	A	G	0.0576	0.00598563	20.3834
CD86+ myeloid DC AC	ebi-a-GCST90001464	rs9557311	13	100459317	3387	9.41e-06	0.1673	0.03771	A	G	0.1333	0.0057776	19.6708
CD86+ myeloid DC AC	ebi-a-GCST90001464	rs75700156	14	44042820	3387	7.24e-06	-1.333	0.2966	C	T	0.0021	0.00592817	20.1865
CD86+ myeloid DC AC	ebi-a-GCST90001464	rs185312213	14	51937110	3387	4.53e-06	-0.7215	0.1571	G	T	0.0066	0.00618884	21.0797
CD86+ myeloid DC AC	ebi-a-GCST90001464	rs140205436	15	25969797	3387	2.48e-06	-2.409	0.5106	T	C	0.0006	0.00652908	22.2462
CD86+ myeloid DC AC	ebi-a-GCST90001464	rs79497887	16	57725145	3387	2.26e-06	-0.2163	0.04565	G	C	0.0865	0.00658487	22.4375
CD86+ myeloid DC AC	ebi-a-GCST90001464	rs72846852	17	77253136	3387	5.47e-06	-0.3544	0.07783	T	C	0.0282	0.00608454	20.7222
CD86+ myeloid DC %DC	ebi-a-GCST90001465	rs143140559	1	160972255	3410	2.8e-07	0.6732	0.1308	T	C	0.0094	0.00770828	26.4739
CD86+ myeloid DC %DC	ebi-a-GCST90001465	rs6656063	1	157964856	3410	4.64e-06	0.1357	0.02958	T	C	0.2501	0.0061339	21.0334
CD86+ myeloid DC %DC	ebi-a-GCST90001465	rs71639910	1	161937774	3410	4.9e-12	0.3612	0.0521	A	G	0.0688	0.0138991	48.0358
CD86+ myeloid DC %DC	ebi-a-GCST90001465	rs3789359	1	181020181	3410	8.94e-06	-0.3803	0.0855	C	T	0.0229	0.00576838	19.7727
CD86+ myeloid DC %DC	ebi-a-GCST90001465	rs113995133	1	163485197	3410	2.34e-07	-0.6667	0.1287	A	G	0.0103	0.0078081	26.8194
CD86+ myeloid DC %DC	ebi-a-GCST90001465	rs74341264	1	161561151	3410	3.34e-18	-0.3508	0.0401	A	G	0.1218	0.0219501	76.4849
CD86+ myeloid DC %DC	ebi-a-GCST90001465	rs139939515	1	163958750	3410	1.3e-07	-0.6222	0.1176	T	C	0.0123	0.00814217	27.9763
CD86+ myeloid DC %DC	ebi-a-GCST90001465	rs71632979	1	161526397	3410	4.22e-165	0.8089	0.02792	G	A	0.2447	0.19753	838.888
CD86+ myeloid DC %DC	ebi-a-GCST90001465	rs950485	1	82817239	3410	2.01e-06	0.1227	0.02577	C	A	0.4919	0.00660432	22.6572
CD86+ myeloid DC %DC	ebi-a-GCST90001465	rs114566711	2	191451636	3410	1.95e-06	-1.864	0.391	T	A	0.0009	0.00662063	22.7135
CD86+ myeloid DC %DC	ebi-a-GCST90001465	rs1996740	4	78748977	3410	4.07e-06	-0.1204	0.02608	G	A	0.4776	0.00621123	21.3002
CD86+ myeloid DC %DC	ebi-a-GCST90001465	rs143512471	5	63081773	3410	4.63e-06	-0.3741	0.08154	A	G	0.026	0.00613489	21.0368
CD86+ myeloid DC %DC	ebi-a-GCST90001465	rs113404917	6	147461264	3410	9.64e-06	0.2353	0.05309	T	C	0.0633	0.00572756	19.632
CD86+ myeloid DC %DC	ebi-a-GCST90001465	rs78169719	7	157588588	3410	4.68e-06	-0.443	0.09659	C	A	0.0177	0.00613081	21.0227
CD86+ myeloid DC %DC	ebi-a-GCST90001465	rs144259606	7	109678733	3410	7.1e-06	1.672	0.3718	C	A	0.001	0.00589565	20.2115
CD86+ myeloid DC %DC	ebi-a-GCST90001465	rs77148097	7	98162546	3410	5.26e-06	-0.225	0.04933	G	A	0.0767	0.00606383	20.7916
CD86+ myeloid DC %DC	ebi-a-GCST90001465	rs76522264	8	113032809	3410	3.08e-06	-2.6	0.5564	C	G	0.0004	0.00636277	21.8232
CD86+ myeloid DC %DC	ebi-a-GCST90001465	rs117690664	8	107693714	3410	1.12e-06	-2.515	0.5157	A	C	0.0007	0.00692642	23.7699
CD86+ myeloid DC %DC	ebi-a-GCST90001465	rs143555771	10	89944259	3410	5.19e-06	-1.586	0.3474	T	C	0.0015	0.006075	20.8301
CD86+ myeloid DC %DC	ebi-a-GCST90001465	rs75358870	14	30170464	3410	1.67e-06	0.5691	0.1186	A	C	0.0128	0.00670704	23.0119
CD86+ myeloid DC %DC	ebi-a-GCST90001465	rs140205436	15	25969797	3410	9.34e-06	-2.273	0.5121	T	C	0.0006	0.00574425	19.6895
CD86+ myeloid DC %DC	ebi-a-GCST90001465	rs72745440	15	67606602	3410	3.13e-06	-0.5139	0.11	A	C	0.0141	0.00635985	21.8131
CD86+ myeloid DC %DC	ebi-a-GCST90001465	rs113345111	18	22455983	3410	6.31e-06	0.2938	0.06497	G	A	0.0428	0.00596111	20.4373
CD86+ myeloid DC %DC	ebi-a-GCST90001465	rs77768825	19	30509788	3410	6.1e-06	0.2261	0.04991	G	A	0.0755	0.00598227	20.5103
CD86+ plasmacytoid DC AC	ebi-a-GCST90001466	rs56164117	1	45173351	3374	2.87e-06	-0.1223	0.02608	C	T	0.3543	0.00647547	21.9776
CD86+ plasmacytoid DC AC	ebi-a-GCST90001466	rs1991164	2	1732855	3374	3.14e-06	-0.117	0.02506	C	T	0.5529	0.00641901	21.7847
CD86+ plasmacytoid DC AC	ebi-a-GCST90001466	rs13088702	3	121714019	3374	7.45e-07	0.3946	0.07957	C	T	0.0252	0.0072363	24.5786
CD86+ plasmacytoid DC AC	ebi-a-GCST90001466	rs78379738	5	148318809	3374	5.42e-06	0.3098	0.06801	G	T	0.0368	0.00611237	20.7377
CD86+ plasmacytoid DC AC	ebi-a-GCST90001466	rs10248630	7	67115438	3374	5.53e-06	-0.1133	0.02489	G	T	0.5221	0.00610388	20.7087
CD86+ plasmacytoid DC AC	ebi-a-GCST90001466	rs2725015	8	4465101	3374	2.17e-07	-0.1473	0.02834	G	A	0.266	0.00794323	26.999
CD86+ plasmacytoid DC AC	ebi-a-GCST90001466	rs79116372	8	36308379	3374	4.44e-06	-0.3011	0.06551	T	A	0.0375	0.00622229	21.1129
CD86+ plasmacytoid DC AC	ebi-a-GCST90001466	rs140090913	8	18584959	3374	6.19e-06	-1.091	0.2411	A	G	0.0028	0.00603229	20.4643
CD86+ plasmacytoid DC AC	ebi-a-GCST90001466	rs139557155	9	77583476	3374	2.52e-06	0.2575	0.05462	G	A	0.0578	0.00654417	22.2123
CD86+ plasmacytoid DC AC	ebi-a-GCST90001466	rs61852527	10	90380589	3374	2.84e-07	-0.2618	0.0509	G	A	0.0649	0.00777977	26.4391
CD86+ plasmacytoid DC AC	ebi-a-GCST90001466	rs9513487	13	99428046	3374	4.67e-06	0.1234	0.0269	G	T	0.3251	0.00619841	21.0314
CD86+ plasmacytoid DC AC	ebi-a-GCST90001466	rs142245023	14	69634234	3374	3.17e-06	0.7025	0.1505	A	G	0.0067	0.00641622	21.7752
CD86+ plasmacytoid DC AC	ebi-a-GCST90001466	rs11852100	14	36478046	3374	1.53e-06	0.2639	0.0548	C	A	0.0587	0.00682649	23.1772
CD86+ plasmacytoid DC AC	ebi-a-GCST90001466	rs75070627	15	96560797	3374	1.19e-06	0.9624	0.1978	C	T	0.0037	0.0069675	23.6593
CD86+ plasmacytoid DC AC	ebi-a-GCST90001466	rs114468547	16	78055434	3374	4.77e-06	-0.2713	0.05921	G	A	0.0491	0.00618401	20.9822
CD86+ plasmacytoid DC AC	ebi-a-GCST90001466	rs118148569	16	13019834	3374	2.36e-06	0.2729	0.05772	T	C	0.0505	0.00658175	22.3407
CD86+ plasmacytoid DC AC	ebi-a-GCST90001466	rs112496823	17	33829583	3374	1.29e-06	0.1603	0.03305	C	A	0.1768	0.00692407	23.5108
CD86+ plasmacytoid DC AC	ebi-a-GCST90001466	rs150206669	18	66297295	3374	8.31e-06	-0.4937	0.1106	G	C	0.0123	0.00587102	19.914
CD86+ plasmacytoid DC AC	ebi-a-GCST90001466	rs313778	19	3313321	3374	8.45e-06	-0.2171	0.04867	T	C	0.0702	0.00586271	19.8856
CD86+ plasmacytoid DC AC	ebi-a-GCST90001466	rs11701450	21	34628034	3374	5.9e-06	0.3632	0.08004	G	C	0.0252	0.00606583	20.5788
CD86+ plasmacytoid DC %DC	ebi-a-GCST90001467	rs3845548	1	161507448	3410	1.98e-20	-0.2739	0.02938	T	C	0.2345	0.024854	86.8612
CD86+ plasmacytoid DC %DC	ebi-a-GCST90001467	rs513617	1	34413398	3410	9.19e-06	0.1173	0.0264	T	C	0.3594	0.00575608	19.7303
CD86+ plasmacytoid DC %DC	ebi-a-GCST90001467	rs11811863	1	247577856	3410	6.63e-07	-0.1537	0.03086	T	C	0.2186	0.00722194	24.7914
CD86+ plasmacytoid DC %DC	ebi-a-GCST90001467	rs11166208	1	99738054	3410	9.94e-06	-1.201	0.2713	A	G	0.0021	0.00571404	19.5854
CD86+ plasmacytoid DC %DC	ebi-a-GCST90001467	rs10170363	2	15272805	3410	9.8e-07	0.1318	0.02687	T	C	0.2944	0.00700628	24.0459
CD86+ plasmacytoid DC %DC	ebi-a-GCST90001467	rs66967216	2	190942111	3410	1.77e-06	-0.3759	0.07853	A	G	0.0265	0.00667438	22.8991
CD86+ plasmacytoid DC %DC	ebi-a-GCST90001467	rs1915087	3	121838791	3410	3.85e-07	0.1569	0.03084	C	T	0.2025	0.00753319	25.868
CD86+ plasmacytoid DC %DC	ebi-a-GCST90001467	rs78379738	5	148318809	3410	2.34e-06	0.3227	0.06823	G	T	0.0364	0.00651708	22.3559
CD86+ plasmacytoid DC %DC	ebi-a-GCST90001467	rs6930632	6	155772981	3410	3.81e-06	-0.1504	0.03249	T	C	0.1789	0.00624484	21.4162
CD86+ plasmacytoid DC %DC	ebi-a-GCST90001467	rs6463191	7	43492179	3410	1.69e-06	-0.1275	0.02658	A	G	0.3198	0.00670248	22.9962
CD86+ plasmacytoid DC %DC	ebi-a-GCST90001467	rs116872766	8	77883134	3410	7.2e-07	-0.9025	0.1818	C	G	0.0045	0.00717505	24.6293
CD86+ plasmacytoid DC %DC	ebi-a-GCST90001467	rs55966096	8	4474949	3410	1.36e-06	-0.1321	0.02729	C	T	0.3085	0.00682449	23.4177
CD86+ plasmacytoid DC %DC	ebi-a-GCST90001467	rs140090913	8	18584959	3410	2.17e-06	-1.154	0.2432	A	G	0.0028	0.00655952	22.5024
CD86+ plasmacytoid DC %DC	ebi-a-GCST90001467	rs55732541	9	8370207	3410	7.12e-06	-0.186	0.04137	C	T	0.1062	0.00589296	20.2023
CD86+ plasmacytoid DC %DC	ebi-a-GCST90001467	rs139557155	9	77583476	3410	3.93e-07	0.277	0.05451	G	A	0.0578	0.00751582	25.8079
CD86+ plasmacytoid DC %DC	ebi-a-GCST90001467	rs117919713	9	77145787	3410	6.55e-06	0.2457	0.05442	G	C	0.0588	0.00594224	20.3722
CD86+ plasmacytoid DC %DC	ebi-a-GCST90001467	rs72810797	10	30336672	3410	5.28e-06	-0.4408	0.09664	T	C	0.0172	0.0060642	20.7929
CD86+ plasmacytoid DC %DC	ebi-a-GCST90001467	rs61852527	10	90380589	3410	5.54e-08	-0.2768	0.05083	G	A	0.0648	0.00862139	29.6372
CD86+ plasmacytoid DC %DC	ebi-a-GCST90001467	rs11231693	11	63862612	3410	1.45e-06	-0.2631	0.05451	A	G	0.0554	0.00678544	23.2828
CD86+ plasmacytoid DC %DC	ebi-a-GCST90001467	rs12311260	12	18094072	3410	4.38e-06	0.2649	0.0576	G	C	0.0501	0.00616423	21.138
CD86+ plasmacytoid DC %DC	ebi-a-GCST90001467	rs9513487	13	99428046	3410	1.07e-06	0.131	0.0268	G	T	0.326	0.00695803	23.8791
CD86+ plasmacytoid DC %DC	ebi-a-GCST90001467	rs34692286	13	28137152	3410	9.75e-06	-0.114	0.02574	C	G	0.3865	0.00571936	19.6037
CD86+ plasmacytoid DC %DC	ebi-a-GCST90001467	rs11852100	14	36478046	3410	8.61e-06	0.2436	0.05467	C	A	0.0587	0.0057887	19.8427
CD86+ plasmacytoid DC %DC	ebi-a-GCST90001467	rs75070627	15	96560797	3410	1.73e-06	0.9606	0.2005	C	T	0.0037	0.00668634	22.9404
CD86+ plasmacytoid DC %DC	ebi-a-GCST90001467	rs2955695	15	35034619	3410	5.78e-06	-0.1122	0.0247	A	T	0.4499	0.00601475	20.6223
CD86+ plasmacytoid DC %DC	ebi-a-GCST90001467	rs112496823	17	33829583	3410	1.72e-06	0.1585	0.03308	C	A	0.1771	0.00668743	22.9442
CD86+ plasmacytoid DC %DC	ebi-a-GCST90001467	rs71381356	17	49908577	3410	3.18e-06	-0.2097	0.04494	C	T	0.0845	0.00634471	21.7609
CD86+ plasmacytoid DC %DC	ebi-a-GCST90001467	rs150206669	18	66297295	3410	8.45e-06	-0.4931	0.1106	G	C	0.0125	0.00579537	19.8657
CD86+ plasmacytoid DC %DC	ebi-a-GCST90001467	rs62131897	19	10622478	3410	8.85e-06	-0.8171	0.1836	C	G	0.0047	0.00577478	19.7948
CD86+ plasmacytoid DC %DC	ebi-a-GCST90001467	rs9607320	22	22202164	3410	3.67e-06	0.1192	0.02572	T	C	0.6037	0.00625935	21.4662
CD62L- myeloid DC AC	ebi-a-GCST90001468	rs74341264	1	161561151	3387	5.49e-24	-0.4066	0.03995	A	G	0.1219	0.0296758	103.525
CD62L- myeloid DC AC	ebi-a-GCST90001468	rs71632979	1	161526397	3387	9.84e-166	0.8094	0.02787	G	A	0.2449	0.199373	842.939
CD62L- myeloid DC AC	ebi-a-GCST90001468	rs17438107	1	162920561	3387	1.84e-06	0.2161	0.04523	T	A	0.0921	0.00669459	22.8139
CD62L- myeloid DC AC	ebi-a-GCST90001468	rs143140559	1	160972255	3387	3.34e-10	0.8211	0.1303	T	C	0.0094	0.0115885	39.6869
CD62L- myeloid DC AC	ebi-a-GCST90001468	rs71639910	1	161937774	3387	1.66e-14	0.401	0.05202	A	G	0.0686	0.0172417	59.387
CD62L- myeloid DC AC	ebi-a-GCST90001468	rs147678401	1	161035780	3387	2.86e-07	0.3306	0.06429	A	G	0.0437	0.00774687	26.4279
CD62L- myeloid DC AC	ebi-a-GCST90001468	rs10779896	2	4613050	3387	9.83e-06	-0.2364	0.05339	T	A	0.0633	0.0057551	19.5938
CD62L- myeloid DC AC	ebi-a-GCST90001468	rs73172229	3	179194521	3387	1.77e-06	-0.1908	0.03986	T	C	0.1233	0.00671953	22.8995
CD62L- myeloid DC AC	ebi-a-GCST90001468	rs13148506	4	43123482	3387	1.62e-06	0.1304	0.02714	T	C	0.3691	0.00676971	23.0717
CD62L- myeloid DC AC	ebi-a-GCST90001468	rs116910026	11	19877912	3387	5.39e-07	0.2902	0.05778	T	C	0.0512	0.00739268	25.2106
CD62L- myeloid DC AC	ebi-a-GCST90001468	rs4997747	12	127036550	3387	2.29e-06	0.1346	0.02844	C	T	0.2917	0.00656981	22.3859
CD62L- myeloid DC AC	ebi-a-GCST90001468	rs11830537	12	48157703	3387	7.12e-06	-0.314	0.06982	T	C	0.0371	0.00593607	20.2136
CD62L- myeloid DC AC	ebi-a-GCST90001468	rs17071426	13	48733325	3387	9.04e-06	-0.6001	0.135	T	C	0.0084	0.00580014	19.748
CD62L- myeloid DC AC	ebi-a-GCST90001468	rs35519924	15	81119490	3387	5.04e-06	0.1281	0.02803	A	G	0.3276	0.00612868	20.8735
CD62L- myeloid DC AC	ebi-a-GCST90001468	rs112701148	18	10175131	3387	7.06e-06	-0.2301	0.05114	T	G	0.0697	0.00594167	20.2328
CD62L- myeloid DC AC	ebi-a-GCST90001468	rs112501424	19	3045627	3387	8.04e-06	0.1694	0.03788	T	C	0.1305	0.00586996	19.9871
CD62L- myeloid DC AC	ebi-a-GCST90001468	rs5767014	22	48474288	3387	6.08e-06	-0.1397	0.03083	C	T	0.7772	0.00602568	20.5206
CD62L- myeloid DC %DC	ebi-a-GCST90001469	rs6537835	1	115108914	3410	6.56e-06	-0.1661	0.0368	A	G	0.8488	0.00593885	20.3605
CD62L- myeloid DC %DC	ebi-a-GCST90001469	rs74341264	1	161561151	3410	5.29e-27	-0.4263	0.03928	A	G	0.1218	0.0333876	117.715
CD62L- myeloid DC %DC	ebi-a-GCST90001469	rs147678401	1	161035780	3410	1.48e-06	0.3059	0.06344	A	G	0.0437	0.00677216	23.2369
CD62L- myeloid DC %DC	ebi-a-GCST90001469	rs34558449	1	192566347	3410	7.51e-07	0.2273	0.04585	C	G	0.0846	0.00715562	24.5621
CD62L- myeloid DC %DC	ebi-a-GCST90001469	rs143140559	1	160972255	3410	1.01e-09	0.7929	0.1294	T	C	0.0094	0.0108908	37.5244
CD62L- myeloid DC %DC	ebi-a-GCST90001469	rs17438107	1	162920561	3410	8.32e-06	0.1995	0.04469	T	A	0.0919	0.00581005	19.9164
CD62L- myeloid DC %DC	ebi-a-GCST90001469	rs71632979	1	161526397	3410	8.53e-178	0.8232	0.02725	G	A	0.2447	0.211122	912.059
CD62L- myeloid DC %DC	ebi-a-GCST90001469	rs71639910	1	161937774	3410	5.86e-16	0.4169	0.05126	A	G	0.0688	0.0190287	66.1077
CD62L- myeloid DC %DC	ebi-a-GCST90001469	rs10779896	2	4613050	3410	4.04e-06	-0.2427	0.05258	T	A	0.0632	0.00620925	21.2933
CD62L- myeloid DC %DC	ebi-a-GCST90001469	rs143586943	3	55606125	3410	8.18e-06	-1.817	0.4068	A	G	0.001	0.00581648	19.9385
CD62L- myeloid DC %DC	ebi-a-GCST90001469	rs16864449	3	189220585	3410	2.84e-06	-1.124	0.2398	G	A	0.0026	0.00640163	21.9573
CD62L- myeloid DC %DC	ebi-a-GCST90001469	rs17637703	3	45440721	3410	3.94e-06	0.1393	0.03014	G	A	0.2437	0.00622514	21.3482
CD62L- myeloid DC %DC	ebi-a-GCST90001469	rs530300575	4	3387723	3410	2.73e-06	-1.019	0.2169	G	A	0.0038	0.00643092	22.0584
CD62L- myeloid DC %DC	ebi-a-GCST90001469	rs62300075	4	43118540	3410	2.52e-07	0.1382	0.02676	C	A	0.3707	0.00776079	26.6556
CD62L- myeloid DC %DC	ebi-a-GCST90001469	rs75220521	6	81660130	3410	3.68e-06	1.34	0.289	G	T	0.0023	0.00626513	21.4862
CD62L- myeloid DC %DC	ebi-a-GCST90001469	rs3012723	9	134645623	3410	9.14e-06	0.2018	0.04542	C	T	0.9157	0.00575555	19.7285
CD62L- myeloid DC %DC	ebi-a-GCST90001469	rs181905377	9	138681023	3410	9.2e-06	-0.748	0.1684	T	C	0.0056	0.00575253	19.7181
CD62L- myeloid DC %DC	ebi-a-GCST90001469	rs149812305	11	5480718	3410	8.41e-06	-0.3397	0.07614	C	T	0.0271	0.00580341	19.8935
CD62L- myeloid DC %DC	ebi-a-GCST90001469	rs116910026	11	19877912	3410	1.82e-06	0.273	0.05712	T	C	0.0512	0.00665419	22.8294
CD62L- myeloid DC %DC	ebi-a-GCST90001469	rs7300606	12	108719667	3410	8.52e-06	-0.1337	0.02998	C	T	0.7405	0.00579855	19.8767
CD62L- myeloid DC %DC	ebi-a-GCST90001469	rs6492701	13	95043651	3410	7.75e-06	-0.1278	0.02853	C	A	0.7111	0.00585	20.0541
CD62L- myeloid DC %DC	ebi-a-GCST90001469	rs7148140	14	88587741	3410	9.51e-06	0.2287	0.05156	G	C	0.0682	0.00573659	19.6631
CD62L- myeloid DC %DC	ebi-a-GCST90001469	rs17780615	14	73029609	3410	7.45e-06	-0.1776	0.03958	T	C	0.1226	0.0058698	20.1224
CD62L- myeloid DC %DC	ebi-a-GCST90001469	rs72743439	15	67410088	3410	4.4e-06	1.099	0.2389	T	C	0.0031	0.00616768	21.1499
CD62L- myeloid DC %DC	ebi-a-GCST90001469	rs116473040	17	80291652	3410	7.4e-06	0.4063	0.09051	G	A	0.0198	0.00587472	20.1394
CD62L- myeloid DC %DC	ebi-a-GCST90001469	rs5767014	22	48474288	3410	6.95e-07	-0.1514	0.03046	C	T	0.7776	0.00719287	24.6909
CD62L- plasmacytoid DC AC	ebi-a-GCST90001470	rs4462104	1	36975893	3374	3.76e-06	-0.1397	0.03017	C	T	0.2011	0.0063146	21.4282
CD62L- plasmacytoid DC AC	ebi-a-GCST90001470	rs12061996	1	167814385	3374	6.89e-06	-0.1861	0.04131	G	A	0.0947	0.00597906	20.2827
CD62L- plasmacytoid DC AC	ebi-a-GCST90001470	rs17224524	2	182346146	3374	2.87e-06	-0.129	0.02753	C	T	0.2945	0.00646554	21.9437
CD62L- plasmacytoid DC AC	ebi-a-GCST90001470	rs116054627	2	51168498	3374	5.39e-08	0.3356	0.06158	A	G	0.0413	0.00872596	29.6829
CD62L- plasmacytoid DC AC	ebi-a-GCST90001470	rs75472065	3	77076673	3374	7.9e-06	0.6561	0.1466	C	A	0.007	0.00590142	20.0177
CD62L- plasmacytoid DC AC	ebi-a-GCST90001470	rs4928176	3	98972835	3374	5.43e-06	0.111	0.02436	A	G	0.525	0.0061162	20.7508
CD62L- plasmacytoid DC AC	ebi-a-GCST90001470	rs191779135	4	82502357	3374	1.38e-09	-0.2628	0.04325	G	A	0.0865	0.0108245	36.8995
CD62L- plasmacytoid DC AC	ebi-a-GCST90001470	rs6535445	4	84151427	3374	5.62e-28	-0.2794	0.02525	C	T	0.3435	0.035019	122.369
CD62L- plasmacytoid DC AC	ebi-a-GCST90001470	rs1472757	5	6455872	3374	5.45e-07	-0.1252	0.02495	C	T	0.6057	0.00740787	25.1658
CD62L- plasmacytoid DC AC	ebi-a-GCST90001470	rs1391986	5	52071311	3374	2.87e-06	0.7317	0.1561	T	G	0.0061	0.00646988	21.9585
CD62L- plasmacytoid DC AC	ebi-a-GCST90001470	rs9502274	6	566060	3374	8.37e-06	-0.1362	0.03052	T	A	0.2024	0.00586792	19.9034
CD62L- plasmacytoid DC AC	ebi-a-GCST90001470	rs13201703	6	22921471	3374	7.45e-06	0.252	0.05616	A	C	0.0508	0.00593223	20.1228
CD62L- plasmacytoid DC AC	ebi-a-GCST90001470	rs9403901	6	148286133	3374	5.98e-06	-0.1501	0.03311	A	G	0.1635	0.00605425	20.5393
CD62L- plasmacytoid DC AC	ebi-a-GCST90001470	rs56374915	7	115086436	3374	2.53e-06	-0.1835	0.03892	A	G	0.1119	0.0065453	22.2162
CD62L- plasmacytoid DC AC	ebi-a-GCST90001470	rs72716416	8	131993230	3374	8.88e-06	0.3081	0.06925	T	C	0.0325	0.00583255	19.7827
CD62L- plasmacytoid DC AC	ebi-a-GCST90001470	rs118054784	8	130658684	3374	1.6e-06	0.2985	0.0621	A	G	0.0422	0.00680137	23.0913
CD62L- plasmacytoid DC AC	ebi-a-GCST90001470	rs116894787	10	12240106	3374	3.19e-06	0.5376	0.1152	C	G	0.0111	0.00641319	21.7649
CD62L- plasmacytoid DC AC	ebi-a-GCST90001470	rs7114664	11	22793001	3374	2.44e-06	0.1874	0.0397	C	T	0.1046	0.00656076	22.269
CD62L- plasmacytoid DC AC	ebi-a-GCST90001470	rs61936377	12	63530291	3374	1.4e-06	0.1364	0.02822	C	T	0.2503	0.00687659	23.3484
CD62L- plasmacytoid DC AC	ebi-a-GCST90001470	rs16957038	13	100542252	3374	2.15e-06	1.17	0.2465	A	G	0.0022	0.00663289	22.5154
CD62L- plasmacytoid DC AC	ebi-a-GCST90001470	rs170697	14	83856849	3374	3.16e-06	0.1127	0.02415	A	G	0.507	0.00641319	21.7649
CD62L- plasmacytoid DC AC	ebi-a-GCST90001470	rs9900969	17	76194489	3374	8.01e-06	0.1321	0.02954	T	G	0.2107	0.00589214	19.9861
CD62L- plasmacytoid DC AC	ebi-a-GCST90001470	rs11659751	18	55736723	3374	4.71e-06	0.209	0.04558	A	T	0.0772	0.006193	21.0129
CD62L- plasmacytoid DC AC	ebi-a-GCST90001470	rs150918748	22	43446390	3374	5.63e-06	0.8677	0.1908	T	C	0.004	0.00609233	20.6693
CD62L- plasmacytoid DC %DC	ebi-a-GCST90001471	rs4462104	1	36975893	3410	5.46e-06	-0.1401	0.03077	C	T	0.2009	0.00604275	20.7189
CD62L- plasmacytoid DC %DC	ebi-a-GCST90001471	rs55971447	1	161515326	3410	6.7e-25	-0.3011	0.02899	T	C	0.2352	0.0306651	107.813
CD62L- plasmacytoid DC %DC	ebi-a-GCST90001471	rs116054627	2	51168498	3410	2.74e-06	0.2959	0.063	A	G	0.0411	0.00642767	22.0472
CD62L- plasmacytoid DC %DC	ebi-a-GCST90001471	rs148594241	2	236709624	3410	6.11e-06	-0.3282	0.07246	C	T	0.0324	0.00598027	20.5034
CD62L- plasmacytoid DC %DC	ebi-a-GCST90001471	rs79976443	3	78714454	3410	7.97e-06	-0.2638	0.05899	A	G	0.0462	0.00583041	19.9866
CD62L- plasmacytoid DC %DC	ebi-a-GCST90001471	rs75472065	3	77076673	3410	5.62e-06	0.6724	0.1479	C	A	0.0072	0.00602477	20.6569
CD62L- plasmacytoid DC %DC	ebi-a-GCST90001471	rs62297340	4	5407389	3410	3.31e-06	0.1816	0.03899	A	C	0.1132	0.00632145	21.6806
CD62L- plasmacytoid DC %DC	ebi-a-GCST90001471	rs79659729	4	84265416	3410	8.53e-06	-0.2731	0.06127	T	C	0.0456	0.00579256	19.856
CD62L- plasmacytoid DC %DC	ebi-a-GCST90001471	rs6535445	4	84151427	3410	1.35e-31	-0.3029	0.02564	C	T	0.344	0.0393177	139.479
CD62L- plasmacytoid DC %DC	ebi-a-GCST90001471	rs191779135	4	82502357	3410	1.72e-09	-0.2664	0.04411	G	A	0.0867	0.0105833	36.4535
CD62L- plasmacytoid DC %DC	ebi-a-GCST90001471	rs148863428	4	107554477	3410	5.07e-06	1.06	0.232	A	G	0.0029	0.00608458	20.8632
CD62L- plasmacytoid DC %DC	ebi-a-GCST90001471	rs1835019	5	66583829	3410	6.44e-06	0.1261	0.02791	T	C	0.7415	0.00595065	20.4012
CD62L- plasmacytoid DC %DC	ebi-a-GCST90001471	rs56374915	7	115086436	3410	6.77e-06	-0.1787	0.03964	A	G	0.1116	0.00592443	20.3108
CD62L- plasmacytoid DC %DC	ebi-a-GCST90001471	rs62495198	8	13705385	3410	9.15e-06	-0.1115	0.0251	T	A	0.4751	0.00575363	19.7218
CD62L- plasmacytoid DC %DC	ebi-a-GCST90001471	rs61859443	10	43792983	3410	8.29e-06	0.7951	0.1781	A	G	0.005	0.00581073	19.9187
CD62L- plasmacytoid DC %DC	ebi-a-GCST90001471	rs146839224	10	131367364	3410	1.42e-06	1.182	0.2447	A	G	0.0025	0.00679597	23.3191
CD62L- plasmacytoid DC %DC	ebi-a-GCST90001471	rs11000032	10	73619601	3410	3.13e-06	0.1292	0.02767	A	G	0.2843	0.00635308	21.7897
CD62L- plasmacytoid DC %DC	ebi-a-GCST90001471	rs182833362	16	27972325	3410	1.86e-06	1.949	0.408	A	G	0.0009	0.00664741	22.806
CD62L- plasmacytoid DC %DC	ebi-a-GCST90001471	rs8044705	16	48914991	3410	9.8e-06	0.1095	0.02473	C	T	0.4141	0.00571657	19.5941
CD62L- plasmacytoid DC %DC	ebi-a-GCST90001471	rs3827963	20	20371744	3410	4.62e-06	0.1206	0.02628	G	A	0.3408	0.00613784	21.0469
CD62L- CD86+ myeloid DC AC	ebi-a-GCST90001472	rs147678401	1	161035780	3387	1.1e-07	0.3417	0.06421	A	G	0.0437	0.00829189	28.3027
CD62L- CD86+ myeloid DC AC	ebi-a-GCST90001472	rs74341264	1	161561151	3387	3.72e-29	-0.4509	0.03985	A	G	0.1219	0.0364229	127.952
CD62L- CD86+ myeloid DC AC	ebi-a-GCST90001472	rs2788088	1	2897093	3387	2.71e-06	-0.1286	0.02736	A	G	0.6884	0.00648054	22.0797
CD62L- CD86+ myeloid DC AC	ebi-a-GCST90001472	rs71639910	1	161937774	3387	3.96e-16	0.425	0.05195	A	G	0.0686	0.0193773	66.8883
CD62L- CD86+ myeloid DC AC	ebi-a-GCST90001472	rs61808511	1	120116588	3387	8.03e-06	0.1553	0.03474	G	T	0.1676	0.00586561	19.9722
CD62L- CD86+ myeloid DC AC	ebi-a-GCST90001472	rs113995133	1	163485197	3387	2.38e-06	-0.6066	0.1283	A	G	0.0103	0.00655661	22.3406
CD62L- CD86+ myeloid DC AC	ebi-a-GCST90001472	rs71632979	1	161526397	3387	1e-200	0.9207	0.02691	G	A	0.2449	0.256846	1169.91
CD62L- CD86+ myeloid DC AC	ebi-a-GCST90001472	rs6656063	1	157964856	3387	8.54e-06	0.1319	0.02958	T	C	0.2499	0.00583628	19.8718
CD62L- CD86+ myeloid DC AC	ebi-a-GCST90001472	rs77107932	1	162042160	3387	3.13e-07	-0.4223	0.08238	C	A	0.0279	0.00769887	26.2629
CD62L- CD86+ myeloid DC AC	ebi-a-GCST90001472	rs143140559	1	160972255	3387	4.22e-09	0.7645	0.1298	T	C	0.0094	0.0101383	34.6696
CD62L- CD86+ myeloid DC AC	ebi-a-GCST90001472	rs10779896	2	4613050	3387	5.34e-06	-0.2434	0.0534	T	A	0.0633	0.0060966	20.7636
CD62L- CD86+ myeloid DC AC	ebi-a-GCST90001472	rs146507670	3	172101731	3387	6.81e-06	-0.4935	0.1095	T	C	0.0136	0.00596121	20.2997
CD62L- CD86+ myeloid DC AC	ebi-a-GCST90001472	rs162588	3	364098	3387	1.06e-06	-0.1544	0.03158	A	G	0.2046	0.00700811	23.8899
CD62L- CD86+ myeloid DC AC	ebi-a-GCST90001472	rs144101090	4	60446347	3387	9.12e-06	-0.4201	0.09454	A	T	0.0186	0.00579608	19.7341
CD62L- CD86+ myeloid DC AC	ebi-a-GCST90001472	rs112186537	6	73397623	3387	1.69e-06	-0.691	0.1441	T	C	0.0075	0.00674333	22.9811
CD62L- CD86+ myeloid DC AC	ebi-a-GCST90001472	rs117044176	7	11604044	3387	8.27e-06	-1.385	0.3101	A	G	0.0016	0.00585505	19.9361
CD62L- CD86+ myeloid DC AC	ebi-a-GCST90001472	rs117690664	8	107693714	3387	4.81e-06	-2.339	0.5107	A	C	0.0007	0.00615506	20.9639
CD62L- CD86+ myeloid DC AC	ebi-a-GCST90001472	rs62489014	8	1144980	3387	9.19e-06	-0.4885	0.11	T	C	0.0133	0.00578905	19.71
CD62L- CD86+ myeloid DC AC	ebi-a-GCST90001472	rs139956891	10	127556162	3387	8.75e-07	0.2686	0.05451	G	A	0.0616	0.00711774	24.2663
CD62L- CD86+ myeloid DC AC	ebi-a-GCST90001472	rs11830537	12	48157703	3387	7.35e-06	-0.3134	0.06979	T	C	0.0371	0.00591859	20.1537
CD62L- CD86+ myeloid DC AC	ebi-a-GCST90001472	rs135299	22	48479731	3387	4.46e-06	0.1435	0.03123	A	G	0.2166	0.00619506	21.101
CD62L- CD86+ myeloid DC %DC	ebi-a-GCST90001473	rs2788088	1	2897093	3410	2.49e-06	-0.1283	0.02719	A	G	0.6886	0.00648715	22.2526
CD62L- CD86+ myeloid DC %DC	ebi-a-GCST90001473	rs147678401	1	161035780	3410	4.97e-07	0.3215	0.06383	A	G	0.0437	0.0073848	25.3546
CD62L- CD86+ myeloid DC %DC	ebi-a-GCST90001473	rs71639910	1	161937774	3410	3.16e-16	0.4245	0.05172	A	G	0.0688	0.0193726	67.3261
CD62L- CD86+ myeloid DC %DC	ebi-a-GCST90001473	rs113995133	1	163485197	3410	3.54e-07	-0.6516	0.1277	A	G	0.0103	0.00757744	26.0211
CD62L- CD86+ myeloid DC %DC	ebi-a-GCST90001473	rs6537835	1	115108914	3410	4.48e-06	-0.1706	0.03712	A	G	0.8488	0.0061561	21.11
CD62L- CD86+ myeloid DC %DC	ebi-a-GCST90001473	rs79078281	1	147922051	3410	5e-06	0.5118	0.1119	G	A	0.017	0.00609719	20.9067
CD62L- CD86+ myeloid DC %DC	ebi-a-GCST90001473	rs74341264	1	161561151	3410	2.65e-29	-0.4505	0.03971	A	G	0.1218	0.0363702	128.628
CD62L- CD86+ myeloid DC %DC	ebi-a-GCST90001473	rs71632979	1	161526397	3410	1e-200	0.929	0.0268	G	A	0.2447	0.260561	1200.9
CD62L- CD86+ myeloid DC %DC	ebi-a-GCST90001473	rs77107932	1	162042160	3410	2.31e-07	-0.4247	0.08194	C	A	0.028	0.00781646	26.8484
CD62L- CD86+ myeloid DC %DC	ebi-a-GCST90001473	rs143140559	1	160972255	3410	3.88e-08	0.71	0.1289	T	C	0.0094	0.0088188	30.3219
CD62L- CD86+ myeloid DC %DC	ebi-a-GCST90001473	rs10779896	2	4613050	3410	5e-06	-0.2429	0.05312	T	A	0.0632	0.00609438	20.897
CD62L- CD86+ myeloid DC %DC	ebi-a-GCST90001473	rs162588	3	364098	3410	7.1e-06	-0.1411	0.03136	A	G	0.2048	0.0059017	20.2324
CD62L- CD86+ myeloid DC %DC	ebi-a-GCST90001473	rs117690664	8	107693714	3410	7.49e-07	-2.506	0.5056	A	C	0.0007	0.0071528	24.5524
CD62L- CD86+ myeloid DC %DC	ebi-a-GCST90001473	rs144030104	8	40841454	3410	7.56e-06	0.5823	0.1299	T	C	0.0101	0.00585827	20.0826
CD62L- CD86+ myeloid DC %DC	ebi-a-GCST90001473	rs72659736	8	60780923	3410	6.85e-06	0.1382	0.03068	T	G	0.2557	0.00591527	20.2792
CD62L- CD86+ myeloid DC %DC	ebi-a-GCST90001473	rs139956891	10	127556162	3410	6.66e-06	0.244	0.0541	G	A	0.0616	0.00592991	20.3297
CD62L- CD86+ myeloid DC %DC	ebi-a-GCST90001473	rs4761369	12	77743499	3410	3.19e-06	0.1553	0.03329	T	C	0.1861	0.00634159	21.7501
CD62L- CD86+ myeloid DC %DC	ebi-a-GCST90001473	rs113704374	12	106818887	3410	9.03e-06	0.4006	0.0901	G	C	0.0218	0.00576378	19.7568
CD62L- CD86+ myeloid DC %DC	ebi-a-GCST90001473	rs500809	20	3013136	3410	4.38e-06	0.1195	0.02597	A	G	0.5667	0.00617091	21.161
CD62L- CD86+ myeloid DC %DC	ebi-a-GCST90001473	rs5767014	22	48474288	3410	5.18e-06	-0.1396	0.03059	C	T	0.7776	0.00607034	20.8141
Plasmacytoid DC %DC	ebi-a-GCST90001474	rs10910893	1	181160955	3410	3.86e-06	-0.2262	0.04889	T	G	0.0707	0.0062384	21.3939
Plasmacytoid DC %DC	ebi-a-GCST90001474	rs143032729	1	160353789	3410	5.11e-08	-0.3966	0.07264	G	A	0.0326	0.00866601	29.792
Plasmacytoid DC %DC	ebi-a-GCST90001474	rs74341264	1	161561151	3410	1.12e-10	0.2502	0.03866	A	G	0.1218	0.0121337	41.8597
Plasmacytoid DC %DC	ebi-a-GCST90001474	rs56199187	1	161520931	3410	1.97e-92	-0.5887	0.02799	T	C	0.2441	0.11483	442.107
Plasmacytoid DC %DC	ebi-a-GCST90001474	rs7593638	2	111876941	3410	2.52e-07	0.1305	0.02526	C	A	0.4749	0.0077663	26.6747
Plasmacytoid DC %DC	ebi-a-GCST90001474	rs2164210	2	136580287	3410	8.76e-06	0.1236	0.02777	C	T	0.3238	0.00577584	19.7984
Plasmacytoid DC %DC	ebi-a-GCST90001474	rs62234997	3	20754619	3410	3.78e-06	0.2108	0.04552	G	A	0.085	0.00624971	21.4329
Plasmacytoid DC %DC	ebi-a-GCST90001474	rs62272723	3	151963160	3410	2.21e-06	-0.2775	0.05854	T	G	0.0501	0.00654657	22.4577
Plasmacytoid DC %DC	ebi-a-GCST90001474	rs11715127	3	384169	3410	4.48e-06	0.1657	0.03607	C	G	0.1276	0.00615062	21.091
Plasmacytoid DC %DC	ebi-a-GCST90001474	rs7566	5	179156449	3410	1e-05	0.184	0.04158	C	T	0.9029	0.00570986	19.5709
Plasmacytoid DC %DC	ebi-a-GCST90001474	rs196051	6	22056131	3410	2.91e-06	-0.1221	0.02607	G	A	0.3971	0.00639161	21.9227
Plasmacytoid DC %DC	ebi-a-GCST90001474	rs876036	7	50307710	3410	2.25e-10	-0.1835	0.02885	C	T	0.2645	0.0117248	40.432
Plasmacytoid DC %DC	ebi-a-GCST90001474	rs78726632	7	14195723	3410	1.14e-06	0.6212	0.1274	C	G	0.0097	0.00692392	23.7612
Plasmacytoid DC %DC	ebi-a-GCST90001474	rs4398989	9	110238601	3410	4.66e-06	-0.2853	0.06219	A	G	0.0422	0.00613389	21.0333
Plasmacytoid DC %DC	ebi-a-GCST90001474	rs10759202	9	99462625	3410	9.85e-06	-0.2618	0.05913	A	G	0.0477	0.00571583	19.5915
Plasmacytoid DC %DC	ebi-a-GCST90001474	rs4752481	10	122700529	3410	6.93e-07	-0.1258	0.0253	T	G	0.4535	0.00719827	24.7096
Plasmacytoid DC %DC	ebi-a-GCST90001474	rs79053113	10	133341271	3410	3.26e-06	-1.939	0.4161	T	C	0.0009	0.00632775	21.7023
Plasmacytoid DC %DC	ebi-a-GCST90001474	rs607867	11	107542351	3410	5.31e-06	-0.868	0.1904	C	G	0.0048	0.00605776	20.7707
Plasmacytoid DC %DC	ebi-a-GCST90001474	rs75812106	11	108509865	3410	7.05e-06	0.679	0.1509	T	C	0.007	0.0059025	20.2351
Plasmacytoid DC %DC	ebi-a-GCST90001474	rs28595889	12	61698548	3410	8.32e-06	0.1222	0.02739	T	A	0.677	0.00580332	19.8931
Plasmacytoid DC %DC	ebi-a-GCST90001474	rs10735429	12	108726677	3410	4.92e-06	0.1338	0.02924	G	A	0.7411	0.00610302	20.9268
Plasmacytoid DC %DC	ebi-a-GCST90001474	rs73180904	13	44765322	3410	6e-06	-0.2075	0.04577	T	C	0.0842	0.00599115	20.5409
Plasmacytoid DC %DC	ebi-a-GCST90001474	rs690924	15	50067248	3410	6.78e-06	0.3577	0.07936	T	C	0.0264	0.00592244	20.3039
Plasmacytoid DC %DC	ebi-a-GCST90001474	rs12951038	17	77544550	3410	7.24e-06	0.2104	0.04683	T	C	0.0745	0.00588472	20.1738
Plasmacytoid DC %DC	ebi-a-GCST90001474	rs203393	20	56242563	3410	1.24e-06	-0.1217	0.02505	A	G	0.5792	0.0068741	23.5891
HLA DR++ monocyte %monocyte	ebi-a-GCST90001475	rs76950373	1	70942862	3595	9.6e-06	0.1622	0.0366	C	T	0.1367	0.00543344	19.629
HLA DR++ monocyte %monocyte	ebi-a-GCST90001475	rs9439731	1	19059471	3595	2.85e-06	-0.1231	0.02626	C	T	0.3644	0.00607549	21.9627
HLA DR++ monocyte %monocyte	ebi-a-GCST90001475	rs7538058	1	166381821	3595	8.53e-06	0.1374	0.03081	G	T	0.7944	0.00550168	19.8769
HLA DR++ monocyte %monocyte	ebi-a-GCST90001475	rs116670542	2	217877436	3595	3.85e-06	-1.812	0.3917	A	G	0.0008	0.00591743	21.3879
HLA DR++ monocyte %monocyte	ebi-a-GCST90001475	rs187260865	2	106940570	3595	8.31e-08	-0.5052	0.09405	T	C	0.0185	0.0079623	28.8382
HLA DR++ monocyte %monocyte	ebi-a-GCST90001475	rs17023874	2	39734023	3595	7.75e-06	-0.2782	0.06213	T	C	0.0421	0.00554622	20.0387
HLA DR++ monocyte %monocyte	ebi-a-GCST90001475	rs7624992	3	3233271	3595	9.57e-06	-0.1735	0.03914	T	C	0.1139	0.00543615	19.6388
HLA DR++ monocyte %monocyte	ebi-a-GCST90001475	rs2878953	3	180110875	3595	9.83e-06	0.2039	0.04605	T	C	0.0771	0.00542393	19.5945
HLA DR++ monocyte %monocyte	ebi-a-GCST90001475	rs62395272	6	31394424	3595	3.91e-10	-0.2295	0.03657	T	C	0.2819	0.0108364	39.3617
HLA DR++ monocyte %monocyte	ebi-a-GCST90001475	rs9271281	6	32581059	3595	5.37e-23	-0.3029	0.03046	T	C	0.5808	0.0267704	98.8319
HLA DR++ monocyte %monocyte	ebi-a-GCST90001475	rs9271768	6	32594188	3595	1.68e-14	-0.2475	0.03213	G	A	0.4356	0.0162375	59.3044
HLA DR++ monocyte %monocyte	ebi-a-GCST90001475	rs9296042	6	32736005	3595	5.86e-11	-0.1923	0.02928	T	C	0.5013	0.011856	43.1097
HLA DR++ monocyte %monocyte	ebi-a-GCST90001475	rs9469094	6	32223191	3595	1.35e-10	0.3326	0.05164	C	G	0.0861	0.0114075	41.4601
HLA DR++ monocyte %monocyte	ebi-a-GCST90001475	rs116322630	6	15221128	3595	6.64e-07	0.2678	0.05377	T	C	0.0633	0.00685261	24.7913
HLA DR++ monocyte %monocyte	ebi-a-GCST90001475	rs2090888	6	109646216	3595	9.67e-06	0.1173	0.02647	T	A	0.6394	0.0054328	19.6267
HLA DR++ monocyte %monocyte	ebi-a-GCST90001475	rs2113347	8	3175873	3595	4.2e-06	-0.1283	0.02784	C	G	0.2826	0.00587297	21.2262
HLA DR++ monocyte %monocyte	ebi-a-GCST90001475	rs61835728	10	10550265	3595	8.39e-06	-0.5588	0.1253	T	C	0.0103	0.00550194	19.8778
HLA DR++ monocyte %monocyte	ebi-a-GCST90001475	rs150066324	12	51947803	3595	9.26e-06	0.5024	0.1131	T	A	0.0129	0.00545881	19.7212
HLA DR++ monocyte %monocyte	ebi-a-GCST90001475	rs7953257	12	112684221	3595	5.35e-07	-0.1366	0.02719	T	A	0.531	0.00697181	25.2256
HLA DR++ monocyte %monocyte	ebi-a-GCST90001475	rs12436392	14	81293101	3595	2.94e-06	0.5761	0.123	C	T	0.9897	0.00606519	21.9252
HLA DR++ monocyte %monocyte	ebi-a-GCST90001475	rs62083470	18	35262843	3595	2.68e-06	-0.1742	0.03706	C	T	0.1305	0.00610837	22.0823
HLA DR++ monocyte %monocyte	ebi-a-GCST90001475	rs10410907	19	41033109	3595	5.65e-06	0.1843	0.04055	T	C	0.1067	0.00571323	20.6456
HLA DR++ monocyte %monocyte	ebi-a-GCST90001475	rs6010756	20	61265397	3595	2.67e-06	-0.3757	0.07989	C	A	0.0243	0.00611414	22.1032
HLA DR++ monocyte %leukocyte	ebi-a-GCST90001476	rs9439732	1	19059473	3595	1.62e-07	-0.1324	0.02523	T	A	0.4732	0.00760201	27.5233
HLA DR++ monocyte %leukocyte	ebi-a-GCST90001476	rs35478452	1	248035843	3595	3.52e-06	-0.7033	0.1514	C	G	0.0065	0.00596666	21.5669
HLA DR++ monocyte %leukocyte	ebi-a-GCST90001476	rs115589615	2	106954936	3595	8.93e-07	-0.4683	0.09513	T	C	0.0175	0.00669571	24.2199
HLA DR++ monocyte %leukocyte	ebi-a-GCST90001476	rs9271768	6	32594188	3595	3.72e-11	-0.2168	0.03267	G	A	0.4356	0.0121013	44.0128
HLA DR++ monocyte %leukocyte	ebi-a-GCST90001476	rs62395272	6	31394424	3595	1.07e-06	-0.1829	0.03742	T	C	0.2819	0.00660153	23.8769
HLA DR++ monocyte %leukocyte	ebi-a-GCST90001476	rs9270591	6	32561424	3595	7.44e-18	-0.2715	0.03137	T	C	0.5793	0.0204106	74.8633
HLA DR++ monocyte %leukocyte	ebi-a-GCST90001476	rs9296042	6	32736005	3595	6.34e-08	-0.1611	0.02972	T	C	0.5013	0.00810699	29.3665
HLA DR++ monocyte %leukocyte	ebi-a-GCST90001476	rs76115039	21	34394714	3595	6.64e-06	1.447	0.3206	A	T	0.0017	0.00563452	20.3596
HLA DR++ monocyte %leukocyte	ebi-a-GCST90001476	rs9615878	22	48806386	3595	9.2e-06	0.1791	0.04031	A	G	0.1097	0.0054612	19.7299
HLA DR++ monocyte AC	ebi-a-GCST90001477	rs12410580	1	160126020	3579	8.27e-06	0.2562	0.05738	A	G	0.0482	0.0055394	19.9248
HLA DR++ monocyte AC	ebi-a-GCST90001477	rs10753675	1	165314847	3579	7.81e-06	0.1115	0.0249	T	C	0.5617	0.00557138	20.0405
HLA DR++ monocyte AC	ebi-a-GCST90001477	rs115589615	2	106954936	3579	5.98e-07	-0.4684	0.09367	T	C	0.0176	0.00693821	24.9914
HLA DR++ monocyte AC	ebi-a-GCST90001477	rs138955284	3	154844527	3579	4.03e-07	-0.9382	0.1848	T	G	0.0047	0.00715005	25.7599
HLA DR++ monocyte AC	ebi-a-GCST90001477	rs114141703	3	197226213	3579	1.75e-06	0.3833	0.08005	A	C	0.025	0.00636532	22.9146
HLA DR++ monocyte AC	ebi-a-GCST90001477	rs74827437	4	109128418	3579	4.21e-06	0.1903	0.04129	G	A	0.1018	0.00590006	21.2298
HLA DR++ monocyte AC	ebi-a-GCST90001477	rs12659610	5	65872759	3579	6.48e-06	0.8519	0.1886	A	G	0.0043	0.00566844	20.3916
HLA DR++ monocyte AC	ebi-a-GCST90001477	rs73576356	6	147436169	3579	4.98e-06	-0.2957	0.06466	T	A	0.0379	0.00580951	20.902
HLA DR++ monocyte AC	ebi-a-GCST90001477	rs9272459	6	32605578	3579	2.66e-08	-0.1649	0.02958	A	G	0.5423	0.00860852	31.0601
HLA DR++ monocyte AC	ebi-a-GCST90001477	rs62395272	6	31394424	3579	5.79e-07	-0.1767	0.0353	T	C	0.2812	0.00695236	25.0427
HLA DR++ monocyte AC	ebi-a-GCST90001477	rs9275271	6	32662533	3579	1.67e-14	0.2356	0.03057	C	T	0.6292	0.0163249	59.3631
HLA DR++ monocyte AC	ebi-a-GCST90001477	rs112700313	6	127699589	3579	7.59e-06	-1.116	0.2489	T	C	0.0022	0.00558579	20.0926
HLA DR++ monocyte AC	ebi-a-GCST90001477	rs28610544	7	106771703	3579	2.83e-07	0.1685	0.03275	T	C	0.1692	0.00734201	26.4566
HLA DR++ monocyte AC	ebi-a-GCST90001477	rs117433119	7	45664941	3579	5.31e-06	1.226	0.269	C	A	0.0022	0.00577034	20.7603
HLA DR++ monocyte AC	ebi-a-GCST90001477	rs16901587	8	127636944	3579	5.62e-06	-0.1396	0.03069	A	G	0.202	0.00574794	20.6792
HLA DR++ monocyte AC	ebi-a-GCST90001477	rs35842632	9	25608163	3579	8.23e-06	0.1193	0.02672	T	G	0.2923	0.00553903	19.9235
HLA DR++ monocyte AC	ebi-a-GCST90001477	rs4244738	9	66536402	3579	7e-06	0.3959	0.08798	G	A	0.9719	0.00562589	20.2377
HLA DR++ monocyte AC	ebi-a-GCST90001477	rs7310615	12	111865049	3579	6.4e-08	-0.1431	0.02641	G	C	0.5222	0.00813641	29.3427
HLA DR++ monocyte AC	ebi-a-GCST90001477	rs11169475	12	50914563	3579	3.72e-06	-0.3396	0.07329	A	G	0.0296	0.0059633	21.4587
HLA DR++ monocyte AC	ebi-a-GCST90001477	rs111801150	13	114508277	3579	1.34e-06	-1.644	0.3396	G	A	0.0013	0.00650537	23.4221
HLA DR++ monocyte AC	ebi-a-GCST90001477	rs55952218	16	73388512	3579	2.28e-06	0.2123	0.04485	A	G	0.0807	0.00622161	22.394
HLA DR++ monocyte AC	ebi-a-GCST90001477	rs183181627	16	69003214	3579	2.11e-06	-1.803	0.3795	C	A	0.001	0.00626723	22.5593
HLA DR++ monocyte AC	ebi-a-GCST90001477	rs34795364	17	34011303	3579	4.49e-06	-1.754	0.3818	C	G	0.0011	0.00586235	21.0933
HLA DR++ monocyte AC	ebi-a-GCST90001477	rs139181645	17	76469857	3579	2.03e-06	-0.2801	0.05887	G	C	0.0451	0.00628547	22.6254
HLA DR++ monocyte AC	ebi-a-GCST90001477	rs61289229	19	46392004	3579	2.15e-06	0.1874	0.03947	T	C	0.1133	0.00625916	22.5301
HLA DR++ monocyte AC	ebi-a-GCST90001477	rs5995959	22	22750190	3579	3.59e-06	-0.3484	0.07506	T	C	0.0323	0.00598372	21.5326
CD4 Treg %CD4	ebi-a-GCST90001478	rs181741769	1	26999658	3437	3.74e-06	1.241	0.2679	C	T	0.002	0.00620463	21.446
CD4 Treg %CD4	ebi-a-GCST90001478	rs13410035	2	161139489	3437	1.32e-06	-0.3267	0.06743	T	C	0.0346	0.00678354	23.4606
CD4 Treg %CD4	ebi-a-GCST90001478	rs17009374	2	30532493	3437	5.34e-06	0.5648	0.1239	T	C	0.0103	0.00600965	20.768
CD4 Treg %CD4	ebi-a-GCST90001478	rs4685760	3	4602747	3437	8.3e-06	-0.1117	0.02502	C	G	0.4693	0.00576555	19.9195
CD4 Treg %CD4	ebi-a-GCST90001478	rs12186662	5	90356197	3437	8.31e-06	-0.1134	0.0254	G	A	0.6123	0.00576591	19.9208
CD4 Treg %CD4	ebi-a-GCST90001478	rs77142596	6	163753664	3437	4.58e-06	-0.307	0.06687	T	C	0.0371	0.00609508	21.065
CD4 Treg %CD4	ebi-a-GCST90001478	rs2187822	6	32449726	3437	4.66e-06	-0.1531	0.03337	C	A	0.3251	0.00608705	21.0371
CD4 Treg %CD4	ebi-a-GCST90001478	rs191172032	7	148149143	3437	2.83e-06	0.3869	0.0825	A	G	0.0253	0.00635828	21.9805
CD4 Treg %CD4	ebi-a-GCST90001478	rs77615103	7	37406370	3437	5.62e-07	0.1876	0.03743	A	C	0.1484	0.00725578	25.1058
CD4 Treg %CD4	ebi-a-GCST90001478	rs138899232	8	10768753	3437	7.27e-06	0.1934	0.04306	T	G	0.112	0.00583504	20.161
CD4 Treg %CD4	ebi-a-GCST90001478	rs1571025	10	6134869	3437	1.11e-12	0.2422	0.0339	G	A	0.1766	0.0146341	51.0148
CD4 Treg %CD4	ebi-a-GCST90001478	rs6602392	10	6078079	3437	3.34e-08	0.2173	0.03926	A	C	0.1155	0.00883457	30.6172
CD4 Treg %CD4	ebi-a-GCST90001478	rs73018933	11	128174781	3437	7.56e-06	-0.1478	0.03295	A	G	0.1785	0.00582001	20.1088
CD4 Treg %CD4	ebi-a-GCST90001478	rs77071786	12	23501010	3437	1.52e-07	-0.2858	0.05432	C	G	0.0598	0.0079899	27.6664
CD4 Treg %CD4	ebi-a-GCST90001478	rs149595513	14	56535269	3437	4.79e-06	1.04	0.227	T	C	0.0031	0.00607003	20.9779
CD4 Treg %CD4	ebi-a-GCST90001478	rs146090095	14	25035095	3437	5.48e-06	-0.2227	0.04891	T	A	0.0708	0.00599589	20.7201
CD4 Treg %CD4	ebi-a-GCST90001478	rs79028902	16	84427121	3437	9.77e-06	-0.1713	0.03867	T	C	0.1251	0.00567694	19.6116
CD4 Treg %CD4	ebi-a-GCST90001478	rs72821912	17	30183388	3437	3.38e-06	0.2845	0.06114	T	C	0.045	0.00626047	21.6402
CD4 Treg %CD4	ebi-a-GCST90001478	rs2909902	19	47667326	3437	1.08e-06	-0.1357	0.02779	A	T	0.2784	0.0068897	23.8303
CD4 Treg %CD4	ebi-a-GCST90001478	rs6016476	20	39570656	3437	4.57e-06	0.1213	0.02643	G	A	0.3688	0.00609108	21.0511
CD4 Treg %T cell	ebi-a-GCST90001479	rs79327855	3	144158111	3437	2.15e-06	-1.849	0.3895	T	C	0.0009	0.0065139	22.522
CD4 Treg %T cell	ebi-a-GCST90001479	rs76239041	5	153002618	3437	7.22e-07	0.3211	0.06468	A	G	0.0412	0.00711964	24.6313
CD4 Treg %T cell	ebi-a-GCST90001479	rs219948	6	12155899	3437	6.11e-06	0.1335	0.02947	A	G	0.262	0.00593523	20.5092
CD4 Treg %T cell	ebi-a-GCST90001479	rs2975007	6	29902327	3437	1.42e-06	-0.1628	0.0337	T	G	0.4342	0.0067442	23.3236
CD4 Treg %T cell	ebi-a-GCST90001479	rs971864	6	164597687	3437	4.56e-06	0.1181	0.02572	T	C	0.4588	0.00609709	21.072
CD4 Treg %T cell	ebi-a-GCST90001479	rs115707165	7	81108132	3437	8.49e-06	-1.047	0.2348	T	C	0.0033	0.00575191	19.8721
CD4 Treg %T cell	ebi-a-GCST90001479	rs28445004	8	34560021	3437	9.87e-06	0.46	0.1039	C	T	0.0148	0.00567068	19.5899
CD4 Treg %T cell	ebi-a-GCST90001479	rs6602392	10	6078079	3437	1.99e-06	0.1917	0.04025	A	C	0.1155	0.00655656	22.6704
[truncated: 16,623 more rows]
