# Supplementary material for: Monocyte human leukocyte antigen-DR-mediated diabetic nephropathy progression is a promising therapeutic target
Source: Front Endocrinol (Lausanne). 2025 Dec 9;16:1733139. doi: 10.3389/fendo.2025.1733139 (PMC12722863; doi:10.3389/fendo.2025.1733139)
Supplement: Supplementary Table 3 — IVW results of the causal effect of immune cells on Diabetic nephropathy. [file Table3.xlsx]

## Sheet: Sheet1
Supplementary table3: IVW results of the causal effect of immune cells on Diabetic nephropathy.
Exposure	Outcome	MR method	nSNP	Beta	SE	OR	OR_lci95	OR_uci95	Pval	FDR-Pval	Cochran's Q pval	MR Egger intercept Pval
CCR2 on CD14+ CD16+ monocyte	Diabetic nephropathy	Inverse variance weighted	37	0.00477817	0.0176961	1.00479	0.970537	1.04025	0.787151	0.971809	0.154408	0.473626
Activated & resting Treg % CD4 Treg	Diabetic nephropathy	Inverse variance weighted	28	-0.00973805	0.0279535	0.990309	0.937511	1.04608	0.727565	0.971809	0.000442123	0.122797
Activated & resting Treg %CD4+	Diabetic nephropathy	Inverse variance weighted	25	-0.00656608	0.0287343	0.993455	0.939051	1.05101	0.819249	0.971809	0.362215	0.0376262
Activated & resting Treg AC	Diabetic nephropathy	Inverse variance weighted	19	-0.141106	0.0901579	0.868397	0.727737	1.03624	0.11756	0.881694	2.43733e-07	0.210884
Activated & secreting Treg %CD4 Treg	Diabetic nephropathy	Inverse variance weighted	37	-0.0117057	0.0191275	0.988363	0.951995	1.02612	0.54055	0.971809	5.58238e-16	0.0928744
Activated & secreting Treg %CD4+	Diabetic nephropathy	Inverse variance weighted	31	0.0180658	0.0109147	1.01823	0.996678	1.04025	0.0978888	0.881694	0.585305	0.233219
Activated & secreting Treg AC	Diabetic nephropathy	Inverse variance weighted	21	-0.0213413	0.0134442	0.978885	0.953427	1.00502	0.112422	0.881694	0.125243	0.90064
Activated Treg %CD4	Diabetic nephropathy	Inverse variance weighted	19	-0.0597523	0.0343288	0.941998	0.880701	1.00756	0.0817561	0.881694	0.319818	0.690349
Activated Treg %CD4 Treg	Diabetic nephropathy	Inverse variance weighted	30	-0.0420385	0.0269748	0.958833	0.909456	1.01089	0.11913	0.881694	0.285814	0.238376
Activated Treg AC	Diabetic nephropathy	Inverse variance weighted	16	-0.0493152	0.030271	0.951881	0.897048	1.01007	0.103288	0.881694	0.128971	0.172886
B cell % CD3- lymphocyte	Diabetic nephropathy	Inverse variance weighted	28	0.0172814	0.0209361	1.01743	0.976526	1.06005	0.409125	0.971809	0.151034	0.981237
B cell %lymphocyte	Diabetic nephropathy	Inverse variance weighted	32	-0.00836807	0.0333548	0.991667	0.92891	1.05866	0.801907	0.971809	0.182026	0.280031
B cell AC	Diabetic nephropathy	Inverse variance weighted	30	-0.00548724	0.0358307	0.994528	0.92708	1.06688	0.878285	0.989194	0.552044	0.0364486
BAFF-R on B cell	Diabetic nephropathy	Inverse variance weighted	21	0.00989114	0.0233357	1.00994	0.964788	1.05721	0.671666	0.971809	0.27733	0.444872
BAFF-R on CD20-	Diabetic nephropathy	Inverse variance weighted	14	-0.0430618	0.039079	0.957852	0.887225	1.0341	0.270499	0.971809	0.625296	0.550639
BAFF-R on CD20- CD38-	Diabetic nephropathy	Inverse variance weighted	16	-0.0520067	0.0274853	0.949323	0.899535	1.00187	0.0584692	0.881694	0.922816	0.598547
BAFF-R on CD24+ CD27+	Diabetic nephropathy	Inverse variance weighted	18	0.0164025	0.0224359	1.01654	0.972805	1.06224	0.464729	0.971809	0.363666	0.813136
BAFF-R on IgD- CD24-	Diabetic nephropathy	Inverse variance weighted	22	-0.0061163	0.0245292	0.993902	0.947249	1.04285	0.803092	0.971809	0.790395	0.442804
BAFF-R on IgD- CD27-	Diabetic nephropathy	Inverse variance weighted	18	-0.00205383	0.0231829	0.997948	0.953618	1.04434	0.929406	0.991287	0.562349	0.45145
BAFF-R on IgD- CD38-	Diabetic nephropathy	Inverse variance weighted	17	0.010922	0.0234002	1.01098	0.965661	1.05843	0.64068	0.971809	0.288457	0.355099
BAFF-R on IgD- CD38br	Diabetic nephropathy	Inverse variance weighted	15	0.0486971	0.0447853	1.0499	0.961672	1.14623	0.276884	0.971809	0.499661	0.123704
BAFF-R on IgD- CD38dim	Diabetic nephropathy	Inverse variance weighted	4	0.0167188	0.11265	1.01686	0.815402	1.26809	0.882016	0.989194	0.00441056	0.319635
BAFF-R on IgD+	Diabetic nephropathy	Inverse variance weighted	24	0.00957339	0.0228168	1.00962	0.965463	1.0558	0.674795	0.971809	0.272163	0.274945
BAFF-R on IgD+ CD24-	Diabetic nephropathy	Inverse variance weighted	22	0.01228	0.020555	1.01236	0.972381	1.05397	0.550224	0.971809	0.413143	0.67667
BAFF-R on IgD+ CD24+	Diabetic nephropathy	Inverse variance weighted	18	0.0189993	0.0219525	1.01918	0.976259	1.06399	0.386778	0.971809	0.464514	0.986399
BAFF-R on IgD+ CD38-	Diabetic nephropathy	Inverse variance weighted	22	0.0202389	0.0236554	1.02045	0.974213	1.06887	0.392234	0.971809	0.267854	0.748102
BAFF-R on IgD+ CD38- naive	Diabetic nephropathy	Inverse variance weighted	27	0.00887589	0.0215296	1.00892	0.967227	1.0524	0.680145	0.971809	0.354011	0.591215
BAFF-R on IgD+ CD38- unsw mem	Diabetic nephropathy	Inverse variance weighted	17	0.0135363	0.0271521	1.01363	0.961095	1.06903	0.618106	0.971809	0.196939	0.196073
BAFF-R on IgD+ CD38br	Diabetic nephropathy	Inverse variance weighted	27	0.0140768	0.0206759	1.01418	0.973899	1.05612	0.495979	0.971809	0.570709	0.641216
BAFF-R on IgD+ CD38dim	Diabetic nephropathy	Inverse variance weighted	25	0.00421075	0.0203859	1.00422	0.964886	1.04516	0.83636	0.975167	0.126428	0.529764
BAFF-R on memory B cell	Diabetic nephropathy	Inverse variance weighted	16	0.0130691	0.0236426	1.01315	0.967277	1.06121	0.580417	0.971809	0.360677	0.787291
BAFF-R on naive-mature B cell	Diabetic nephropathy	Inverse variance weighted	23	0.000215053	0.0250349	1.00022	0.952321	1.05052	0.993146	0.998598	0.102908	0.250375
BAFF-R on sw mem	Diabetic nephropathy	Inverse variance weighted	18	0.0147957	0.0227066	1.01491	0.970728	1.06109	0.514656	0.971809	0.346504	0.681827
BAFF-R on transitional	Diabetic nephropathy	Inverse variance weighted	25	0.00562071	0.0223289	1.00564	0.962574	1.05063	0.801255	0.971809	0.482607	0.736125
BAFF-R on unsw mem	Diabetic nephropathy	Inverse variance weighted	23	0.0203635	0.0202266	1.02057	0.980904	1.06184	0.314048	0.971809	0.376419	0.557955
Basophil %CD33dim HLA DR- CD66b-	Diabetic nephropathy	Inverse variance weighted	20	0.0120374	0.0324286	1.01211	0.949782	1.07853	0.710492	0.971809	0.14949	0.188556
Basophil AC	Diabetic nephropathy	Inverse variance weighted	23	0.0174503	0.0131182	1.0176	0.991773	1.04411	0.18344	0.971809	0.807044	0.805451
CCR2 on CD14- CD16-	Diabetic nephropathy	Inverse variance weighted	15	-0.0269046	0.0372869	0.973454	0.904849	1.04726	0.470567	0.971809	0.391229	0.813988
CCR2 on CD14- CD16+ monocyte	Diabetic nephropathy	Inverse variance weighted	28	-0.00371471	0.0220889	0.996292	0.954079	1.04037	0.866449	0.988985	0.124913	0.10981
CCR2 on CD14+ CD16- monocyte	Diabetic nephropathy	Inverse variance weighted	26	0.011775	0.0129212	1.01184	0.986541	1.0378	0.362141	0.971809	0.719185	0.744135
CCR2 on CD62L+ myeloid DC	Diabetic nephropathy	Inverse variance weighted	15	-0.0499192	0.0397536	0.951306	0.879998	1.02839	0.209219	0.971809	0.827749	0.392086
CCR2 on CD62L+ plasmacytoid DC	Diabetic nephropathy	Inverse variance weighted	19	-0.00206571	0.0347107	0.997936	0.932302	1.06819	0.952544	0.991287	0.14237	0.11253
CCR2 on granulocyte	Diabetic nephropathy	Inverse variance weighted	17	0.00775288	0.0324781	1.00778	0.94563	1.07402	0.81133	0.971809	0.545035	0.12895
CCR2 on monocyte	Diabetic nephropathy	Inverse variance weighted	23	0.0127543	0.0177027	1.01284	0.978296	1.0486	0.471234	0.971809	0.465223	0.590052
CCR2 on monocyte	Diabetic nephropathy	Inverse variance weighted	25	0.0707417	0.0319571	1.0733	1.00814	1.14268	0.0268529	0.817894	0.930192	0.854746
CCR2 on myeloid DC	Diabetic nephropathy	Inverse variance weighted	14	0.00109906	0.0236932	1.0011	0.955673	1.04869	0.963002	0.991287	0.389483	0.0547745
CCR2 on plasmacytoid DC	Diabetic nephropathy	Inverse variance weighted	19	0.00361064	0.0359824	1.00362	0.935275	1.07695	0.920071	0.991287	0.0868751	0.344559
CCR7 on naive CD4+	Diabetic nephropathy	Inverse variance weighted	23	-0.0157624	0.021644	0.984361	0.943476	1.02702	0.466455	0.971809	0.75945	0.395441
CCR7 on naive CD8br	Diabetic nephropathy	Inverse variance weighted	24	0.035809	0.0306128	1.03646	0.976098	1.10055	0.242105	0.971809	0.695684	0.0430601
CD11b on basophil	Diabetic nephropathy	Inverse variance weighted	19	0.00928152	0.0374507	1.00932	0.937891	1.0862	0.804264	0.971809	0.200419	0.609467
CD11b on CD14+ monocyte	Diabetic nephropathy	Inverse variance weighted	20	0.0336124	0.021655	1.03418	0.991207	1.07902	0.12062	0.881694	0.353435	0.650861
CD11b on CD33br HLA DR+ CD14dim	Diabetic nephropathy	Inverse variance weighted	20	0.00775358	0.0334026	1.00778	0.943918	1.07597	0.816441	0.971809	0.116506	0.907694
CD11b on CD33dim HLA DR-	Diabetic nephropathy	Inverse variance weighted	22	-0.0020257	0.0269175	0.997976	0.94669	1.05204	0.940011	0.991287	0.916377	0.671691
CD11b on CD66b++ myeloid cell	Diabetic nephropathy	Inverse variance weighted	18	0.0111413	0.0291578	1.0112	0.955034	1.07068	0.702385	0.971809	0.329573	0.337144
CD11b on Gr MDSC	Diabetic nephropathy	Inverse variance weighted	3	-0.0236999	0.034709	0.976579	0.912352	1.04533	0.494722	0.971809	0.652656	0.942634
CD11b on Mo MDSC	Diabetic nephropathy	Inverse variance weighted	16	-0.0017016	0.0245607	0.9983	0.951381	1.04753	0.944766	0.991287	0.334078	0.949107
CD11c on CD62L+ myeloid DC	Diabetic nephropathy	Inverse variance weighted	26	-0.00968764	0.0243379	0.990359	0.944226	1.03875	0.690595	0.971809	0.259885	0.200905
CD11c on granulocyte	Diabetic nephropathy	Inverse variance weighted	22	0.0351983	0.038869	1.03583	0.959844	1.11782	0.365167	0.971809	0.143406	0.937325
CD11c on monocyte	Diabetic nephropathy	Inverse variance weighted	19	0.0314306	0.0298427	1.03193	0.973302	1.09409	0.292245	0.971809	0.329858	0.452821
CD11c on myeloid DC	Diabetic nephropathy	Inverse variance weighted	30	-0.0272464	0.0248694	0.973121	0.926825	1.02173	0.273262	0.971809	0.175592	0.221364
CD11c+ CD62L- monocyte %monocyte	Diabetic nephropathy	Inverse variance weighted	16	0.067533	0.0511372	1.06987	0.967833	1.18265	0.186627	0.971809	0.275671	0.763173
CD11c+ CD62L- monocyte AC	Diabetic nephropathy	Inverse variance weighted	23	0.0378021	0.026415	1.03853	0.986126	1.09371	0.152407	0.94117	0.956589	0.395697
CD11c+ HLA DR++ monocyte %monocyte	Diabetic nephropathy	Inverse variance weighted	15	-0.00828545	0.0280058	0.991749	0.938778	1.04771	0.767346	0.971809	0.411586	0.68364
CD11c+ HLA DR++ monocyte AC	Diabetic nephropathy	Inverse variance weighted	18	0.0536889	0.0421216	1.05516	0.971543	1.14597	0.202445	0.971809	0.571296	0.259536
CD11c+ monocyte %monocyte	Diabetic nephropathy	Inverse variance weighted	19	0.0331825	0.0403639	1.03374	0.955108	1.11884	0.41103	0.971809	0.221093	0.562814
CD11c+ monocyte AC	Diabetic nephropathy	Inverse variance weighted	16	0.0689966	0.0393684	1.07143	0.991868	1.15738	0.0796725	0.881694	0.2587	0.604075
CD123 on CD62L+ plasmacytoid DC	Diabetic nephropathy	Inverse variance weighted	18	0.0175847	0.0150071	1.01774	0.98824	1.04812	0.241294	0.971809	0.818721	0.0726041
CD123 on plasmacytoid DC	Diabetic nephropathy	Inverse variance weighted	18	0.0176278	0.0150095	1.01778	0.988278	1.04817	0.240217	0.971809	0.819087	0.072823
CD127- CD8br %CD8br	Diabetic nephropathy	Inverse variance weighted	14	0.0133478	0.0361564	1.01344	0.944104	1.08786	0.712001	0.971809	0.302868	0.920377
CD127- CD8br %T cell	Diabetic nephropathy	Inverse variance weighted	14	0.0547179	0.0836397	1.05624	0.896537	1.2444	0.512977	0.971809	0.00135212	0.539617
CD127- CD8br AC	Diabetic nephropathy	Inverse variance weighted	15	-0.0695045	0.0404423	0.932856	0.861766	1.00981	0.0856851	0.881694	0.426162	0.0783449
CD127 on CD28- CD8br	Diabetic nephropathy	Inverse variance weighted	19	-0.0300278	0.0332698	0.970419	0.909158	1.03581	0.366762	0.971809	0.798653	0.601313
CD127 on CD28+ CD4+	Diabetic nephropathy	Inverse variance weighted	20	-0.00430466	0.0287497	0.995705	0.941149	1.05342	0.880978	0.989194	0.407592	0.0312693
CD127 on CD28+ CD45RA- CD8br	Diabetic nephropathy	Inverse variance weighted	18	0.0249745	0.0298952	1.02529	0.966939	1.08716	0.403491	0.971809	0.363373	0.790776
CD127 on CD28+ CD45RA+ CD8br	Diabetic nephropathy	Inverse variance weighted	19	0.046884	0.0409113	1.048	0.967246	1.1355	0.251798	0.971809	0.986452	0.680583
CD127 on CD28+ DN (CD4-CD8-)	Diabetic nephropathy	Inverse variance weighted	22	0.0310973	0.0353578	1.03159	0.962517	1.10561	0.379129	0.971809	0.851261	0.663193
CD127 on CD4+	Diabetic nephropathy	Inverse variance weighted	8	0.0498411	0.0668574	1.0511	0.92201	1.19827	0.455979	0.971809	0.292906	0.187094
CD127 on CD45RA- CD4 not Treg	Diabetic nephropathy	Inverse variance weighted	17	0.0571828	0.0308399	1.05885	0.996742	1.12483	0.0637131	0.881694	0.305329	0.672901
CD127 on CD45RA+ CD4+	Diabetic nephropathy	Inverse variance weighted	20	0.090759	0.0831851	1.09501	0.930267	1.28892	0.275252	0.971809	5.05377e-15	0.519099
CD127 on CD8br	Diabetic nephropathy	Inverse variance weighted	24	-0.00420895	0.0377461	0.9958	0.924787	1.07227	0.911214	0.991287	0.943512	0.806658
CD127 on granulocyte	Diabetic nephropathy	Inverse variance weighted	31	0.0360057	0.0293917	1.03666	0.97863	1.09814	0.220564	0.971809	0.772126	0.917935
CD127 on T cell	Diabetic nephropathy	Inverse variance weighted	18	0.0220649	0.0490493	1.02231	0.928605	1.12547	0.652818	0.971809	0.28402	0.453575
CD14 on CD33dim HLA DR+ CD11b+	Diabetic nephropathy	Inverse variance weighted	18	-0.021967	0.0287699	0.978272	0.924635	1.03502	0.445141	0.971809	0.783959	0.479279
CD14- CD16- AC	Diabetic nephropathy	Inverse variance weighted	24	-0.0248321	0.016922	0.975474	0.943651	1.00837	0.142255	0.94117	0.966376	0.760663
CD14- CD16+ monocyte %monocyte	Diabetic nephropathy	Inverse variance weighted	22	0.0153452	0.0373893	1.01546	0.943709	1.09267	0.6815	0.971809	0.458989	0.948119
CD14- CD16+ monocyte AC	Diabetic nephropathy	Inverse variance weighted	18	-0.0399844	0.0311014	0.960804	0.903984	1.0212	0.198577	0.971809	0.145234	0.996174
CD14 on CD14+ CD16- monocyte	Diabetic nephropathy	Inverse variance weighted	16	0.005258	0.0467217	1.00527	0.917304	1.10168	0.910396	0.991287	0.812142	0.280457
CD14 on CD14+ CD16+ monocyte	Diabetic nephropathy	Inverse variance weighted	17	-0.0262652	0.0504546	0.974077	0.882359	1.07533	0.602666	0.971809	0.373064	0.419757
CD14 on CD33br HLA DR+ CD14dim	Diabetic nephropathy	Inverse variance weighted	17	0.00479094	0.035329	1.0048	0.937579	1.07685	0.89213	0.991287	0.797172	0.588179
CD14 on Mo MDSC	Diabetic nephropathy	Inverse variance weighted	24	0.0277223	0.0200868	1.02811	0.98842	1.06939	0.167549	0.971809	0.583063	0.807157
CD14+ CD16- monocyte %monocyte	Diabetic nephropathy	Inverse variance weighted	26	-0.0202752	0.017049	0.979929	0.947725	1.01323	0.234349	0.971809	0.371044	0.961887
CD14+ CD16- monocyte AC	Diabetic nephropathy	Inverse variance weighted	26	-0.0315462	0.0232416	0.968946	0.925798	1.01411	0.174681	0.971809	0.159384	0.0500927
CD14+ CD16+ monocyte %monocyte	Diabetic nephropathy	Inverse variance weighted	25	-0.0619236	0.0345406	0.939955	0.878426	1.00579	0.0730085	0.881694	0.903988	0.393359
CD14+ CD16+ monocyte AC	Diabetic nephropathy	Inverse variance weighted	21	-0.0361685	0.0336769	0.964478	0.902871	1.03029	0.282829	0.971809	0.556374	0.0349416
CD16 on CD14- CD16+ monocyte	Diabetic nephropathy	Inverse variance weighted	22	-0.0126807	0.0221958	0.987399	0.945365	1.0313	0.56779	0.971809	0.514567	0.362388
CD16 on CD14+ CD16+ monocyte	Diabetic nephropathy	Inverse variance weighted	23	0.0271895	0.0301233	1.02756	0.96865	1.09006	0.366734	0.971809	0.52027	0.857764
CD16+ monocyte %monocyte	Diabetic nephropathy	Inverse variance weighted	24	0.00337288	0.042222	1.00338	0.923687	1.08995	0.936329	0.991287	0.435032	0.816374
CD16-CD56 on HLA DR+ NK	Diabetic nephropathy	Inverse variance weighted	24	0.0690759	0.0189894	1.07152	1.03237	1.11215	0.000275184	0.0492899	0.585708	0.327313
CD16-CD56 on NK	Diabetic nephropathy	Inverse variance weighted	29	0.0152005	0.0276574	1.01532	0.961743	1.07187	0.582593	0.971809	0.13481	0.218639
CD16-CD56 on NKT	Diabetic nephropathy	Inverse variance weighted	27	0.0144539	0.0289074	1.01456	0.958674	1.0737	0.617071	0.971809	0.700514	0.704264
CD19 on B cell	Diabetic nephropathy	Inverse variance weighted	26	-0.00509342	0.0375385	0.99492	0.924346	1.07088	0.89207	0.991287	0.00400458	0.937957
CD19 on CD20-	Diabetic nephropathy	Inverse variance weighted	22	-0.00755227	0.0362895	0.992476	0.924336	1.06564	0.835141	0.975167	0.823395	0.811348
CD19 on CD20- CD38-	Diabetic nephropathy	Inverse variance weighted	20	0.019707	0.0455132	1.0199	0.932861	1.11507	0.665017	0.971809	0.207392	0.336938
CD19 on CD24+ CD27+	Diabetic nephropathy	Inverse variance weighted	29	-0.00441168	0.0273484	0.995598	0.943636	1.05042	0.871846	0.989194	0.662645	0.855576
CD19 on IgD- CD24-	Diabetic nephropathy	Inverse variance weighted	22	-0.0144225	0.0467551	0.985681	0.899368	1.08028	0.757725	0.971809	0.290542	0.639203
CD19 on IgD- CD27-	Diabetic nephropathy	Inverse variance weighted	26	0.00229827	0.0406669	1.0023	0.925511	1.08546	0.954932	0.991287	0.979334	0.438554
CD19 on IgD- CD38-	Diabetic nephropathy	Inverse variance weighted	22	0.000309274	0.0420536	1.00031	0.921165	1.08625	0.994132	0.998598	0.579863	0.0983063
CD19 on IgD- CD38br	Diabetic nephropathy	Inverse variance weighted	17	-0.0818219	0.0521524	0.921436	0.831902	1.02061	0.116671	0.881694	0.0339869	0.155719
CD19 on IgD- CD38dim	Diabetic nephropathy	Inverse variance weighted	28	-0.0334453	0.0289295	0.967108	0.913797	1.02353	0.247642	0.971809	0.644767	0.744623
CD19 on IgD+	Diabetic nephropathy	Inverse variance weighted	28	0.00529869	0.0160929	1.00531	0.974098	1.03753	0.741962	0.971809	0.725716	0.542441
CD19 on IgD+ CD24-	Diabetic nephropathy	Inverse variance weighted	26	0.000135536	0.0170921	1.00014	0.967186	1.03421	0.993673	0.998598	0.335356	0.821517
CD19 on IgD+ CD24+	Diabetic nephropathy	Inverse variance weighted	33	-0.0101898	0.0220717	0.989862	0.947953	1.03362	0.644318	0.971809	0.0669426	0.717679
CD19 on IgD+ CD38-	Diabetic nephropathy	Inverse variance weighted	32	0.00507839	0.017519	1.00509	0.971165	1.0402	0.771909	0.971809	0.37137	0.237486
CD19 on IgD+ CD38- naive	Diabetic nephropathy	Inverse variance weighted	19	-0.00501486	0.0162455	0.994998	0.963815	1.02719	0.757556	0.971809	0.446111	0.658867
CD19 on IgD+ CD38- unsw mem	Diabetic nephropathy	Inverse variance weighted	22	0.0251903	0.0172506	1.02551	0.991416	1.06078	0.144218	0.94117	0.333825	0.547569
CD19 on IgD+ CD38br	Diabetic nephropathy	Inverse variance weighted	21	-0.0386189	0.0445037	0.962117	0.88175	1.04981	0.385521	0.971809	0.00411289	0.0560897
CD19 on IgD+ CD38dim	Diabetic nephropathy	Inverse variance weighted	25	-0.00272781	0.0162927	0.997276	0.965932	1.02964	0.867035	0.988985	0.88318	0.910732
CD19 on memory B cell	Diabetic nephropathy	Inverse variance weighted	25	0.00999387	0.0328626	1.01004	0.947037	1.07724	0.761044	0.971809	0.958621	0.349509
CD19 on naive-mature B cell	Diabetic nephropathy	Inverse variance weighted	28	0.0152246	0.0171616	1.01534	0.981756	1.05007	0.375008	0.971809	0.582899	0.26346
CD19 on PB/PC	Diabetic nephropathy	Inverse variance weighted	22	0.044862	0.0499449	1.04588	0.948352	1.15345	0.369063	0.971809	0.228791	0.430255
CD19 on sw mem	Diabetic nephropathy	Inverse variance weighted	28	-0.0276399	0.0359499	0.972739	0.906557	1.04375	0.441986	0.971809	0.602986	0.06821
CD19 on transitional	Diabetic nephropathy	Inverse variance weighted	26	0.000919927	0.0275245	1.00092	0.948353	1.0564	0.973338	0.991287	0.689011	0.544464
CD19 on unsw mem	Diabetic nephropathy	Inverse variance weighted	21	-0.0196522	0.025053	0.98054	0.933554	1.02989	0.432789	0.971809	0.585762	0.910883
CD20- %B cell	Diabetic nephropathy	Inverse variance weighted	19	0.0390372	0.102906	1.03981	0.849882	1.27218	0.704429	0.971809	4.85933e-27	0.352374
CD20- %lymphocyte	Diabetic nephropathy	Inverse variance weighted	18	0.0303579	0.0732328	1.03082	0.892991	1.18993	0.678479	0.971809	3.88138e-23	0.721593
CD20- AC	Diabetic nephropathy	Inverse variance weighted	23	0.00944368	0.0517897	1.00949	0.912047	1.11734	0.855311	0.986171	1.07197e-19	0.459434
CD20- CD38- %B cell	Diabetic nephropathy	Inverse variance weighted	23	-0.0311843	0.0268761	0.969297	0.919559	1.02173	0.245927	0.971809	0.615169	0.216825
CD20- CD38- %lymphocyte	Diabetic nephropathy	Inverse variance weighted	24	0.0142395	0.033121	1.01434	0.950585	1.08237	0.667252	0.971809	0.763257	0.635395
CD20- CD38- AC	Diabetic nephropathy	Inverse variance weighted	15	0.0596635	0.0540279	1.06148	0.954821	1.18005	0.269459	0.971809	0.663401	0.530241
CD20 on B cell	Diabetic nephropathy	Inverse variance weighted	26	0.0390361	0.0664267	1.03981	0.912871	1.1844	0.556762	0.971809	1.40506e-36	0.457451
CD20 on CD20- CD38-	Diabetic nephropathy	Inverse variance weighted	16	-0.0267481	0.0406132	0.973606	0.89911	1.05428	0.510149	0.971809	0.477174	0.812342
CD20 on CD24+ CD27+	Diabetic nephropathy	Inverse variance weighted	31	0.060707	0.0334492	1.06259	0.995158	1.13459	0.0695388	0.881694	0.280385	0.278838
CD20 on IgD- CD24-	Diabetic nephropathy	Inverse variance weighted	26	-0.0259476	0.0368308	0.974386	0.906526	1.04733	0.481117	0.971809	0.0976017	0.672936
CD20 on IgD- CD27-	Diabetic nephropathy	Inverse variance weighted	18	-0.0145654	0.0462851	0.98554	0.900069	1.07913	0.752998	0.971809	0.363827	0.883633
CD20 on IgD- CD38-	Diabetic nephropathy	Inverse variance weighted	29	-0.0384858	0.0759316	0.962245	0.829185	1.11666	0.612261	0.971809	1.48731e-12	0.675201
CD20 on IgD- CD38br	Diabetic nephropathy	Inverse variance weighted	14	-0.0123711	0.0221698	0.987705	0.945706	1.03157	0.576833	0.971809	0.554529	0.296971
CD20 on IgD- CD38dim	Diabetic nephropathy	Inverse variance weighted	34	0.0200605	0.0191635	1.02026	0.982652	1.05931	0.295187	0.971809	1.08803e-11	0.1318
CD20 on IgD+	Diabetic nephropathy	Inverse variance weighted	21	0.0138514	0.0255709	1.01395	0.964382	1.06606	0.588034	0.971809	0.00875112	0.285687
CD20 on IgD+ CD24-	Diabetic nephropathy	Inverse variance weighted	25	0.00169051	0.022522	1.00169	0.958436	1.0469	0.940167	0.991287	0.00892593	0.442805
CD20 on IgD+ CD24+	Diabetic nephropathy	Inverse variance weighted	23	-0.018374	0.083746	0.981794	0.833171	1.15693	0.826338	0.971809	7.8351e-16	0.214691
CD20 on IgD+ CD38-	Diabetic nephropathy	Inverse variance weighted	25	0.0558128	0.0313943	1.0574	0.994296	1.12451	0.0754364	0.881694	0.26487	0.838322
CD20 on IgD+ CD38- naive	Diabetic nephropathy	Inverse variance weighted	16	-0.0232217	0.0331129	0.977046	0.915648	1.04256	0.483124	0.971809	0.730192	0.159481
CD20 on IgD+ CD38- unsw mem	Diabetic nephropathy	Inverse variance weighted	19	0.0059139	0.0377375	1.00593	0.934212	1.08316	0.875472	0.989194	0.98351	0.260721
CD20 on IgD+ CD38br	Diabetic nephropathy	Inverse variance weighted	26	-0.0154036	0.057626	0.984714	0.879545	1.10246	0.789235	0.971809	1.26417e-12	0.446475
CD20 on IgD+ CD38dim	Diabetic nephropathy	Inverse variance weighted	29	-0.0490274	0.0375847	0.952155	0.884535	1.02494	0.192081	0.971809	0.014339	0.985077
CD20 on memory B cell	Diabetic nephropathy	Inverse variance weighted	28	0.0235408	0.0344423	1.02382	0.956986	1.09532	0.4943	0.971809	0.0532293	0.454569
CD20 on naive-mature B cell	Diabetic nephropathy	Inverse variance weighted	25	0.00499978	0.0239603	1.00501	0.958906	1.05334	0.834707	0.975167	0.000789743	0.322692
CD20 on sw mem	Diabetic nephropathy	Inverse variance weighted	31	-0.0363629	0.0574957	0.96429	0.861522	1.07932	0.527096	0.971809	1.12801e-13	0.509275
CD20 on transitional	Diabetic nephropathy	Inverse variance weighted	24	0.0132931	0.0379487	1.01338	0.940742	1.09163	0.726121	0.971809	3.70629e-27	0.394175
CD20 on unsw mem	Diabetic nephropathy	Inverse variance weighted	23	0.0132519	0.0276184	1.01334	0.959944	1.06971	0.631353	0.971809	0.402511	0.821099
CD24 on CD24+ CD27+	Diabetic nephropathy	Inverse variance weighted	3	0.0672832	0.0722203	1.0696	0.928422	1.23224	0.351524	0.971809	0.506553	0.848529
CD24 on IgD- CD38-	Diabetic nephropathy	Inverse variance weighted	29	0.0176973	0.0194882	1.01785	0.979709	1.05749	0.363822	0.971809	0.639501	0.575292
CD24 on IgD- CD38dim	Diabetic nephropathy	Inverse variance weighted	6	0.0905846	0.0902176	1.09481	0.917372	1.30658	0.315345	0.971809	0.171176	0.637181
CD24 on IgD+ CD24+	Diabetic nephropathy	Inverse variance weighted	25	-0.00628561	0.0178188	0.993734	0.959627	1.02905	0.724274	0.971809	0.908635	0.192218
CD24 on IgD+ CD38-	Diabetic nephropathy	Inverse variance weighted	21	0.0440831	0.0294641	1.04507	0.986426	1.1072	0.134611	0.919635	0.061739	0.248134
CD24 on IgD+ CD38- unsw mem	Diabetic nephropathy	Inverse variance weighted	21	-0.0133474	0.0217876	0.986741	0.945491	1.02979	0.54013	0.971809	0.547498	0.614276
CD24 on IgD+ CD38br	Diabetic nephropathy	Inverse variance weighted	25	-0.028636	0.0312725	0.97177	0.913995	1.0332	0.359828	0.971809	0.0388361	0.750158
CD24 on memory B cell	Diabetic nephropathy	Inverse variance weighted	31	-0.0178683	0.0224662	0.98229	0.939975	1.02651	0.426415	0.971809	0.240781	0.615078
CD24 on sw mem	Diabetic nephropathy	Inverse variance weighted	38	0.0106254	0.0245199	1.01068	0.963258	1.06044	0.66477	0.971809	0.0174539	0.405824
CD24 on transitional	Diabetic nephropathy	Inverse variance weighted	20	0.0172632	0.0478562	1.01741	0.92632	1.11746	0.718301	0.971809	0.326774	0.589106
CD24 on unsw mem	Diabetic nephropathy	Inverse variance weighted	23	0.01061	0.0267248	1.01067	0.95909	1.06502	0.69136	0.971809	0.00911112	0.751155
CD24+ CD27+ %B cell	Diabetic nephropathy	Inverse variance weighted	25	0.0232238	0.0359397	1.0235	0.953879	1.09819	0.518158	0.971809	0.0197928	0.658151
CD24+ CD27+ %lymphocyte	Diabetic nephropathy	Inverse variance weighted	23	-0.0158675	0.0187631	0.984258	0.948718	1.02113	0.397733	0.971809	0.20294	0.257682
CD24+ CD27+ AC	Diabetic nephropathy	Inverse variance weighted	25	-0.0039666	0.0205209	0.996041	0.956775	1.03692	0.846727	0.980915	0.278698	0.395458
CD25 on CD45RA- CD4 not Treg	Diabetic nephropathy	Inverse variance weighted	26	0.0103641	0.029484	1.01042	0.953683	1.07053	0.725201	0.971809	0.00829991	0.339986
CD25 on activated & secreting Treg	Diabetic nephropathy	Inverse variance weighted	20	-0.00105436	0.0179773	0.998946	0.964361	1.03477	0.953231	0.991287	0.730497	0.96593
CD25 on activated Treg	Diabetic nephropathy	Inverse variance weighted	17	0.0157873	0.0680066	1.01591	0.889136	1.16077	0.816426	0.971809	0.0417017	0.451712
CD25 on B cell	Diabetic nephropathy	Inverse variance weighted	24	-0.00133028	0.026562	0.998671	0.948008	1.05204	0.960057	0.991287	0.206283	0.0104316
CD25 on CD20- CD38-	Diabetic nephropathy	Inverse variance weighted	19	-0.0617901	0.0357382	0.94008	0.876484	1.00829	0.0838156	0.881694	0.597982	0.343294
CD25 on CD24+ CD27+	Diabetic nephropathy	Inverse variance weighted	26	-0.0176772	0.0110766	0.982478	0.961378	1.00404	0.11051	0.881694	0.905738	0.182403
CD25 on CD28+ CD4+	Diabetic nephropathy	Inverse variance weighted	5	-0.0933992	0.100455	0.91083	0.748046	1.10904	0.352495	0.971809	0.225576	0.959088
CD25 on CD39+ activated Treg	Diabetic nephropathy	Inverse variance weighted	12	0.0495505	0.0381499	1.0508	0.975092	1.13238	0.194	0.971809	0.890675	0.680473
CD25 on CD39+ CD4 Treg	Diabetic nephropathy	Inverse variance weighted	17	-0.0329896	0.0397289	0.967549	0.895066	1.0459	0.406331	0.971809	0.96959	0.582981
CD25 on CD39+ CD4+	Diabetic nephropathy	Inverse variance weighted	23	-0.0235305	0.0235981	0.976744	0.932596	1.02298	0.318698	0.971809	0.56799	0.434671
CD25 on CD39+ resting Treg	Diabetic nephropathy	Inverse variance weighted	15	-0.0508711	0.0523251	0.950401	0.857762	1.05305	0.330945	0.971809	0.910996	0.856464
CD25 on CD39+ secreting Treg	Diabetic nephropathy	Inverse variance weighted	16	-0.00493705	0.0202981	0.995075	0.956264	1.03546	0.80783	0.971809	0.90859	0.232268
CD25 on CD4 Treg	Diabetic nephropathy	Inverse variance weighted	21	-0.00544882	0.0181428	0.994566	0.959821	1.03057	0.763926	0.971809	0.7012	0.82665
CD25 on CD4+	Diabetic nephropathy	Inverse variance weighted	15	-0.0118185	0.0203215	0.988251	0.949663	1.02841	0.560852	0.971809	0.274014	0.963258
CD25 on CD45RA+ CD4 not Treg	Diabetic nephropathy	Inverse variance weighted	22	0.00536893	0.0216601	1.00538	0.963594	1.04898	0.804233	0.971809	0.352656	0.758567
CD25 on IgD- CD24-	Diabetic nephropathy	Inverse variance weighted	26	-0.0660144	0.045232	0.936117	0.856699	1.0229	0.144438	0.94117	0.132973	0.00664519
CD25 on IgD- CD27-	Diabetic nephropathy	Inverse variance weighted	21	-0.0333347	0.0497269	0.967215	0.877394	1.06623	0.502632	0.971809	0.138262	0.799579
CD25 on IgD- CD38-	Diabetic nephropathy	Inverse variance weighted	22	0.0213514	0.0242232	1.02158	0.974212	1.07125	0.378077	0.971809	0.706211	0.154152
CD25 on IgD- CD38br	Diabetic nephropathy	Inverse variance weighted	20	0.10397	0.0544328	1.10957	0.997286	1.23449	0.0561249	0.881694	0.184476	0.213612
CD25 on IgD- CD38dim	Diabetic nephropathy	Inverse variance weighted	22	-0.0172665	0.0404441	0.982882	0.907976	1.06397	0.669436	0.971809	0.0336085	0.234275
CD25 on IgD+	Diabetic nephropathy	Inverse variance weighted	26	-0.0246124	0.0222011	0.975688	0.934142	1.01908	0.267598	0.971809	0.178077	0.109515
CD25 on IgD+ CD24-	Diabetic nephropathy	Inverse variance weighted	25	-0.0361884	0.0232467	0.964459	0.921501	1.00942	0.119538	0.881694	0.139632	0.190348
CD25 on IgD+ CD24+	Diabetic nephropathy	Inverse variance weighted	27	-0.00383091	0.0167204	0.996176	0.964059	1.02936	0.818779	0.971809	0.76862	0.593733
CD25 on IgD+ CD38-	Diabetic nephropathy	Inverse variance weighted	27	0.00561889	0.0140707	1.00563	0.97828	1.03375	0.689648	0.971809	0.242865	0.446551
CD25 on IgD+ CD38- naive	Diabetic nephropathy	Inverse variance weighted	24	0.0198442	0.0219391	1.02004	0.97711	1.06486	0.365725	0.971809	0.496283	0.596272
CD25 on IgD+ CD38- unsw mem	Diabetic nephropathy	Inverse variance weighted	24	0.0114171	0.0165683	1.01148	0.979163	1.04487	0.490767	0.971809	0.662037	0.209704
CD25 on IgD+ CD38br	Diabetic nephropathy	Inverse variance weighted	13	-0.0175493	0.0621937	0.982604	0.869837	1.10999	0.777812	0.971809	0.0615587	0.82084
CD25 on IgD+ CD38dim	Diabetic nephropathy	Inverse variance weighted	23	-0.0139487	0.0236605	0.986148	0.94146	1.03296	0.555501	0.971809	0.31605	0.0367852
CD25 on memory B cell	Diabetic nephropathy	Inverse variance weighted	24	0.000822677	0.0288859	1.00082	0.945734	1.05912	0.977279	0.99359	0.126016	0.0385169
CD25 on naive-mature B cell	Diabetic nephropathy	Inverse variance weighted	25	0.0392996	0.0355353	1.04008	0.970106	1.11511	0.268757	0.971809	0.665133	0.466099
CD25 on resting Treg	Diabetic nephropathy	Inverse variance weighted	20	-0.0302642	0.0465679	0.970189	0.885558	1.06291	0.51576	0.971809	0.0101253	0.323453
CD25 on secreting Treg	Diabetic nephropathy	Inverse variance weighted	14	0.0224741	0.0210432	1.02273	0.981404	1.06579	0.285523	0.971809	0.239743	0.853218
CD25 on sw mem	Diabetic nephropathy	Inverse variance weighted	20	-0.00234331	0.040842	0.997659	0.920909	1.08081	0.954246	0.991287	0.90961	0.441769
CD25 on transitional	Diabetic nephropathy	Inverse variance weighted	22	-0.0270929	0.036769	0.973271	0.905598	1.046	0.461219	0.971809	0.682621	0.973128
CD25 on unsw mem	Diabetic nephropathy	Inverse variance weighted	22	0.00725124	0.0168459	1.00728	0.974562	1.04109	0.666872	0.971809	0.531642	0.152101
CD25++ CD8br %CD8br	Diabetic nephropathy	Inverse variance weighted	22	-0.0922255	0.04131	0.9119	0.840975	0.988805	0.0255803	0.817894	0.283441	0.281719
CD25++ CD8br %T cell	Diabetic nephropathy	Inverse variance weighted	17	0.0365	0.0475465	1.03717	0.944886	1.13848	0.442684	0.971809	0.198787	0.139805
CD25++ CD8br AC	Diabetic nephropathy	Inverse variance weighted	27	0.0423944	0.0328551	1.04331	0.978239	1.1127	0.19693	0.971809	0.670378	0.533956
CD25hi %CD4+	Diabetic nephropathy	Inverse variance weighted	25	-0.0382427	0.067118	0.962479	0.843839	1.0978	0.568825	0.971809	7.83317e-13	0.204248
CD25hi %T cell	Diabetic nephropathy	Inverse variance weighted	19	0.00359731	0.0386461	1.0036	0.930392	1.08258	0.925837	0.991287	0.300392	0.170977
CD25hi AC	Diabetic nephropathy	Inverse variance weighted	23	-0.015837	0.0264551	0.984288	0.934551	1.03667	0.549415	0.971809	0.289448	0.941307
CD25hi CD45RA- CD4 not Treg %CD4+	Diabetic nephropathy	Inverse variance weighted	24	0.0113951	0.0426014	1.01146	0.930434	1.09954	0.789099	0.971809	6.90151e-12	0.063874
CD25hi CD45RA- CD4 not Treg %T cell	Diabetic nephropathy	Inverse variance weighted	30	0.0323886	0.0190011	1.03292	0.995158	1.07211	0.0882761	0.881694	0.228219	0.497887
CD25hi CD45RA- CD4 not Treg AC	Diabetic nephropathy	Inverse variance weighted	21	-0.0153024	0.0199737	0.984814	0.947005	1.02413	0.443599	0.971809	0.051699	0.666237
CD25hi CD45RA+ CD4 not Treg %CD4+	Diabetic nephropathy	Inverse variance weighted	33	-0.0125423	0.0158065	0.987536	0.95741	1.01861	0.42749	0.971809	0.985041	0.90649
CD25hi CD45RA+ CD4 not Treg %T cell	Diabetic nephropathy	Inverse variance weighted	27	-0.0115099	0.0158322	0.988556	0.958351	1.01971	0.46723	0.971809	0.983986	0.239114
CD25hi CD45RA+ CD4 not Treg AC	Diabetic nephropathy	Inverse variance weighted	25	0.00749678	0.0245668	1.00752	0.960161	1.05723	0.760245	0.971809	0.628892	0.537818
CD27 on CD20-	Diabetic nephropathy	Inverse variance weighted	16	-0.0282152	0.0398022	0.972179	0.89922	1.05106	0.478395	0.971809	0.0179077	0.365875
CD27 on CD20- CD38-	Diabetic nephropathy	Inverse variance weighted	19	0.0422183	0.0426045	1.04312	0.959554	1.13397	0.321717	0.971809	0.13588	0.135905
CD27 on CD24+ CD27+	Diabetic nephropathy	Inverse variance weighted	30	-0.0124691	0.0281802	0.987608	0.934539	1.04369	0.658142	0.971809	0.246853	0.0620515
CD27 on IgD- CD38-	Diabetic nephropathy	Inverse variance weighted	28	0.0307367	0.0361242	1.03121	0.960725	1.10687	0.394847	0.971809	0.033086	0.487584
CD27 on IgD- CD38br	Diabetic nephropathy	Inverse variance weighted	15	0.021074	0.0810209	1.0213	0.871337	1.19707	0.794782	0.971809	0.022665	0.539253
CD27 on IgD- CD38dim	Diabetic nephropathy	Inverse variance weighted	32	-0.0192899	0.0207019	0.980895	0.941891	1.02151	0.351442	0.971809	0.188232	0.431032
CD27 on IgD+ CD24+	Diabetic nephropathy	Inverse variance weighted	31	-0.00557265	0.021604	0.994443	0.953213	1.03746	0.796449	0.971809	0.738521	0.952419
CD27 on IgD+ CD38- unsw mem	Diabetic nephropathy	Inverse variance weighted	24	0.0183461	0.02364	1.01852	0.9724	1.06682	0.437713	0.971809	0.385607	0.814994
CD27 on memory B cell	Diabetic nephropathy	Inverse variance weighted	24	-0.0235361	0.0190653	0.976739	0.940913	1.01393	0.217016	0.971809	0.351272	0.289004
CD27 on PB/PC	Diabetic nephropathy	Inverse variance weighted	18	-0.0557475	0.0435806	0.945778	0.868346	1.03012	0.200834	0.971809	0.24948	0.46446
CD27 on sw mem	Diabetic nephropathy	Inverse variance weighted	30	-0.0339482	0.0305905	0.966622	0.910369	1.02635	0.267101	0.971809	0.278056	0.123292
CD27 on T cell	Diabetic nephropathy	Inverse variance weighted	21	0.0198331	0.0204269	1.02003	0.979999	1.0617	0.331585	0.971809	0.215613	0.581704
CD27 on unsw mem	Diabetic nephropathy	Inverse variance weighted	30	-0.0455387	0.0298856	0.955483	0.901122	1.01312	0.127567	0.888106	0.47638	0.340707
CD28- CD127- CD25++ CD8br %CD8br	Diabetic nephropathy	Inverse variance weighted	18	-0.0052452	0.0293954	0.994769	0.939075	1.05377	0.85838	0.988151	0.279954	0.134455
CD28- CD127- CD25++ CD8br %T cell	Diabetic nephropathy	Inverse variance weighted	20	0.0664648	0.0739483	1.06872	0.924526	1.23541	0.368759	0.971809	8.6507e-15	0.485618
CD28- CD127- CD25++ CD8br AC	Diabetic nephropathy	Inverse variance weighted	29	0.0299814	0.0531719	1.03044	0.928453	1.14362	0.57285	0.971809	1.39772e-23	0.698546
CD28- CD25++ CD8br %CD8br	Diabetic nephropathy	Inverse variance weighted	25	0.00759215	0.0434916	1.00762	0.925287	1.09728	0.861421	0.988538	0.148061	0.847348
CD28- CD25++ CD8br %T cell	Diabetic nephropathy	Inverse variance weighted	8	-0.13541	0.0824251	0.873358	0.743071	1.02649	0.100419	0.881694	0.302798	0.223752
CD28- CD25++ CD8br AC	Diabetic nephropathy	Inverse variance weighted	25	0.0244374	0.0594136	1.02474	0.912093	1.1513	0.680845	0.971809	7.92953e-19	0.773101
CD28- CD8br %CD8br	Diabetic nephropathy	Inverse variance weighted	23	0.0293994	0.050838	1.02984	0.932167	1.13774	0.563064	0.971809	0.155325	0.837457
CD28- CD8br %T cell	Diabetic nephropathy	Inverse variance weighted	16	0.0675309	0.153926	1.06986	0.791232	1.44661	0.660863	0.971809	6.11702e-20	0.287298
CD28- CD8br AC	Diabetic nephropathy	Inverse variance weighted	15	0.0403563	0.0769811	1.04118	0.895363	1.21075	0.600114	0.971809	0.0358997	0.515005
CD28- CD8dim %CD8dim	Diabetic nephropathy	Inverse variance weighted	15	-0.025382	0.0145338	0.974937	0.947557	1.00311	0.0807394	0.881694	0.0655862	0.669979
CD28- CD8dim %T cell	Diabetic nephropathy	Inverse variance weighted	24	-0.00960756	0.0318695	0.990438	0.930464	1.05428	0.763059	0.971809	0.254743	0.929628
CD28- CD8dim AC	Diabetic nephropathy	Inverse variance weighted	28	0.00926642	0.0246774	1.00931	0.961653	1.05933	0.707287	0.971809	0.516658	0.516409
CD28- DN (CD4-CD8-) %DN	Diabetic nephropathy	Inverse variance weighted	28	-0.00247204	0.0386445	0.997531	0.924765	1.07602	0.948995	0.991287	0.0134565	0.1328
CD28- DN (CD4-CD8-) %T cell	Diabetic nephropathy	Inverse variance weighted	24	-0.0187686	0.0399799	0.981406	0.907439	1.0614	0.638747	0.971809	0.054368	0.0771262
CD28- DN (CD4-CD8-) AC	Diabetic nephropathy	Inverse variance weighted	32	-0.000363357	0.0423543	0.999637	0.920004	1.08616	0.993155	0.998598	0.00764075	0.110518
CD28 on activated & secreting Treg	Diabetic nephropathy	Inverse variance weighted	24	-0.0404748	0.0222103	0.960333	0.919425	1.00306	0.0684036	0.881694	0.438482	0.0405943
CD28 on activated Treg	Diabetic nephropathy	Inverse variance weighted	18	-0.0264056	0.0424882	0.97394	0.896119	1.05852	0.534282	0.971809	0.00782136	0.00217315
CD28 on CD28+ CD4+	Diabetic nephropathy	Inverse variance weighted	25	0.0259365	0.0303796	1.02628	0.966951	1.08924	0.393245	0.971809	0.0429176	0.976014
CD28 on CD28+ CD45RA- CD8br	Diabetic nephropathy	Inverse variance weighted	19	-0.0264921	0.0416963	0.973856	0.897433	1.05679	0.525195	0.971809	0.916563	0.630371
CD28 on CD28+ CD45RA+ CD8br	Diabetic nephropathy	Inverse variance weighted	16	0.0293807	0.0387602	1.02982	0.954479	1.1111	0.448444	0.971809	0.0513224	0.519805
CD28 on CD28+ DN (CD4-CD8-)	Diabetic nephropathy	Inverse variance weighted	3	-0.538777	0.152511	0.583461	0.432705	0.786741	0.000411324	0.0601356	0.782608	0.646609
CD28 on CD39+ activated Treg	Diabetic nephropathy	Inverse variance weighted	19	-0.0267303	0.0260793	0.973624	0.925107	1.02468	0.305382	0.971809	0.266123	0.383963
CD28 on CD39+ CD4+	Diabetic nephropathy	Inverse variance weighted	18	-0.0247744	0.0273236	0.97553	0.92466	1.0292	0.364564	0.971809	0.751657	0.687375
CD28 on CD39+ CD8br	Diabetic nephropathy	Inverse variance weighted	19	0.0364907	0.0197855	1.03716	0.997714	1.07818	0.0651375	0.881694	0.647114	0.462111
CD28 on CD39+ resting Treg	Diabetic nephropathy	Inverse variance weighted	20	-0.046795	0.02175	0.954283	0.914457	0.995844	0.0314369	0.881694	0.106382	0.58613
CD28 on CD39+ secreting Treg	Diabetic nephropathy	Inverse variance weighted	23	-0.0317445	0.0328257	0.968754	0.908389	1.03313	0.333513	0.971809	0.0404058	0.00106981
CD28 on CD4 Treg	Diabetic nephropathy	Inverse variance weighted	24	-0.00623829	0.0240778	0.993781	0.947972	1.0418	0.795567	0.971809	0.0227347	0.933641
CD28 on CD4+	Diabetic nephropathy	Inverse variance weighted	26	-0.00872188	0.0328823	0.991316	0.929442	1.05731	0.790821	0.971809	0.0205256	0.247146
CD28 on CD45RA- CD4 not Treg	Diabetic nephropathy	Inverse variance weighted	14	-0.0102992	0.0393128	0.989754	0.916354	1.06903	0.793336	0.971809	0.833685	0.194198
CD28 on CD45RA+ CD4+	Diabetic nephropathy	Inverse variance weighted	13	0.0297188	0.0575552	1.03016	0.920269	1.15318	0.605608	0.971809	0.0387412	0.873028
CD28 on resting Treg	Diabetic nephropathy	Inverse variance weighted	6	-0.0497392	0.0577152	0.951478	0.849709	1.06543	0.388795	0.971809	0.553868	0.193421
CD28 on secreting Treg	Diabetic nephropathy	Inverse variance weighted	17	-0.0186379	0.0209768	0.981535	0.941998	1.02273	0.37427	0.971809	0.500585	0.178862
CD28+ CD45RA- CD8br %CD8br	Diabetic nephropathy	Inverse variance weighted	27	-0.0162658	0.0217492	0.983866	0.942806	1.02671	0.454533	0.971809	9.39469e-13	0.409503
CD28+ CD45RA- CD8br %T cell	Diabetic nephropathy	Inverse variance weighted	27	-0.0109396	0.0127065	0.98912	0.96479	1.01406	0.389272	0.971809	0.315407	0.181508
CD28+ CD45RA- CD8br AC	Diabetic nephropathy	Inverse variance weighted	28	-0.00987453	0.0121308	0.990174	0.966909	1.014	0.41564	0.971809	0.881905	0.248889
CD28+ CD45RA- CD8dim %CD8dim	Diabetic nephropathy	Inverse variance weighted	26	-0.000481233	0.0266247	0.999519	0.948697	1.05306	0.985579	0.998047	0.00556677	0.0176999
CD28+ CD45RA- CD8dim %T cell	Diabetic nephropathy	Inverse variance weighted	28	-0.0215539	0.0110296	0.978677	0.957747	1.00006	0.0506793	0.881694	0.293326	0.608589
CD28+ CD45RA- CD8dim AC	Diabetic nephropathy	Inverse variance weighted	36	-0.00288842	0.0063521	0.997116	0.984778	1.00961	0.649312	0.971809	0.812472	0.994574
CD28+ CD45RA+ CD8br %CD8br	Diabetic nephropathy	Inverse variance weighted	38	-0.00652573	0.0086942	0.993496	0.976709	1.01057	0.452903	0.971809	0.546861	0.748093
CD28+ CD45RA+ CD8br %T cell	Diabetic nephropathy	Inverse variance weighted	88	0.00610896	0.0037035	1.00613	0.998851	1.01346	0.0990434	0.881694	0.106135	0.264324
CD28+ CD45RA+ CD8br AC	Diabetic nephropathy	Inverse variance weighted	53	0.00277847	0.00538322	1.00278	0.992257	1.01342	0.60576	0.971809	0.869699	0.826554
CD28+ CD45RA+ CD8dim %CD8dim	Diabetic nephropathy	Inverse variance weighted	26	0.00933537	0.0288479	1.00938	0.95389	1.0681	0.746236	0.971809	2.86549e-08	0.530811
CD28+ CD45RA+ CD8dim %T cell	Diabetic nephropathy	Inverse variance weighted	39	0.00483288	0.00790068	1.00484	0.989404	1.02053	0.540733	0.971809	0.58789	0.358101
CD28+ CD45RA+ CD8dim AC	Diabetic nephropathy	Inverse variance weighted	49	0.00484887	0.00503481	1.00486	0.994993	1.01483	0.335513	0.971809	0.46639	0.152568
CD28+ DN (CD4-CD8-) %DN	Diabetic nephropathy	Inverse variance weighted	28	0.00247204	0.0386445	1.00248	0.929349	1.08136	0.948995	0.991287	0.0134565	0.1328
CD28+ DN (CD4-CD8-) %T cell	Diabetic nephropathy	Inverse variance weighted	24	0.0134017	0.042019	1.01349	0.933368	1.10049	0.749768	0.971809	0.228296	0.422469
CD28+ DN (CD4-CD8-) AC	Diabetic nephropathy	Inverse variance weighted	11	0.126596	0.0658425	1.13496	0.997548	1.2913	0.0545169	0.881694	0.930442	0.688497
CD3- lymphocyte %leukocyte	Diabetic nephropathy	Inverse variance weighted	20	-0.00795651	0.0452944	0.992075	0.907798	1.08418	0.860559	0.988538	0.0189581	0.91593
CD3- lymphocyte %lymphocyte	Diabetic nephropathy	Inverse variance weighted	6	-0.00045559	0.127502	0.999545	0.778521	1.28332	0.997149	0.998598	0.127767	0.566578
CD3- lymphocyte AC	Diabetic nephropathy	Inverse variance weighted	18	-0.0384619	0.0495859	0.962268	0.873148	1.06049	0.437949	0.971809	0.3484	0.396586
CD3 on activated & secreting Treg	Diabetic nephropathy	Inverse variance weighted	21	0.000937802	0.0255688	1.00094	0.952013	1.05238	0.970742	0.991287	0.515915	0.405191
CD3 on activated Treg	Diabetic nephropathy	Inverse variance weighted	21	-0.0365513	0.0276346	0.964109	0.913278	1.01777	0.185947	0.971809	0.331419	0.797418
CD3 on CD28- CD8br	Diabetic nephropathy	Inverse variance weighted	19	0.0271265	0.039472	1.0275	0.951002	1.11015	0.491936	0.971809	0.612988	0.0522405
CD3 on CD28+ CD4+	Diabetic nephropathy	Inverse variance weighted	25	-0.0268796	0.0364192	0.973478	0.906412	1.04551	0.460476	0.971809	0.125682	0.380021
CD3 on CD28+ CD45RA- CD8br	Diabetic nephropathy	Inverse variance weighted	19	-0.0132925	0.0362958	0.986795	0.919034	1.05955	0.714195	0.971809	0.42422	0.560725
CD3 on CD28+ CD45RA+ CD8br	Diabetic nephropathy	Inverse variance weighted	24	0.00104867	0.0289996	1.00105	0.945737	1.0596	0.971153	0.991287	0.356542	0.869566
CD3 on CD28+ DN (CD4-CD8-)	Diabetic nephropathy	Inverse variance weighted	15	-0.0561193	0.0332197	0.945426	0.88583	1.00903	0.0911545	0.881694	0.241871	0.54813
CD3 on CD39+ activated Treg	Diabetic nephropathy	Inverse variance weighted	27	-0.0185723	0.0276996	0.981599	0.929728	1.03636	0.502546	0.971809	0.253284	0.74441
CD3 on CD39+ CD4+	Diabetic nephropathy	Inverse variance weighted	28	-0.0158954	0.0269652	0.98423	0.933563	1.03765	0.55554	0.971809	0.0604345	0.0423242
CD3 on CD39+ CD8br	Diabetic nephropathy	Inverse variance weighted	15	-0.0173311	0.0402155	0.982818	0.908325	1.06342	0.6665	0.971809	0.709773	0.0765503
CD3 on CD39+ resting Treg	Diabetic nephropathy	Inverse variance weighted	19	0.0112049	0.0340972	1.01127	0.945893	1.08116	0.742445	0.971809	0.13741	0.159965
CD3 on CD39+ secreting Treg	Diabetic nephropathy	Inverse variance weighted	28	-0.0521057	0.0292566	0.949229	0.896328	1.00525	0.0749138	0.881694	0.299948	0.6523
CD3 on CD4 Treg	Diabetic nephropathy	Inverse variance weighted	11	-0.0117954	0.0353188	0.988274	0.922175	1.05911	0.738403	0.971809	0.811808	0.853693
CD3 on CD4+	Diabetic nephropathy	Inverse variance weighted	30	-0.0157655	0.030424	0.984358	0.927376	1.04484	0.604324	0.971809	0.183696	0.942469
CD3 on CD45RA- CD4+	Diabetic nephropathy	Inverse variance weighted	28	0.0138139	0.0261006	1.01391	0.963345	1.06713	0.596629	0.971809	0.330435	0.0410825
CD3 on CD45RA+ CD4+	Diabetic nephropathy	Inverse variance weighted	31	0.0272704	0.0213667	1.02765	0.985498	1.0716	0.201849	0.971809	0.556874	0.280244
CD3 on CD8br	Diabetic nephropathy	Inverse variance weighted	21	-0.0213554	0.0247756	0.978871	0.932473	1.02758	0.388714	0.971809	0.978839	0.215372
CD3 on CM CD4+	Diabetic nephropathy	Inverse variance weighted	25	0.0185419	0.0222843	1.01871	0.975178	1.0642	0.405374	0.971809	0.582842	0.0741898
CD3 on CM CD8br	Diabetic nephropathy	Inverse variance weighted	18	0.0107019	0.0466977	1.01076	0.922355	1.10764	0.818734	0.971809	0.0797027	0.872536
CD3 on EM CD4+	Diabetic nephropathy	Inverse variance weighted	19	-0.0091479	0.0282406	0.990894	0.937537	1.04729	0.745993	0.971809	0.413403	0.84624
CD3 on EM CD8br	Diabetic nephropathy	Inverse variance weighted	18	-0.0300035	0.0338981	0.970442	0.908061	1.03711	0.376097	0.971809	0.78276	0.350863
CD3 on HLA DR+ CD4+	Diabetic nephropathy	Inverse variance weighted	26	-0.0254636	0.0322226	0.974858	0.915193	1.03841	0.429388	0.971809	0.233832	0.495405
CD3 on HLA DR+ CD8br	Diabetic nephropathy	Inverse variance weighted	26	0.00308638	0.029707	1.00309	0.946353	1.06323	0.917253	0.991287	0.659324	0.890077
CD3 on HLA DR+ T cell	Diabetic nephropathy	Inverse variance weighted	27	-0.0127564	0.0250604	0.987325	0.940001	1.03703	0.610734	0.971809	0.706281	0.997502
CD3 on Naive CD4+	Diabetic nephropathy	Inverse variance weighted	28	-0.00824216	0.0220853	0.991792	0.949776	1.03567	0.709002	0.971809	0.843648	0.754975
CD3 on naive CD8br	Diabetic nephropathy	Inverse variance weighted	25	-0.00573417	0.0252143	0.994282	0.946339	1.04465	0.820099	0.971809	0.810071	0.262042
CD3 on NKT	Diabetic nephropathy	Inverse variance weighted	16	0.0610335	0.0466875	1.06293	0.969986	1.16479	0.191119	0.971809	0.627727	0.784504
CD3 on resting Treg	Diabetic nephropathy	Inverse variance weighted	36	0.0125485	0.0271673	1.01263	0.960118	1.06801	0.644155	0.971809	0.455446	0.708233
CD3 on secreting Treg	Diabetic nephropathy	Inverse variance weighted	21	0.0220925	0.0273045	1.02234	0.969064	1.07854	0.418449	0.971809	0.294177	0.233579
CD3 on T cell	Diabetic nephropathy	Inverse variance weighted	31	-0.0067516	0.0191532	0.993271	0.956675	1.03127	0.72446	0.971809	0.685981	0.866336
CD3 on TD CD4+	Diabetic nephropathy	Inverse variance weighted	26	-0.0480674	0.0264581	0.95307	0.904905	1.0038	0.0692569	0.881694	0.694931	0.365545
CD3 on TD CD8br	Diabetic nephropathy	Inverse variance weighted	23	0.00694108	0.0338994	1.00697	0.942234	1.07614	0.837763	0.975167	0.795779	0.520824
CD33- HLA DR- AC	Diabetic nephropathy	Inverse variance weighted	21	0.0692064	0.0302598	1.07166	1.00995	1.13714	0.0221917	0.817894	0.661537	0.839276
CD33- HLA DR+ AC	Diabetic nephropathy	Inverse variance weighted	34	-0.020388	0.0179138	0.979818	0.946013	1.01483	0.255071	0.971809	0.224221	0.984787
CD33 on basophil	Diabetic nephropathy	Inverse variance weighted	23	0.0105381	0.0133759	1.01059	0.984444	1.03744	0.430786	0.971809	0.774595	0.219964
CD33 on CD14+ monocyte	Diabetic nephropathy	Inverse variance weighted	20	-0.00497454	0.0209156	0.995038	0.955072	1.03668	0.812006	0.971809	0.216397	0.477678
CD33 on CD33br HLA DR+	Diabetic nephropathy	Inverse variance weighted	24	0.000801898	0.0169873	1.0008	0.968029	1.03469	0.962349	0.991287	0.365272	0.543292
CD33 on CD33br HLA DR+ CD14-	Diabetic nephropathy	Inverse variance weighted	22	0.00549368	0.0169865	1.00551	0.972583	1.03955	0.746382	0.971809	0.760911	0.952416
CD33 on CD33br HLA DR+ CD14dim	Diabetic nephropathy	Inverse variance weighted	28	-0.00132313	0.0147554	0.998678	0.970209	1.02798	0.928549	0.991287	0.460463	0.305273
CD33 on CD33dim HLA DR-	Diabetic nephropathy	Inverse variance weighted	20	0.0239765	0.0186625	1.02427	0.987477	1.06243	0.198881	0.971809	0.735993	0.0649955
CD33 on CD33dim HLA DR+ CD11b-	Diabetic nephropathy	Inverse variance weighted	22	0.00078879	0.0189095	1.00079	0.964376	1.03858	0.966727	0.991287	0.802778	0.771242
CD33 on CD33dim HLA DR+ CD11b+	Diabetic nephropathy	Inverse variance weighted	21	-0.00604142	0.0202704	0.993977	0.95526	1.03426	0.765671	0.971809	0.297404	0.432146
CD33 on CD66b++ myeloid cell	Diabetic nephropathy	Inverse variance weighted	19	0.0163818	0.0198807	1.01652	0.977669	1.05691	0.409936	0.971809	0.435039	0.0719099
CD33 on Gr MDSC	Diabetic nephropathy	Inverse variance weighted	20	0.0354403	0.020645	1.03608	0.994989	1.07886	0.0860423	0.881694	0.744677	0.200088
CD33 on Im MDSC	Diabetic nephropathy	Inverse variance weighted	23	0.00604826	0.0193442	1.00607	0.968636	1.04494	0.754535	0.971809	0.44157	0.265856
CD33 on Mo MDSC	Diabetic nephropathy	Inverse variance weighted	21	0.00463913	0.0184029	1.00465	0.969058	1.04155	0.800974	0.971809	0.651322	0.902129
CD33br HLA DR+ AC	Diabetic nephropathy	Inverse variance weighted	29	0.012577	0.0138669	1.01266	0.985504	1.04056	0.364418	0.971809	0.998929	0.930806
CD33br HLA DR+ CD14- %CD33br HLA DR+	Diabetic nephropathy	Inverse variance weighted	19	-0.0212153	0.0239728	0.979008	0.934072	1.02611	0.376172	0.971809	0.892388	0.53906
CD33br HLA DR+ CD14- AC	Diabetic nephropathy	Inverse variance weighted	29	0.0154716	0.0113197	1.01559	0.993308	1.03838	0.171692	0.971809	0.935827	0.363417
CD33br HLA DR+ CD14dim %CD33br HLA DR+	Diabetic nephropathy	Inverse variance weighted	23	0.017324	0.0303487	1.01747	0.958717	1.07983	0.568114	0.971809	0.306459	0.990176
CD33br HLA DR+ CD14dim AC	Diabetic nephropathy	Inverse variance weighted	28	0.00469091	0.0170285	1.0047	0.971723	1.0388	0.782952	0.971809	0.928882	0.675407
CD33dim HLA DR- AC	Diabetic nephropathy	Inverse variance weighted	24	0.0165935	0.0128504	1.01673	0.991444	1.04267	0.196606	0.971809	0.528699	0.686485
CD33dim HLA DR+ CD11b- %CD33dim HLA DR+	Diabetic nephropathy	Inverse variance weighted	23	-0.00210817	0.0201059	0.997894	0.959334	1.038	0.916492	0.991287	0.0341123	0.350597
CD33dim HLA DR+ CD11b- AC	Diabetic nephropathy	Inverse variance weighted	28	0.019404	0.0198941	1.01959	0.980602	1.06014	0.329378	0.971809	0.107881	0.600735
CD33dim HLA DR+ CD11b+ %CD33dim HLA DR+	Diabetic nephropathy	Inverse variance weighted	24	0.0209267	0.0185218	1.02115	0.984742	1.0589	0.258543	0.971809	0.250881	0.431822
CD33dim HLA DR+ CD11b+ AC	Diabetic nephropathy	Inverse variance weighted	27	0.0983756	0.0242156	1.10338	1.05223	1.15701	4.86e-05	0.0118422	0.559875	0.463641
CD34 on HSC	Diabetic nephropathy	Inverse variance weighted	13	-0.0309727	0.0184438	0.969502	0.935081	1.00519	0.0930925	0.881694	0.492292	0.131736
CD38 on CD20-	Diabetic nephropathy	Inverse variance weighted	20	-0.0205939	0.0539013	0.979617	0.881403	1.08877	0.702411	0.971809	0.484968	0.686133
CD38 on CD3- CD19-	Diabetic nephropathy	Inverse variance weighted	18	-0.0308586	0.0398627	0.969613	0.89674	1.04841	0.438858	0.971809	0.0392081	0.817476
CD38 on IgD- CD38br	Diabetic nephropathy	Inverse variance weighted	13	-0.0142543	0.0129662	0.985847	0.961108	1.01122	0.271617	0.971809	0.312278	0.843142
CD38 on IgD- CD38dim	Diabetic nephropathy	Inverse variance weighted	20	-0.0319923	0.0195305	0.968514	0.93214	1.00631	0.101408	0.881694	0.762708	0.9816
CD38 on IgD+	Diabetic nephropathy	Inverse variance weighted	14	0.0510134	0.071192	1.05234	0.915282	1.20991	0.473645	0.971809	0.345433	0.0248444
CD38 on IgD+ CD24-	Diabetic nephropathy	Inverse variance weighted	16	0.0711763	0.0491235	1.07377	0.975207	1.1823	0.147359	0.94117	0.0805449	0.179399
CD38 on IgD+ CD38br	Diabetic nephropathy	Inverse variance weighted	17	0.0573208	0.0319382	1.059	0.994736	1.12741	0.0726951	0.881694	0.770085	0.967321
CD38 on IgD+ CD38dim	Diabetic nephropathy	Inverse variance weighted	23	-0.0123991	0.0301083	0.987677	0.931079	1.04772	0.680473	0.971809	0.612683	0.439855
CD38 on naive-mature B cell	Diabetic nephropathy	Inverse variance weighted	25	0.0308419	0.0314458	1.03132	0.969677	1.09689	0.326693	0.971809	0.288474	0.357905
CD38 on PB/PC	Diabetic nephropathy	Inverse variance weighted	14	-0.0684303	0.0531756	0.933859	0.841428	1.03644	0.198138	0.971809	0.229309	0.64731
CD38 on transitional	Diabetic nephropathy	Inverse variance weighted	23	0.00927168	0.0294288	1.00931	0.952744	1.06924	0.75272	0.971809	0.832688	0.564457
CD39 on CD39+ activated Treg	Diabetic nephropathy	Inverse variance weighted	22	-0.0153128	0.0307876	0.984804	0.927135	1.04606	0.618929	0.971809	0.408049	0.989309
CD39 on CD39+ CD4+	Diabetic nephropathy	Inverse variance weighted	20	0.00151003	0.0210341	1.00151	0.961062	1.04366	0.942769	0.991287	0.436895	0.75808
CD39 on CD39+ CD8br	Diabetic nephropathy	Inverse variance weighted	24	0.0276774	0.0402739	1.02806	0.950032	1.11251	0.491938	0.971809	0.116936	0.785383
CD39 on CD39+ secreting Treg	Diabetic nephropathy	Inverse variance weighted	23	0.0116882	0.0171293	1.01176	0.978353	1.0463	0.495015	0.971809	0.457999	0.555074
CD39 on granulocyte	Diabetic nephropathy	Inverse variance weighted	26	-0.0082933	0.0327967	0.991741	0.929996	1.05759	0.800368	0.971809	0.144921	0.679107
CD39 on monocyte	Diabetic nephropathy	Inverse variance weighted	22	-0.00949762	0.0187648	0.990547	0.954778	1.02766	0.612759	0.971809	0.0425117	0.677544
CD39+ activated Treg %activated Treg	Diabetic nephropathy	Inverse variance weighted	7	-0.0324998	0.0540073	0.968023	0.87079	1.07611	0.547329	0.971809	0.549371	0.201607
CD39+ activated Treg %CD4 Treg	Diabetic nephropathy	Inverse variance weighted	26	0.00341747	0.0164202	1.00342	0.971644	1.03624	0.83513	0.975167	0.401062	0.759122
CD39+ activated Treg AC	Diabetic nephropathy	Inverse variance weighted	30	-0.00707277	0.0218011	0.992952	0.951417	1.0363	0.745618	0.971809	0.315574	0.372091
CD39+ CD4+ %CD4+	Diabetic nephropathy	Inverse variance weighted	25	0.00273606	0.0206314	1.00274	0.963	1.04412	0.894497	0.991287	0.958374	0.319114
CD39+ CD4+ %T cell	Diabetic nephropathy	Inverse variance weighted	31	0.0114049	0.0191617	1.01147	0.974187	1.05018	0.551717	0.971809	0.0820879	0.391093
CD39+ CD4+ AC	Diabetic nephropathy	Inverse variance weighted	29	0.00035314	0.0199144	1.00035	0.962059	1.04017	0.985852	0.998047	0.584008	0.812136
CD39+ CD8br %CD8br	Diabetic nephropathy	Inverse variance weighted	19	0.00892132	0.027871	1.00896	0.955323	1.06561	0.748898	0.971809	0.90141	0.421866
CD39+ CD8br %T cell	Diabetic nephropathy	Inverse variance weighted	20	0.0202321	0.0384653	1.02044	0.946334	1.10035	0.5989	0.971809	0.771193	0.164885
CD39+ CD8br AC	Diabetic nephropathy	Inverse variance weighted	23	0.0232228	0.0269889	1.02349	0.970761	1.07909	0.389537	0.971809	0.692928	0.198464
CD39+ resting Treg % CD4 Treg	Diabetic nephropathy	Inverse variance weighted	35	0.0138991	0.0130213	1.014	0.988445	1.04021	0.285789	0.971809	0.576087	0.208752
CD39+ resting Treg %resting Treg	Diabetic nephropathy	Inverse variance weighted	26	0.00929661	0.0202222	1.00934	0.970117	1.05015	0.645715	0.971809	0.428128	0.74036
CD39+ resting Treg AC	Diabetic nephropathy	Inverse variance weighted	27	0.00454624	0.0263577	1.00456	0.953978	1.05782	0.863058	0.988864	0.0456786	0.83027
CD39+ secreting Treg AC	Diabetic nephropathy	Inverse variance weighted	27	-0.00630058	0.0204682	0.993719	0.954643	1.0344	0.758217	0.971809	0.317272	0.59719
CD39+ secreting Treg %CD4 Treg	Diabetic nephropathy	Inverse variance weighted	20	-0.00610882	0.0200324	0.99391	0.955642	1.03371	0.760406	0.971809	0.417879	0.279079
CD39+ secreting Treg %secreting Treg	Diabetic nephropathy	Inverse variance weighted	26	-0.0190168	0.0203409	0.981163	0.942815	1.02107	0.349838	0.971809	0.226707	0.585449
CD4 on activated & secreting Treg	Diabetic nephropathy	Inverse variance weighted	31	0.0359409	0.0215388	1.03659	0.993744	1.08129	0.0951852	0.881694	0.134988	0.34889
CD4 on activated Treg	Diabetic nephropathy	Inverse variance weighted	24	0.0476339	0.0248393	1.04879	0.998949	1.10111	0.0551515	0.881694	0.0597354	0.273851
CD4 on CD28+ CD4+	Diabetic nephropathy	Inverse variance weighted	21	0.0598414	0.0486508	1.06167	0.965109	1.16789	0.21869	0.971809	0.0394788	0.543061
CD4 on CD39+ activated Treg	Diabetic nephropathy	Inverse variance weighted	23	0.0305625	0.0355997	1.03103	0.961546	1.10554	0.390614	0.971809	0.144408	0.766385
CD4 on CD39+ CD4+	Diabetic nephropathy	Inverse variance weighted	27	0.000107274	0.0309206	1.00011	0.941297	1.06259	0.997232	0.998598	0.57429	0.512541
CD4 on CD39+ resting Treg	Diabetic nephropathy	Inverse variance weighted	13	-0.0558781	0.038453	0.945654	0.877002	1.01968	0.146181	0.94117	0.215711	0.201301
CD4 on CD39+ secreting Treg	Diabetic nephropathy	Inverse variance weighted	22	-0.00881096	0.0295193	0.991228	0.935505	1.05027	0.765336	0.971809	0.000884355	0.0781787
CD4 on CD4 Treg	Diabetic nephropathy	Inverse variance weighted	28	0.0552954	0.028689	1.05685	0.999065	1.11798	0.0539289	0.881694	0.0377265	0.61428
CD4 on CD4+	Diabetic nephropathy	Inverse variance weighted	22	0.0737847	0.0471854	1.07658	0.981475	1.18089	0.117883	0.881694	0.0028808	0.0900382
CD4 on CD45RA+ CD4+	Diabetic nephropathy	Inverse variance weighted	27	0.0253021	0.0418671	1.02562	0.944823	1.11334	0.545615	0.971809	0.00685518	0.661859
CD4 on CM CD4 +	Diabetic nephropathy	Inverse variance weighted	15	0.0754919	0.055485	1.07841	0.967288	1.20231	0.173646	0.971809	0.00941513	0.931139
CD4 on EM CD4+	Diabetic nephropathy	Inverse variance weighted	20	0.0242459	0.0398777	1.02454	0.947513	1.10783	0.543183	0.971809	0.0150609	0.894772
CD4 on HLA DR+ CD4+	Diabetic nephropathy	Inverse variance weighted	21	0.0118716	0.0398633	1.01194	0.935887	1.09418	0.76585	0.971809	0.882002	0.782075
CD4 on monocyte	Diabetic nephropathy	Inverse variance weighted	13	-0.0493657	0.0404621	0.951833	0.879263	1.03039	0.222446	0.971809	0.843797	0.156913
CD4 on naive CD4+	Diabetic nephropathy	Inverse variance weighted	20	0.0358614	0.0404905	1.03651	0.957433	1.12212	0.375793	0.971809	0.194301	0.527971
CD4 on resting Treg	Diabetic nephropathy	Inverse variance weighted	13	0.0359874	0.0505389	1.03664	0.938879	1.14459	0.47642	0.971809	0.373145	0.574218
CD4 on secreting Treg	Diabetic nephropathy	Inverse variance weighted	26	0.0244234	0.0244678	1.02472	0.976741	1.07506	0.318189	0.971809	0.9927	0.961982
CD4 on TD CD4+	Diabetic nephropathy	Inverse variance weighted	25	-0.0461208	0.0314309	0.954927	0.897874	1.0156	0.142275	0.94117	0.440432	0.297162
CD4 Treg %CD4	Diabetic nephropathy	Inverse variance weighted	19	-0.0848394	0.089759	0.91866	0.77046	1.09537	0.344561	0.971809	3.36639e-23	0.361438
CD4 Treg %T cell	Diabetic nephropathy	Inverse variance weighted	16	-0.0120434	0.0384149	0.988029	0.916369	1.06529	0.753894	0.971809	0.77567	0.400315
CD4 Treg AC	Diabetic nephropathy	Inverse variance weighted	21	0.00998206	0.0402778	1.01003	0.933362	1.093	0.804266	0.971809	0.0531752	0.801173
CD4/CD8br	Diabetic nephropathy	Inverse variance weighted	14	0.0189638	0.0865628	1.01914	0.860106	1.20759	0.826591	0.971809	5.38249e-05	0.353607
CD4+ %leukocyte	Diabetic nephropathy	Inverse variance weighted	15	-0.079845	0.0454661	0.923259	0.844544	1.00931	0.0790636	0.881694	0.677101	0.286802
CD4+ %T cell	Diabetic nephropathy	Inverse variance weighted	22	0.0423921	0.0383459	1.0433	0.967765	1.12474	0.268935	0.971809	0.425236	0.0321529
CD4+ AC	Diabetic nephropathy	Inverse variance weighted	22	0.102064	0.0644927	1.10745	0.975952	1.25667	0.113522	0.881694	5.33261e-12	0.789972
CD4+ CD8dim %leukocyte	Diabetic nephropathy	Inverse variance weighted	15	-0.127878	0.0616688	0.879961	0.779776	0.993018	0.0381147	0.881694	0.0966318	0.765374
CD4+ CD8dim %lymphocyte	Diabetic nephropathy	Inverse variance weighted	20	-0.049599	0.054024	0.951611	0.855999	1.0579	0.358571	0.971809	0.0327794	0.571535
CD4+ CD8dim AC	Diabetic nephropathy	Inverse variance weighted	17	-0.0380157	0.0389308	0.962698	0.891972	1.03903	0.32882	0.971809	0.287386	0.466064
CD40 on CD14- CD16+ monocyte	Diabetic nephropathy	Inverse variance weighted	28	0.0155707	0.019522	1.01569	0.977563	1.05531	0.425105	0.971809	0.337429	0.800475
CD40 on CD14+ CD16- monocyte	Diabetic nephropathy	Inverse variance weighted	23	0.0353581	0.0266092	1.03599	0.983344	1.09146	0.183917	0.971809	0.399934	0.857193
CD40 on CD14+ CD16+ monocyte	Diabetic nephropathy	Inverse variance weighted	20	0.0158532	0.0225841	1.01598	0.971988	1.06196	0.482704	0.971809	0.10619	0.679062
CD40 on monocytes	Diabetic nephropathy	Inverse variance weighted	29	0.00800037	0.0154042	1.00803	0.978053	1.03893	0.603508	0.971809	0.172116	0.885053
CD45 on B cell	Diabetic nephropathy	Inverse variance weighted	17	0.0232111	0.032661	1.02348	0.960017	1.09114	0.477292	0.971809	0.000716284	0.0697775
CD45 on basophil	Diabetic nephropathy	Inverse variance weighted	18	-0.027975	0.0296181	0.972413	0.91757	1.03053	0.344903	0.971809	0.67829	0.632861
CD45 on CD14+ monocyte	Diabetic nephropathy	Inverse variance weighted	16	0.0458696	0.0460383	1.04694	0.956604	1.1458	0.319087	0.971809	0.108628	0.681448
CD45 on CD33- HLA DR-	Diabetic nephropathy	Inverse variance weighted	14	0.00231974	0.041292	1.00232	0.924398	1.08682	0.955199	0.991287	0.341624	0.904676
CD45 on CD33- HLA DR+	Diabetic nephropathy	Inverse variance weighted	24	-0.000563522	0.0121187	0.999437	0.975977	1.02346	0.962912	0.991287	0.597506	0.831673
CD45 on CD33br HLA DR+	Diabetic nephropathy	Inverse variance weighted	16	-0.0011449	0.0213358	0.998856	0.957947	1.04151	0.957205	0.991287	0.798709	0.179432
CD45 on CD33br HLA DR+ CD14-	Diabetic nephropathy	Inverse variance weighted	18	-0.0132133	0.0354398	0.986874	0.92065	1.05786	0.709269	0.971809	0.471267	0.339476
CD45 on CD33br HLA DR+ CD14dim	Diabetic nephropathy	Inverse variance weighted	15	-0.0126149	0.0295749	0.987464	0.931851	1.0464	0.669713	0.971809	0.768162	0.958314
CD45 on CD33dim HLA DR-	Diabetic nephropathy	Inverse variance weighted	18	0.00982584	0.0314797	1.00987	0.949448	1.07415	0.75494	0.971809	0.347435	0.560002
CD45 on CD33dim HLA DR+ CD11b-	Diabetic nephropathy	Inverse variance weighted	9	-0.0661504	0.0638108	0.93599	0.825951	1.06069	0.299892	0.971809	0.178103	0.481532
CD45 on CD4+	Diabetic nephropathy	Inverse variance weighted	12	-0.269463	0.189812	0.763789	0.526505	1.10801	0.155715	0.94117	1.12903e-19	0.690706
CD45 on CD66b++ myelod cell	Diabetic nephropathy	Inverse variance weighted	15	0.0175878	0.0344472	1.01774	0.951297	1.08883	0.60965	0.971809	0.136883	0.289481
CD45 on CD8br	Diabetic nephropathy	Inverse variance weighted	27	0.0112452	0.0090102	1.01131	0.993606	1.02933	0.21201	0.971809	0.252154	0.724609
CD45 on Gr MDSC	Diabetic nephropathy	Inverse variance weighted	18	0.00974564	0.0287057	1.00979	0.954548	1.06824	0.734232	0.971809	0.63983	0.68024
CD45 on granulocyte	Diabetic nephropathy	Inverse variance weighted	16	-0.00687604	0.0346129	0.993148	0.928006	1.06286	0.842532	0.979159	0.232708	0.913502
CD45 on HLA DR+ CD4+	Diabetic nephropathy	Inverse variance weighted	17	-0.0642077	0.0843742	0.93781	0.794867	1.10646	0.446665	0.971809	7.10691e-20	0.517741
CD45 on HLA DR+ CD8br	Diabetic nephropathy	Inverse variance weighted	19	0.0312425	0.0331691	1.03174	0.966795	1.10104	0.346237	0.971809	0.0630757	0.837024
CD45 on HLA DR+ NK	Diabetic nephropathy	Inverse variance weighted	13	0.0157857	0.0546508	1.01591	0.912717	1.13077	0.772699	0.971809	0.168828	0.65745
CD45 on HLA DR+ T cell	Diabetic nephropathy	Inverse variance weighted	18	0.0869842	0.0299981	1.09088	1.02859	1.15694	0.00373568	0.371975	0.270646	0.148336
CD45 on Im MDSC	Diabetic nephropathy	Inverse variance weighted	11	-0.00814431	0.0233815	0.991889	0.947459	1.0384	0.727598	0.971809	0.261038	0.58175
CD45 on lymphocyte	Diabetic nephropathy	Inverse variance weighted	24	0.0953515	0.0331932	1.10005	1.03076	1.17399	0.00407086	0.371975	0.526576	0.887661
CD45 on lymphocyte	Diabetic nephropathy	Inverse variance weighted	17	-0.00255783	0.0345702	0.997445	0.9321	1.06737	0.941019	0.991287	0.892409	0.469264
CD45 on Mo MDSC	Diabetic nephropathy	Inverse variance weighted	15	0.0334003	0.0305693	1.03396	0.973833	1.09781	0.274566	0.971809	0.390646	0.93836
CD45 on NK	Diabetic nephropathy	Inverse variance weighted	27	0.0235906	0.0335665	1.02387	0.958678	1.0935	0.482181	0.971809	0.148424	0.0134206
CD45 on NKT	Diabetic nephropathy	Inverse variance weighted	22	0.0358532	0.0304937	1.0365	0.976369	1.10034	0.239691	0.971809	0.146585	0.0936569
CD45 on T cell	Diabetic nephropathy	Inverse variance weighted	15	-0.0554066	0.0658754	0.9461	0.831501	1.07649	0.400302	0.971809	4.28393e-07	0.418474
CD45RA- CD28- CD8br %CD8br	Diabetic nephropathy	Inverse variance weighted	51	-8.21e-05	0.000541665	0.999918	0.998857	1.00098	0.879467	0.989194	0.240767	0.648924
CD45RA- CD28- CD8br %T cell	Diabetic nephropathy	Inverse variance weighted	176	-0.000586152	0.000442675	0.999414	0.998547	1.00028	0.185465	0.971809	0.716248	0.0688926
CD45RA- CD28- CD8br AC	Diabetic nephropathy	Inverse variance weighted	326	6.49e-06	1.64e-05	1.00001	0.999974	1.00004	0.693038	0.971809	0.640052	0.897208
CD45RA- CD4+ %CD4+	Diabetic nephropathy	Inverse variance weighted	29	-0.0622066	0.056413	0.939689	0.841326	1.04955	0.270158	0.971809	3.28307e-11	0.354243
CD45RA- CD4+ %T cell	Diabetic nephropathy	Inverse variance weighted	25	-0.00741993	0.0244389	0.992608	0.946182	1.04131	0.761423	0.971809	3.81233e-14	0.265156
CD45RA- CD4+ AC	Diabetic nephropathy	Inverse variance weighted	16	-0.0135915	0.0186273	0.9865	0.951133	1.02318	0.4656	0.971809	0.448382	0.481564
CD45RA on CD39+ resting Treg	Diabetic nephropathy	Inverse variance weighted	8	0.00549438	0.0791482	1.00551	0.861021	1.17424	0.944656	0.991287	0.000510805	0.632479
CD45RA on naive CD4+	Diabetic nephropathy	Inverse variance weighted	32	-0.0079785	0.0200853	0.992053	0.953758	1.03189	0.691197	0.971809	0.827008	0.400254
CD45RA on naive CD8br	Diabetic nephropathy	Inverse variance weighted	23	0.0029461	0.0238638	1.00295	0.95712	1.05098	0.901747	0.991287	0.110567	0.912272
CD45RA on resting Treg	Diabetic nephropathy	Inverse variance weighted	29	0.0154872	0.0146838	1.01561	0.986795	1.04526	0.291555	0.971809	0.982467	0.495538
CD45RA on TD CD8br	Diabetic nephropathy	Inverse variance weighted	14	0.0113792	0.0701961	1.01144	0.881434	1.16063	0.871223	0.989194	0.0169211	0.756444
CD45RA+ CD28- CD8br %CD8br	Diabetic nephropathy	Inverse variance weighted	32	0.000598505	0.000772974	1.0006	0.999084	1.00212	0.43876	0.971809	0.110812	0.0483357
CD45RA+ CD28- CD8br %T cell	Diabetic nephropathy	Inverse variance weighted	199	-0.000139384	0.000330794	0.999861	0.999213	1.00051	0.67349	0.971809	0.494314	0.343096
CD45RA+ CD28- CD8br AC	Diabetic nephropathy	Inverse variance weighted	711	-7.25e-07	7.93e-06	0.999999	0.999984	1.00001	0.927141	0.991287	0.144168	0.448645
CD45RA+ CD8br %CD8br	Diabetic nephropathy	Inverse variance weighted	25	-0.00596379	0.0182624	0.994054	0.959102	1.03028	0.744	0.971809	0.0778402	0.29721
CD45RA+ CD8br %T cell	Diabetic nephropathy	Inverse variance weighted	33	-0.0127993	0.0131376	0.987282	0.962185	1.01303	0.32993	0.971809	0.0642633	0.104719
CD45RA+ CD8br AC	Diabetic nephropathy	Inverse variance weighted	27	0.000985638	0.0264938	1.00099	0.950334	1.05434	0.970323	0.991287	6.23677e-23	0.00433189
CD4RA on TD CD4+	Diabetic nephropathy	Inverse variance weighted	33	0.00652172	0.0205408	1.00654	0.966825	1.04789	0.750864	0.971809	0.0404709	0.0988945
CD62L- CD86+ myeloid DC %DC	Diabetic nephropathy	Inverse variance weighted	19	0.0150579	0.0268733	1.01517	0.963085	1.07008	0.575256	0.971809	0.588618	0.797968
CD62L- CD86+ myeloid DC AC	Diabetic nephropathy	Inverse variance weighted	20	0.00740309	0.0261425	1.00743	0.957111	1.0604	0.777037	0.971809	0.488992	0.674716
CD62L- DC %DC	Diabetic nephropathy	Inverse variance weighted	22	0.000398249	0.0246782	1.0004	0.953161	1.04998	0.987125	0.998047	0.831174	0.936099
CD62L- DC AC	Diabetic nephropathy	Inverse variance weighted	19	0.0208297	0.0190441	1.02105	0.983639	1.05988	0.274061	0.971809	0.272469	0.806397
CD62L- HLA DR++ monocyte %monocyte	Diabetic nephropathy	Inverse variance weighted	13	0.0287186	0.0305638	1.02913	0.969295	1.09267	0.347409	0.971809	0.876763	0.148387
CD62L- HLA DR++ monocyte AC	Diabetic nephropathy	Inverse variance weighted	19	0.0498759	0.0610715	1.05114	0.932558	1.1848	0.414111	0.971809	0.0845402	0.387727
CD62L- monocyte %monocyte	Diabetic nephropathy	Inverse variance weighted	23	-0.0119587	0.0315473	0.988113	0.928865	1.05114	0.704635	0.971809	0.928936	0.944256
CD62L- monocyte AC	Diabetic nephropathy	Inverse variance weighted	19	0.00280727	0.0254507	1.00281	0.954015	1.0541	0.91217	0.991287	0.668398	0.994394
CD62L- myeloid DC %DC	Diabetic nephropathy	Inverse variance weighted	25	0.0137839	0.0223618	1.01388	0.970402	1.05931	0.53763	0.971809	0.798084	0.804148
CD62L- myeloid DC AC	Diabetic nephropathy	Inverse variance weighted	17	0.0296924	0.0352246	1.03014	0.961416	1.10377	0.399258	0.971809	0.651799	0.592484
CD62L on CD62L+ DC	Diabetic nephropathy	Inverse variance weighted	26	-0.0412469	0.0375982	0.959592	0.89142	1.03298	0.272622	0.971809	0.0918888	0.616979
CD62L on CD62L+ myeloid DC	Diabetic nephropathy	Inverse variance weighted	15	-0.0366497	0.0474838	0.964014	0.878343	1.05804	0.440212	0.971809	0.35802	0.53318
CD62L on CD62L+ plasmacytoid DC	Diabetic nephropathy	Inverse variance weighted	15	0.00603269	0.0479879	1.00605	0.915739	1.10527	0.899959	0.991287	0.142774	0.0412383
CD62L on granulocyte	Diabetic nephropathy	Inverse variance weighted	16	0.051299	0.0529482	1.05264	0.948874	1.16775	0.332619	0.971809	0.231699	0.058476
CD62L on monocyte	Diabetic nephropathy	Inverse variance weighted	25	-0.0434496	0.0213047	0.957481	0.918322	0.998309	0.0414063	0.881694	0.670084	0.174909
CD62L- plasmacytoid DC %DC	Diabetic nephropathy	Inverse variance weighted	19	-0.0144573	0.0310685	0.985647	0.927417	1.04753	0.641691	0.971809	0.273031	0.491095
CD62L- plasmacytoid DC AC	Diabetic nephropathy	Inverse variance weighted	24	-0.0371106	0.0406535	0.96357	0.889771	1.04349	0.36132	0.971809	0.0941953	0.538191
CD64 on CD14- CD16-	Diabetic nephropathy	Inverse variance weighted	15	0.401928	0.159796	1.4947	1.09278	2.04445	0.0118944	0.63517	6.49007e-29	0.755021
CD64 on CD14- CD16+ monocyte	Diabetic nephropathy	Inverse variance weighted	20	-0.020901	0.0474259	0.979316	0.892387	1.07471	0.659425	0.971809	0.100155	0.39021
CD64 on CD14+ CD16- monocyte	Diabetic nephropathy	Inverse variance weighted	34	-0.00773569	0.0117052	0.992294	0.969788	1.01532	0.508693	0.971809	0.386347	0.438413
CD64 on CD14+ CD16+ monocyte	Diabetic nephropathy	Inverse variance weighted	12	-0.0591383	0.0739471	0.942576	0.815401	1.08959	0.423863	0.971809	0.252637	0.861221
CD64 on monocyte	Diabetic nephropathy	Inverse variance weighted	28	0.0207424	0.0242738	1.02096	0.973523	1.07071	0.392818	0.971809	0.338595	0.250515
CD66b on CD66b++ myeloid cell	Diabetic nephropathy	Inverse variance weighted	25	0.00141273	0.0273205	1.00141	0.9492	1.0565	0.95876	0.991287	0.160333	0.326499
CD66b on Gr MDSC	Diabetic nephropathy	Inverse variance weighted	21	0.0280985	0.026386	1.0285	0.976659	1.08309	0.286921	0.971809	0.955025	0.729637
CD66b++ myeloid cell AC	Diabetic nephropathy	Inverse variance weighted	17	-0.0343215	0.034198	0.966261	0.903617	1.03325	0.315565	0.971809	0.817275	0.26926
CD8 on CD8br	Diabetic nephropathy	Inverse variance weighted	26	-0.0430202	0.0483272	0.957892	0.871324	1.05306	0.373366	0.971809	1.10562e-07	0.0818735
CD8 on CD28- CD8br	Diabetic nephropathy	Inverse variance weighted	20	-0.0461398	0.0476442	0.954908	0.869774	1.04838	0.332833	0.971809	0.351877	0.813409
CD8 on CD28+ CD45RA- CD8br	Diabetic nephropathy	Inverse variance weighted	16	-0.051551	0.0530404	0.949755	0.855978	1.05381	0.331091	0.971809	0.136239	0.931485
CD8 on CD28+ CD45RA+ CD8br	Diabetic nephropathy	Inverse variance weighted	24	0.00324748	0.0332788	1.00325	0.939903	1.07087	0.922263	0.991287	0.059166	0.497825
CD8 on CD39+ CD8br	Diabetic nephropathy	Inverse variance weighted	24	0.0324893	0.0503244	1.03302	0.935994	1.14011	0.51854	0.971809	0.00471978	0.863317
CD8 on CM CD8br	Diabetic nephropathy	Inverse variance weighted	13	0.0707331	0.0786641	1.07329	0.919938	1.25222	0.368558	0.971809	0.00162311	0.205463
CD8 on EM CD8br	Diabetic nephropathy	Inverse variance weighted	24	0.0239268	0.0389836	1.02422	0.948872	1.10554	0.53937	0.971809	0.0948498	0.890709
CD8 on HLA DR+ CD8br	Diabetic nephropathy	Inverse variance weighted	24	-0.00953577	0.0318557	0.99051	0.930556	1.05433	0.764679	0.971809	0.00287091	0.162197
CD8 on naive CD8br	Diabetic nephropathy	Inverse variance weighted	17	-0.0801844	0.0453485	0.922946	0.844452	1.00874	0.0770303	0.881694	0.600847	0.685607
CD8 on NKT	Diabetic nephropathy	Inverse variance weighted	18	0.0856667	0.0877912	1.08944	0.917224	1.294	0.329163	0.971809	7.88212e-14	0.728373
CD8 on TD CD8br	Diabetic nephropathy	Inverse variance weighted	16	0.00578937	0.0517839	1.00581	0.90873	1.11325	0.910983	0.991287	0.0129852	0.259693
CD80 on CD62L+ myeloid DC	Diabetic nephropathy	Inverse variance weighted	26	-0.00409027	0.0198586	0.995918	0.957899	1.03545	0.836815	0.975167	0.777192	0.184321
CD80 on CD62L+ plasmacytoid DC	Diabetic nephropathy	Inverse variance weighted	20	0.00320311	0.025291	1.00321	0.954691	1.05419	0.899217	0.991287	0.216865	0.808812
CD80 on granulocyte	Diabetic nephropathy	Inverse variance weighted	33	-0.0223377	0.0261492	0.97791	0.929052	1.02934	0.392972	0.971809	0.284467	0.289403
CD80 on monocyte	Diabetic nephropathy	Inverse variance weighted	21	0.0257136	0.0350263	1.02605	0.957971	1.09896	0.462874	0.971809	0.26378	0.969644
CD80 on myeloid DC	Diabetic nephropathy	Inverse variance weighted	26	0.00858243	0.0295703	1.00862	0.951824	1.0688	0.771634	0.971809	0.238517	0.78152
CD80 on plasmacytoid DC	Diabetic nephropathy	Inverse variance weighted	20	0.0100767	0.0274359	1.01013	0.957243	1.06593	0.71341	0.971809	0.180933	0.937623
CD86 on CD62L+ myeloid DC	Diabetic nephropathy	Inverse variance weighted	21	0.02668	0.0379756	1.02704	0.95337	1.1064	0.482332	0.971809	0.0436642	0.735583
CD86 on granulocyte	Diabetic nephropathy	Inverse variance weighted	20	-0.0583602	0.0478425	0.94331	0.858875	1.03605	0.222526	0.971809	0.102499	0.668755
CD86 on monocyte	Diabetic nephropathy	Inverse variance weighted	16	-0.0231773	0.0406922	0.977089	0.902187	1.05821	0.568965	0.971809	0.0574664	0.560081
CD86 on myeloid DC	Diabetic nephropathy	Inverse variance weighted	19	0.0228304	0.0447279	1.02309	0.937221	1.11683	0.609752	0.971809	0.211379	0.727264
CD86+ myeloid DC %DC	Diabetic nephropathy	Inverse variance weighted	24	-0.00482171	0.0158743	0.99519	0.964703	1.02664	0.761323	0.971809	0.211869	0.334807
CD86+ myeloid DC AC	Diabetic nephropathy	Inverse variance weighted	22	-0.0184202	0.0274987	0.981748	0.930235	1.03611	0.502949	0.971809	0.071649	0.443458
CD86+ plasmacytoid DC %DC	Diabetic nephropathy	Inverse variance weighted	26	-0.104239	0.0463172	0.90101	0.822818	0.986633	0.0244145	0.817894	0.0488826	0.216299
CD86+ plasmacytoid DC AC	Diabetic nephropathy	Inverse variance weighted	20	-0.0838865	0.0557021	0.919536	0.82443	1.02561	0.132071	0.910793	0.0250094	0.241332
CD8br %leukocyte	Diabetic nephropathy	Inverse variance weighted	17	0.120186	0.15167	1.12771	0.837707	1.5181	0.428116	0.971809	1.32047e-23	0.652147
CD8br %T cell	Diabetic nephropathy	Inverse variance weighted	22	0.00416803	0.0523362	1.00418	0.906276	1.11265	0.936524	0.991287	7.57719e-05	0.453484
CD8br AC	Diabetic nephropathy	Inverse variance weighted	23	0.036704	0.0480128	1.03739	0.944215	1.13975	0.444592	0.971809	2.28331e-22	0.667492
CD8br and CD8dim %leukocyte	Diabetic nephropathy	Inverse variance weighted	14	0.0332131	0.0590124	1.03377	0.920856	1.16053	0.57356	0.971809	0.445345	0.663034
CD8br NKT %lymphocyte	Diabetic nephropathy	Inverse variance weighted	29	0.0877112	0.0794265	1.09167	0.934293	1.27556	0.26946	0.971809	2.35786e-13	0.857372
CD8br NKT %T cell	Diabetic nephropathy	Inverse variance weighted	28	0.00259211	0.0423327	1.0026	0.922766	1.08933	0.951175	0.991287	0.24194	0.0680139
CD8br NKT AC	Diabetic nephropathy	Inverse variance weighted	26	0.134975	0.0845161	1.14451	0.96979	1.35071	0.110257	0.881694	5.37938e-13	0.982596
CD8dim %leukocyte	Diabetic nephropathy	Inverse variance weighted	18	0.00973808	0.0403807	1.00979	0.932946	1.09295	0.809433	0.971809	0.117204	0.999597
CD8dim %T cell	Diabetic nephropathy	Inverse variance weighted	19	0.0133067	0.0607696	1.0134	0.899603	1.14158	0.826674	0.971809	0.00171091	0.637288
CD8dim AC	Diabetic nephropathy	Inverse variance weighted	26	0.0273623	0.0315233	1.02774	0.966162	1.09324	0.385392	0.971809	0.0154736	0.558112
CD8dim NKT %lymphocyte	Diabetic nephropathy	Inverse variance weighted	26	0.0203177	0.0341826	1.02053	0.954393	1.09124	0.552253	0.971809	0.383509	0.703295
CD8dim NKT %T cell	Diabetic nephropathy	Inverse variance weighted	20	0.0320293	0.0381255	1.03255	0.958202	1.11266	0.400851	0.971809	0.291317	0.547013
CD8dim NKT AC	Diabetic nephropathy	Inverse variance weighted	28	0.0342603	0.0327392	1.03485	0.970534	1.10344	0.295348	0.971809	0.103417	0.714456
CM CD8br %CD8br	Diabetic nephropathy	Inverse variance weighted	31	-0.0202329	0.0405862	0.97997	0.905035	1.06111	0.618121	0.971809	0.294072	0.92008
CM CD4+ %CD4+	Diabetic nephropathy	Inverse variance weighted	31	-0.0082742	0.0105169	0.99176	0.971526	1.01242	0.431427	0.971809	0.610357	0.722466
CM CD4+ %T cell	Diabetic nephropathy	Inverse variance weighted	23	-0.0160001	0.0355633	0.984127	0.917866	1.05517	0.652778	0.971809	0.387377	0.230386
CM CD4+ AC	Diabetic nephropathy	Inverse variance weighted	28	0.0549178	0.0580283	1.05645	0.942879	1.18371	0.343947	0.971809	2.03051e-12	0.131921
CM CD8br %T cell	Diabetic nephropathy	Inverse variance weighted	22	0.00679863	0.0459161	1.00682	0.92017	1.10163	0.88229	0.989194	0.3593	0.822785
CM CD8br AC	Diabetic nephropathy	Inverse variance weighted	25	0.0802955	0.0514142	1.08361	0.979732	1.1985	0.11835	0.881694	0.0785491	0.667292
CM DN (CD4-CD8-) %DN	Diabetic nephropathy	Inverse variance weighted	16	-0.0754357	0.0409877	0.927339	0.855755	1.00491	0.0657023	0.881694	0.209448	0.105532
CM DN (CD4-CD8-) %T cell	Diabetic nephropathy	Inverse variance weighted	14	-0.00855731	0.0450289	0.991479	0.907725	1.08296	0.849278	0.982313	0.164602	0.259997
CM DN (CD4-CD8-) AC	Diabetic nephropathy	Inverse variance weighted	4	-0.0265083	0.0345316	0.97384	0.91011	1.04203	0.442692	0.971809	0.577177	0.361315
CX3CR1 on CD14- CD16-	Diabetic nephropathy	Inverse variance weighted	20	0.0382193	0.0628232	1.03896	0.918591	1.1751	0.542947	0.971809	1.68456e-40	0.325403
CX3CR1 on CD14- CD16+ monocyte	Diabetic nephropathy	Inverse variance weighted	18	-0.0210447	0.0426374	0.979175	0.900672	1.06452	0.621607	0.971809	0.184719	0.477479
CX3CR1 on CD14+ CD16- monocyte	Diabetic nephropathy	Inverse variance weighted	27	-0.0370067	0.0287751	0.96367	0.910824	1.01958	0.198419	0.971809	0.435169	0.717629
CX3CR1 on CD14+ CD16+ monocyte	Diabetic nephropathy	Inverse variance weighted	32	-0.0066743	0.022732	0.993348	0.950061	1.03861	0.769058	0.971809	0.641009	0.951839
CX3CR1 on monocyte	Diabetic nephropathy	Inverse variance weighted	26	-0.0338906	0.0372299	0.966677	0.89865	1.03985	0.362662	0.971809	0.171696	0.778979
DC AC	Diabetic nephropathy	Inverse variance weighted	21	-0.0663648	0.0398506	0.935789	0.865479	1.01181	0.0958445	0.881694	0.965464	0.674554
DN (CD4-CD8-) %leukocyte	Diabetic nephropathy	Inverse variance weighted	20	-0.0198024	0.0299622	0.980392	0.924476	1.03969	0.508668	0.971809	0.0383996	0.337823
DN (CD4-CD8-) %T cell	Diabetic nephropathy	Inverse variance weighted	15	0.124571	0.057999	1.13266	1.01095	1.26903	0.0317281	0.881694	0.307998	0.390536
DN (CD4-CD8-) AC	Diabetic nephropathy	Inverse variance weighted	20	0.100154	0.0570673	1.10534	0.98837	1.23616	0.0792562	0.881694	0.0627227	0.0329005
DN (CD4-CD8-) NKT %lymphocyte	Diabetic nephropathy	Inverse variance weighted	29	0.0327625	0.0393699	1.03331	0.956569	1.1162	0.405312	0.971809	0.321377	0.0687173
DN (CD4-CD8-) NKT %T cell	Diabetic nephropathy	Inverse variance weighted	31	0.0177299	0.036291	1.01789	0.948	1.09293	0.625162	0.971809	0.449662	0.597567
DN (CD4-CD8-) NKT AC	Diabetic nephropathy	Inverse variance weighted	10	0.00543724	0.0720689	1.00545	0.873002	1.158	0.939861	0.991287	0.251236	0.644879
DP (CD4+CD8+) %leukocyte	Diabetic nephropathy	Inverse variance weighted	21	-0.0857142	0.0502842	0.917857	0.83171	1.01293	0.0882702	0.881694	0.162984	0.228454
DP (CD4+CD8+) %T cell	Diabetic nephropathy	Inverse variance weighted	8	-0.144778	0.105649	0.865214	0.703386	1.06428	0.170572	0.971809	0.144508	0.170567
DP (CD4+CD8+) AC	Diabetic nephropathy	Inverse variance weighted	18	-0.0480714	0.0442559	0.953066	0.873879	1.03943	0.277384	0.971809	0.756463	0.594666
EM CD4+ %CD4+	Diabetic nephropathy	Inverse variance weighted	28	-0.0407345	0.0264154	0.960084	0.911641	1.0111	0.123056	0.881694	0.333752	0.947604
EM CD4+ %T cell	Diabetic nephropathy	Inverse variance weighted	20	-0.106518	0.0740966	0.898959	0.777441	1.03947	0.150559	0.94117	3.29876e-14	0.427348
EM CD4+ AC	Diabetic nephropathy	Inverse variance weighted	23	-0.0112159	0.01782	0.988847	0.954905	1.02399	0.52909	0.971809	0.611923	0.78489
EM CD8br %CD8br	Diabetic nephropathy	Inverse variance weighted	23	-0.00503233	0.0182582	0.99498	0.960003	1.03123	0.78284	0.971809	0.0787986	0.515614
EM CD8br %T cell	Diabetic nephropathy	Inverse variance weighted	14	0.0194095	0.0251515	1.0196	0.970555	1.07112	0.44029	0.971809	0.779508	0.515365
EM CD8br AC	Diabetic nephropathy	Inverse variance weighted	24	0.0357451	0.041603	1.03639	0.955236	1.12444	0.390233	0.971809	1.59434e-14	0.159301
EM DN (CD4-CD8-) %DN	Diabetic nephropathy	Inverse variance weighted	27	0.00892374	0.0622721	1.00896	0.893035	1.13994	0.886051	0.990373	5.51702e-18	0.151748
EM DN (CD4-CD8-) %T cell	Diabetic nephropathy	Inverse variance weighted	25	0.0751042	0.0367137	1.078	1.00315	1.15843	0.0407884	0.881694	0.244624	0.996846
EM DN (CD4-CD8-) AC	Diabetic nephropathy	Inverse variance weighted	21	0.0143627	0.0454175	1.01447	0.928063	1.10891	0.751822	0.971809	0.418134	0.959079
FSC-A on B cell	Diabetic nephropathy	Inverse variance weighted	20	0.0419571	0.0369832	1.04285	0.969931	1.12125	0.256589	0.971809	0.762151	0.357205
FSC-A on CD14+ monocyte	Diabetic nephropathy	Inverse variance weighted	24	-0.0049457	0.0380312	0.995067	0.92359	1.07207	0.896532	0.991287	0.0170726	0.102771
FSC-A on CD4+	Diabetic nephropathy	Inverse variance weighted	23	-0.0634009	0.0446681	0.938567	0.85989	1.02444	0.155789	0.94117	3.8104e-12	0.317065
FSC-A on CD8br	Diabetic nephropathy	Inverse variance weighted	18	-0.0589901	0.0356498	0.942716	0.879094	1.01094	0.0979838	0.881694	0.728385	0.437858
FSC-A on granulocyte	Diabetic nephropathy	Inverse variance weighted	21	0.0181841	0.0366774	1.01835	0.947713	1.09425	0.620046	0.971809	0.0537444	0.360476
FSC-A on HLA DR+ CD4+	Diabetic nephropathy	Inverse variance weighted	17	-0.0719869	0.0308195	0.930543	0.875997	0.988486	0.0195039	0.817894	0.947737	0.547767
FSC-A on HLA DR+ CD8br	Diabetic nephropathy	Inverse variance weighted	15	0.0286322	0.0239443	1.02905	0.981868	1.07849	0.231781	0.971809	0.22265	0.0240777
FSC-A on HLA DR+ NK	Diabetic nephropathy	Inverse variance weighted	19	0.0122014	0.0236426	1.01228	0.966438	1.06029	0.605801	0.971809	0.643365	0.819327
FSC-A on HLA DR+ T cell	Diabetic nephropathy	Inverse variance weighted	18	0.0094979	0.0177299	1.00954	0.975063	1.04524	0.592167	0.971809	0.691483	0.0697719
FSC-A on lymphocyte	Diabetic nephropathy	Inverse variance weighted	16	-0.086924	0.0926988	0.916747	0.764438	1.0994	0.348397	0.971809	2.43036e-22	0.312598
FSC-A on monocyte	Diabetic nephropathy	Inverse variance weighted	18	0.01951	0.0321405	1.0197	0.957447	1.086	0.543837	0.971809	0.0318171	0.565983
FSC-A on myeloid DC	Diabetic nephropathy	Inverse variance weighted	19	0.0154078	0.0228627	1.01553	0.971025	1.06207	0.500357	0.971809	0.0482669	0.855107
FSC-A on NK	Diabetic nephropathy	Inverse variance weighted	19	0.042904	0.0333391	1.04384	0.977809	1.11432	0.198129	0.971809	0.846639	0.311624
FSC-A on NKT	Diabetic nephropathy	Inverse variance weighted	22	-0.0337464	0.0462655	0.966817	0.883003	1.05859	0.465752	0.971809	0.149528	0.505556
FSC-A on plasmacytoid DC	Diabetic nephropathy	Inverse variance weighted	27	-0.0239277	0.0205437	0.976356	0.937824	1.01647	0.24413	0.971809	0.0362801	0.922394
FSC-A on T cell	Diabetic nephropathy	Inverse variance weighted	21	-0.00514597	0.0226225	0.994867	0.951719	1.03997	0.820057	0.971809	0.872725	0.826603
Gr MDSC AC	Diabetic nephropathy	Inverse variance weighted	21	-0.0162729	0.0313924	0.983859	0.925148	1.0463	0.6042	0.971809	0.484113	0.536153
Granulocyte %leukocyte	Diabetic nephropathy	Inverse variance weighted	26	-0.0027701	0.0305709	0.997234	0.939236	1.05881	0.927801	0.991287	0.699723	0.63637
Granulocyte AC	Diabetic nephropathy	Inverse variance weighted	24	-0.0169383	0.0397127	0.983204	0.909577	1.06279	0.669729	0.971809	0.512664	0.319976
HLA DR on HLA DR+ CD4+	Diabetic nephropathy	Inverse variance weighted	20	-0.0469444	0.0400699	0.95414	0.882072	1.0321	0.241373	0.971809	0.612943	0.115146
HLA DR on HLA DR+ CD8br	Diabetic nephropathy	Inverse variance weighted	20	-0.00268409	0.0427871	0.99732	0.917093	1.08456	0.94998	0.991287	0.672802	0.273652
HLA DR on HLA DR+ T cell	Diabetic nephropathy	Inverse variance weighted	19	-0.0488098	0.0281751	0.952362	0.901195	1.00643	0.0832076	0.881694	0.365563	0.0253187
HLA DR on B cell	Diabetic nephropathy	Inverse variance weighted	21	0.117868	0.0598698	1.1251	1.00052	1.26518	0.0489823	0.881694	4.2803e-15	0.793825
HLA DR on CD14- CD16-	Diabetic nephropathy	Inverse variance weighted	25	0.0904245	0.0578569	1.09464	0.977287	1.22608	0.118076	0.881694	3.90014e-37	0.523024
HLA DR on CD14- CD16+ monocyte	Diabetic nephropathy	Inverse variance weighted	19	0.190091	0.0829144	1.20936	1.02796	1.42277	0.0218702	0.817894	1.95465e-21	0.802242
HLA DR on CD14+ CD16- monocyte	Diabetic nephropathy	Inverse variance weighted	21	0.173252	0.0335964	1.18917	1.11338	1.27011	2.51e-07	0.000183481	0.000902304	0.189681
HLA DR on CD14+ CD16+ monocyte	Diabetic nephropathy	Inverse variance weighted	20	0.0520854	0.0558407	1.05347	0.944252	1.17531	0.35095	0.971809	1.53448e-42	0.0700554
HLA DR on CD14+ monocyte	Diabetic nephropathy	Inverse variance weighted	20	0.172617	0.0361804	1.18841	1.10706	1.27575	1.83e-06	0.000668865	0.000339757	0.229842
HLA DR on CD33- HLA DR+	Diabetic nephropathy	Inverse variance weighted	13	0.276673	0.0841067	1.31873	1.11832	1.55507	0.0010035	0.12226	3.37288e-23	0.0799086
HLA DR on CD33br HLA DR+ CD14-	Diabetic nephropathy	Inverse variance weighted	25	0.0470454	0.0193201	1.04817	1.00922	1.08862	0.0148899	0.680281	0.0188175	0.524559
HLA DR on CD33br HLA DR+ CD14dim	Diabetic nephropathy	Inverse variance weighted	20	0.075675	0.0363109	1.07861	1.00452	1.15817	0.0371523	0.881694	0.00475933	0.399175
HLA DR on CD33dim HLA DR+ CD11b-	Diabetic nephropathy	Inverse variance weighted	18	0.0551997	0.0658143	1.05675	0.928861	1.20225	0.401627	0.971809	5.66653e-17	0.832939
HLA DR on CD33dim HLA DR+ CD11b+	Diabetic nephropathy	Inverse variance weighted	23	0.0373841	0.0502448	1.03809	0.940733	1.14553	0.456852	0.971809	2.293e-25	0.195634
HLA DR on DC	Diabetic nephropathy	Inverse variance weighted	14	0.088804	0.0399263	1.09287	1.0106	1.18182	0.026135	0.817894	4.66774e-21	0.0873804
HLA DR on HLA DR+ NK	Diabetic nephropathy	Inverse variance weighted	28	-0.0296311	0.0291437	0.970804	0.916904	1.02787	0.309285	0.971809	0.0774863	0.680588
HLA DR on HSC	Diabetic nephropathy	Inverse variance weighted	6	-0.0158844	0.0381492	0.984241	0.913331	1.06066	0.677135	0.971809	0.722886	0.592129
HLA DR on monocyte	Diabetic nephropathy	Inverse variance weighted	17	0.0547689	0.0580087	1.0563	0.942775	1.18349	0.345093	0.971809	3.84611e-12	0.0776817
HLA DR on myeloid DC	Diabetic nephropathy	Inverse variance weighted	16	0.205854	0.0756819	1.22857	1.0592	1.42503	0.00652853	0.530262	6.52354e-33	0.657793
HLA DR on plasmacytoid DC	Diabetic nephropathy	Inverse variance weighted	17	0.10005	0.0375328	1.10523	1.02684	1.1896	0.00768327	0.561647	5.86286e-25	0.546169
HLA DR+ CD4+ %lymphocyte	Diabetic nephropathy	Inverse variance weighted	20	0.0510934	0.155398	1.05242	0.776091	1.42714	0.742313	0.971809	3.67132e-28	0.67046
HLA DR+ CD4+ %T cell	Diabetic nephropathy	Inverse variance weighted	26	0.00436972	0.11263	1.00438	0.805426	1.25248	0.969052	0.991287	3.78951e-26	0.471455
HLA DR+ CD4+ AC	Diabetic nephropathy	Inverse variance weighted	24	0.000351109	0.0534381	1.00035	0.900876	1.11081	0.994758	0.998598	3.15512e-26	0.554455
HLA DR+ CD8br %lymphocyte	Diabetic nephropathy	Inverse variance weighted	32	0.102017	0.0609501	1.1074	0.982706	1.24792	0.0941755	0.881694	6.44174e-21	0.303633
HLA DR+ CD8br %T cell	Diabetic nephropathy	Inverse variance weighted	33	0.0212846	0.0464072	1.02151	0.932698	1.11878	0.646486	0.971809	2.02045e-22	0.0753007
HLA DR+ CD8br AC	Diabetic nephropathy	Inverse variance weighted	35	0.0229291	0.0440224	1.02319	0.93861	1.1154	0.602472	0.971809	4.28646e-21	0.0826588
HLA DR+ NK %CD3- lymphocyte	Diabetic nephropathy	Inverse variance weighted	23	-0.00360195	0.0352993	0.996405	0.929797	1.06778	0.918725	0.991287	0.179742	0.310333
HLA DR+ NK %NK	Diabetic nephropathy	Inverse variance weighted	24	-0.030748	0.0310748	0.96972	0.91242	1.03062	0.322426	0.971809	0.46482	0.179505
HLA DR+ NK AC	Diabetic nephropathy	Inverse variance weighted	18	0.00364355	0.0549854	1.00365	0.90111	1.11786	0.947168	0.991287	0.0101847	0.398789
HLA DR+ T cell AC	Diabetic nephropathy	Inverse variance weighted	31	-0.0194383	0.0204521	0.980749	0.942213	1.02086	0.341894	0.971809	0.462543	0.981993
HLA DR+ T cell%lymphocyte	Diabetic nephropathy	Inverse variance weighted	26	0.00403468	0.0241326	1.00404	0.957657	1.05267	0.867222	0.988985	0.308268	0.158413
HLA DR+ T cell%T cell	Diabetic nephropathy	Inverse variance weighted	32	0.0213102	0.0437205	1.02154	0.937647	1.11294	0.625961	0.971809	1.93943e-23	0.238973
HLA DR++ monocyte %leukocyte	Diabetic nephropathy	Inverse variance weighted	8	0.242236	0.169419	1.2741	0.914092	1.77588	0.152772	0.94117	1.1237e-11	0.468701
HLA DR++ monocyte %monocyte	Diabetic nephropathy	Inverse variance weighted	21	0.0549616	0.0670054	1.0565	0.926474	1.20477	0.412069	0.971809	2.57412e-08	0.578619
HLA DR++ monocyte AC	Diabetic nephropathy	Inverse variance weighted	23	0.102149	0.0563879	1.10755	0.991664	1.23698	0.0700569	0.881694	1.20763e-12	0.738549
HSC AC	Diabetic nephropathy	Inverse variance weighted	19	-0.012868	0.0289561	0.987214	0.932746	1.04486	0.656755	0.971809	0.355845	0.656988
HVEM on CD4+	Diabetic nephropathy	Inverse variance weighted	19	-0.0231659	0.0307338	0.9771	0.919979	1.03777	0.450993	0.971809	0.0865684	0.769655
HVEM on CD45RA- CD4+	Diabetic nephropathy	Inverse variance weighted	18	-0.0148148	0.0321684	0.985294	0.92509	1.04942	0.64513	0.971809	0.0937987	0.215443
HVEM on CD8br	Diabetic nephropathy	Inverse variance weighted	15	-0.0123685	0.0486903	0.987708	0.897806	1.08661	0.799476	0.971809	0.0181635	0.544135
HVEM on CM CD4+	Diabetic nephropathy	Inverse variance weighted	17	0.0398937	0.0291767	1.0407	0.982856	1.10195	0.171526	0.971809	0.0297437	0.509317
HVEM on CM CD8br	Diabetic nephropathy	Inverse variance weighted	17	0.0257847	0.025655	1.02612	0.975798	1.07904	0.314871	0.971809	0.151386	0.65786
HVEM on EM CD4+	Diabetic nephropathy	Inverse variance weighted	21	0.0226336	0.0373212	1.02289	0.950739	1.10052	0.544213	0.971809	0.0231684	0.727785
HVEM on EM CD8br	Diabetic nephropathy	Inverse variance weighted	18	-0.0244173	0.0341482	0.975878	0.9127	1.04343	0.474584	0.971809	0.0319881	0.445679
HVEM on naive CD4+	Diabetic nephropathy	Inverse variance weighted	17	-0.0191232	0.0302687	0.981058	0.924548	1.04102	0.527529	0.971809	0.146784	0.950961
HVEM on naive CD8br	Diabetic nephropathy	Inverse variance weighted	20	-0.0253909	0.0205435	0.974929	0.936453	1.01499	0.216474	0.971809	0.468158	0.346656
HVEM on T cell	Diabetic nephropathy	Inverse variance weighted	25	-0.037782	0.0234397	0.962923	0.919685	1.00819	0.106988	0.881694	0.592903	0.897019
HVEM on TD CD4+	Diabetic nephropathy	Inverse variance weighted	26	-0.0761828	0.029151	0.926647	0.875186	0.981133	0.008965	0.595765	0.0327756	0.367783
HVEM on TD CD8br	Diabetic nephropathy	Inverse variance weighted	27	-0.0199199	0.0287339	0.980277	0.926595	1.03707	0.488151	0.971809	0.013251	0.805494
IgD- CD24- %B cell	Diabetic nephropathy	Inverse variance weighted	18	0.0281137	0.0337486	1.02851	0.962681	1.09885	0.404827	0.971809	0.181117	0.941195
IgD- CD24- %lymphocyte	Diabetic nephropathy	Inverse variance weighted	24	-0.0259556	0.0360413	0.974378	0.907922	1.0457	0.471425	0.971809	0.847058	0.423205
IgD- CD24- AC	Diabetic nephropathy	Inverse variance weighted	18	-0.0316772	0.0416813	0.968819	0.892818	1.05129	0.447262	0.971809	0.556284	0.128072
IgD- CD27- %B cell	Diabetic nephropathy	Inverse variance weighted	16	-0.010339	0.0457131	0.989714	0.904895	1.08248	0.821068	0.971809	0.346552	0.671723
IgD- CD27- %lymphocyte	Diabetic nephropathy	Inverse variance weighted	16	-0.0494407	0.04574	0.951762	0.870149	1.04103	0.279739	0.971809	0.793272	0.480041
IgD- CD27- AC	Diabetic nephropathy	Inverse variance weighted	25	-0.0147084	0.0390682	0.985399	0.91276	1.06382	0.706559	0.971809	0.492093	0.413151
IgD- CD38- %B cell	Diabetic nephropathy	Inverse variance weighted	12	0.16529	0.0659226	1.17974	1.03674	1.34245	0.0121647	0.63517	0.245099	0.377169
IgD- CD38- %lymphocyte	Diabetic nephropathy	Inverse variance weighted	27	0.0130458	0.0476229	1.01313	0.922844	1.11225	0.784131	0.971809	0.0350119	0.677017
IgD- CD38- AC	Diabetic nephropathy	Inverse variance weighted	15	0.00703186	0.0465685	1.00706	0.919208	1.1033	0.879976	0.989194	0.0592238	0.403959
IgD- CD38br %B cell	Diabetic nephropathy	Inverse variance weighted	18	0.0261907	0.0504814	1.02654	0.929831	1.1333	0.603887	0.971809	0.764001	0.423814
IgD- CD38br %lymphocyte	Diabetic nephropathy	Inverse variance weighted	30	-0.0450036	0.0251181	0.955994	0.910069	1.00424	0.0731834	0.881694	0.291645	0.943731
IgD- CD38br AC	Diabetic nephropathy	Inverse variance weighted	21	-0.0102101	0.0262817	0.989842	0.940144	1.04217	0.697657	0.971809	0.441546	0.764367
IgD- CD38dim %B cell	Diabetic nephropathy	Inverse variance weighted	25	0.00434607	0.0198459	1.00436	0.966038	1.04419	0.826657	0.971809	0.895145	0.263574
IgD- CD38dim %lymphocyte	Diabetic nephropathy	Inverse variance weighted	23	-0.010291	0.0287223	0.989762	0.935582	1.04708	0.720125	0.971809	0.125692	0.423118
IgD- CD38dim AC	Diabetic nephropathy	Inverse variance weighted	18	-0.103759	0.0503245	0.901443	0.816772	0.99489	0.0392272	0.881694	0.515246	0.137574
IgD on IgD+	Diabetic nephropathy	Inverse variance weighted	21	-0.0235323	0.0306595	0.976742	0.919776	1.03724	0.442761	0.971809	0.584042	0.402405
IgD on IgD+ CD24-	Diabetic nephropathy	Inverse variance weighted	29	-0.00567477	0.0259505	0.994341	0.945031	1.04622	0.826902	0.971809	0.595926	0.259935
IgD on IgD+ CD24+	Diabetic nephropathy	Inverse variance weighted	27	-0.0280063	0.0358703	0.972382	0.906366	1.04321	0.43494	0.971809	0.00023264	0.777856
IgD on IgD+ CD38-	Diabetic nephropathy	Inverse variance weighted	29	-0.0254606	0.0409821	0.974861	0.899618	1.0564	0.534428	0.971809	2.39652e-05	0.544802
IgD on IgD+ CD38- unsw mem	Diabetic nephropathy	Inverse variance weighted	16	-0.0173575	0.0336275	0.982792	0.920105	1.04975	0.605736	0.971809	0.130675	0.537465
IgD on IgD+ CD38br	Diabetic nephropathy	Inverse variance weighted	25	-0.00522561	0.0362878	0.994788	0.926492	1.06812	0.885497	0.990373	0.00793485	0.315402
IgD on IgD+ CD38dim	Diabetic nephropathy	Inverse variance weighted	20	-0.0225567	0.0229976	0.977696	0.934604	1.02277	0.326679	0.971809	0.417416	0.681576
IgD on transitional	Diabetic nephropathy	Inverse variance weighted	31	0.0464456	0.0294139	1.04754	0.988857	1.10971	0.114328	0.881694	0.526527	0.655651
IgD on unsw mem	Diabetic nephropathy	Inverse variance weighted	22	-0.0327669	0.0807195	0.967764	0.826151	1.13365	0.68479	0.971809	2.9029e-36	0.7555
IgD+ %B cell	Diabetic nephropathy	Inverse variance weighted	16	-0.00624044	0.040684	0.993779	0.917612	1.07627	0.878092	0.989194	0.540884	0.85663
IgD+ %Lymphocyte	Diabetic nephropathy	Inverse variance weighted	18	-0.0124879	0.0238182	0.98759	0.942545	1.03479	0.60007	0.971809	0.202326	0.892696
IgD+ AC	Diabetic nephropathy	Inverse variance weighted	14	0.00249091	0.0245232	1.00249	0.955448	1.05186	0.919095	0.991287	0.0376444	0.407829
IgD+ CD24- %B cell	Diabetic nephropathy	Inverse variance weighted	18	0.0129502	0.0268767	1.01303	0.961051	1.06783	0.629922	0.971809	0.733812	0.417807
IgD+ CD24- %lymphocyte	Diabetic nephropathy	Inverse variance weighted	20	-0.0142725	0.0583828	0.985829	0.879235	1.10535	0.806872	0.971809	0.118616	0.934114
IgD+ CD24- AC	Diabetic nephropathy	Inverse variance weighted	22	0.0213623	0.0161089	1.02159	0.989841	1.05436	0.184801	0.971809	0.364117	0.301644
IgD+ CD24+ %B cell	Diabetic nephropathy	Inverse variance weighted	20	-0.103977	0.0517381	0.901246	0.814334	0.997433	0.0444643	0.881694	0.321904	0.153657
IgD+ CD24+ %lymphocyte	Diabetic nephropathy	Inverse variance weighted	15	-0.0880088	0.070857	0.915753	0.79701	1.05219	0.214214	0.971809	0.0729717	0.980139
IgD+ CD24+ AC	Diabetic nephropathy	Inverse variance weighted	21	0.00182668	0.0516916	1.00183	0.9053	1.10865	0.97181	0.991287	0.668742	0.878131
IgD+ CD38- %B cell	Diabetic nephropathy	Inverse variance weighted	22	-0.00794478	0.0309089	0.992087	0.933769	1.05405	0.797149	0.971809	0.000569241	0.118796
IgD+ CD38- %lymphocyte	Diabetic nephropathy	Inverse variance weighted	19	-0.0194905	0.0344237	0.980698	0.916713	1.04915	0.571263	0.971809	0.16769	0.258235
IgD+ CD38- AC	Diabetic nephropathy	Inverse variance weighted	17	-0.0516714	0.0755816	0.949641	0.818885	1.10127	0.494196	0.971809	0.00120618	0.234563
IgD+ CD38br %B cell	Diabetic nephropathy	Inverse variance weighted	26	0.03739	0.0290854	1.0381	0.980574	1.099	0.198609	0.971809	0.302968	0.375744
IgD+ CD38br %lymphocyte	Diabetic nephropathy	Inverse variance weighted	25	0.030539	0.0394721	1.03101	0.954253	1.11394	0.439116	0.971809	0.0498583	0.0803495
IgD+ CD38br AC	Diabetic nephropathy	Inverse variance weighted	29	0.0307227	0.0160873	1.0312	0.999192	1.06423	0.0561657	0.881694	0.116235	0.923014
IgD+ CD38dim %B cell	Diabetic nephropathy	Inverse variance weighted	15	0.00230976	0.0426212	1.00231	0.921984	1.08964	0.956782	0.991287	0.607973	0.449262
IgD+ CD38dim %lymphocyte	Diabetic nephropathy	Inverse variance weighted	32	0.018907	0.0202261	1.01909	0.979477	1.0603	0.349901	0.971809	0.0161033	0.170086
IgD+ CD38dim AC	Diabetic nephropathy	Inverse variance weighted	25	0.0250154	0.0162998	1.02533	0.993092	1.05862	0.124856	0.881694	0.254246	0.569798
Im MDSC %CD33dim HLA DR- CD66b-	Diabetic nephropathy	Inverse variance weighted	20	-0.0119201	0.0235681	0.988151	0.943543	1.03487	0.613015	0.971809	0.922286	0.165227
Im MDSC AC	Diabetic nephropathy	Inverse variance weighted	23	0.0153067	0.0272019	1.01542	0.962704	1.07103	0.573635	0.971809	0.760762	0.740879
Leukocyte AC	Diabetic nephropathy	Inverse variance weighted	12	0.0109052	0.0262793	1.01096	0.960211	1.0644	0.678161	0.971809	0.965686	0.339647
Lymphocyte %leukocyte	Diabetic nephropathy	Inverse variance weighted	22	0.0297799	0.0309373	1.03023	0.969614	1.09463	0.335754	0.971809	0.134849	0.610887
Lymphocyte AC	Diabetic nephropathy	Inverse variance weighted	19	0.103909	0.0886015	1.1095	0.932627	1.31992	0.240891	0.971809	2.53295e-11	0.380446
Memory B cell %B cell	Diabetic nephropathy	Inverse variance weighted	27	0.0204793	0.0319267	1.02069	0.958777	1.0866	0.521232	0.971809	0.0508761	0.244521
Memory B cell %lymphocyte	Diabetic nephropathy	Inverse variance weighted	26	-0.0102697	0.0189506	0.989783	0.953694	1.02724	0.587875	0.971809	0.386035	0.344501
Memory B cell AC	Diabetic nephropathy	Inverse variance weighted	15	-0.00183795	0.020678	0.998164	0.958518	1.03945	0.929174	0.991287	0.37034	0.516457
Mo MDSC AC	Diabetic nephropathy	Inverse variance weighted	19	-0.0594637	0.045507	0.94227	0.861864	1.03018	0.191316	0.971809	1.24449e-05	0.0895974
Monocyte AC	Diabetic nephropathy	Inverse variance weighted	26	-9.71e-06	0.0178809	0.99999	0.965551	1.03566	0.999567	0.999567	0.543447	0.815888
Myeloid DC %DC	Diabetic nephropathy	Inverse variance weighted	28	0.00137009	0.0414927	1.00137	0.923157	1.08621	0.973659	0.991287	0.0557316	0.243022
Myeloid DC AC	Diabetic nephropathy	Inverse variance weighted	23	-0.018886	0.0241622	0.981291	0.935903	1.02888	0.434429	0.971809	0.331818	0.388104
Naive CD8br %CD8br	Diabetic nephropathy	Inverse variance weighted	37	-0.0180697	0.0123371	0.982093	0.95863	1.00613	0.143012	0.94117	0.535215	0.43271
Naive CD4+ %T cell	Diabetic nephropathy	Inverse variance weighted	34	0.00407305	0.0272039	1.00408	0.951946	1.05907	0.880983	0.989194	0.397895	0.606121
Naive CD4+ %CD4+	Diabetic nephropathy	Inverse variance weighted	35	0.116848	0.0572127	1.12395	1.00472	1.25732	0.041118	0.881694	5.03743e-13	0.455807
Naive CD4+ AC	Diabetic nephropathy	Inverse variance weighted	25	0.140918	0.0856537	1.15133	0.973397	1.36179	0.0999272	0.881694	6.85056e-13	0.736436
Naive CD8br %T cell	Diabetic nephropathy	Inverse variance weighted	27	0.0526329	0.0233763	1.05404	1.00684	1.10346	0.0243508	0.817894	0.236248	0.345456
Naive CD8br AC	Diabetic nephropathy	Inverse variance weighted	28	0.0528042	0.0441926	1.05422	0.966752	1.14961	0.23214	0.971809	1.2122e-08	0.891403
Naive DN (CD4-CD8-) %DN	Diabetic nephropathy	Inverse variance weighted	21	0.0152708	0.0387676	1.01539	0.941093	1.09555	0.69365	0.971809	0.910525	0.620362
Naive DN (CD4-CD8-) %T cell	Diabetic nephropathy	Inverse variance weighted	21	0.0550997	0.0395592	1.05665	0.977814	1.14183	0.163668	0.971809	0.389521	0.849148
Naive DN (CD4-CD8-) AC	Diabetic nephropathy	Inverse variance weighted	18	0.0297029	0.0516354	1.03015	0.930994	1.13986	0.565127	0.971809	0.194796	0.142621
Naive-mature B cell %B cell	Diabetic nephropathy	Inverse variance weighted	27	-0.0185607	0.0286488	0.981611	0.92801	1.03831	0.51707	0.971809	0.0454267	0.21445
Naive-mature B cell %lymphocyte	Diabetic nephropathy	Inverse variance weighted	20	-0.0764417	0.0485602	0.926407	0.842299	1.01891	0.11545	0.881694	0.467989	0.627131
Naive-mature B cell AC	Diabetic nephropathy	Inverse variance weighted	22	-0.000660995	0.0258543	0.999339	0.94996	1.05129	0.979603	0.99457	0.323972	0.255822
NK %CD3- lymphocyte	Diabetic nephropathy	Inverse variance weighted	27	-0.0295316	0.0182571	0.9709	0.936772	1.00627	0.105761	0.881694	0.395641	0.723615
NK %lymphocyte	Diabetic nephropathy	Inverse variance weighted	27	-0.0428994	0.0245881	0.958008	0.912934	1.00531	0.0810333	0.881694	0.797818	0.574486
NK AC	Diabetic nephropathy	Inverse variance weighted	22	-0.00463178	0.0398482	0.995379	0.920596	1.07624	0.907466	0.991287	0.863141	0.494069
NKT %lymphocyte	Diabetic nephropathy	Inverse variance weighted	34	-0.0112064	0.0278487	0.988856	0.936328	1.04433	0.687387	0.971809	0.708971	0.948178
NKT %T cell	Diabetic nephropathy	Inverse variance weighted	34	0.0103937	0.026775	1.01045	0.958788	1.06489	0.697877	0.971809	0.729108	0.489217
NKT AC	Diabetic nephropathy	Inverse variance weighted	34	0.0489712	0.0316027	1.05019	0.987114	1.1173	0.12124	0.881694	0.25676	0.806094
PB/PC %B cell	Diabetic nephropathy	Inverse variance weighted	27	-0.00633258	0.0250535	0.993687	0.946071	1.0437	0.800452	0.971809	0.963118	0.691903
PB/PC %lymphocyte	Diabetic nephropathy	Inverse variance weighted	19	-0.0266457	0.0173889	0.973706	0.941079	1.00746	0.125439	0.881694	0.974663	0.652368
PB/PC AC	Diabetic nephropathy	Inverse variance weighted	24	-0.00871188	0.0217117	0.991326	0.950025	1.03442	0.688234	0.971809	0.278105	0.201663
PDL-1 on CD14- CD16-	Diabetic nephropathy	Inverse variance weighted	26	-0.0467708	0.0283786	0.954306	0.902675	1.00889	0.0993324	0.881694	0.980373	0.452596
PDL-1 on CD14- CD16+ monocyte	Diabetic nephropathy	Inverse variance weighted	20	-0.0176482	0.041989	0.982507	0.904886	1.06679	0.674262	0.971809	0.0170346	0.887218
PDL-1 on CD14+ CD16- monocyte	Diabetic nephropathy	Inverse variance weighted	15	-0.0377678	0.0693507	0.962937	0.840553	1.10314	0.586035	0.971809	0.0392831	0.0585345
PDL-1 on CD14+ CD16+ monocyte	Diabetic nephropathy	Inverse variance weighted	28	0.011638	0.0309331	1.01171	0.95219	1.07494	0.706745	0.971809	0.0453878	0.141892
PDL-1 on monocyte	Diabetic nephropathy	Inverse variance weighted	15	0.0511609	0.0501597	1.05249	0.953942	1.16122	0.307747	0.971809	0.268375	0.68896
Plasmacytoid DC %DC	Diabetic nephropathy	Inverse variance weighted	24	0.0120917	0.0381392	1.01217	0.939262	1.09073	0.751211	0.971809	0.00371651	0.170951
Plasmacytoid DC AC	Diabetic nephropathy	Inverse variance weighted	30	-0.0261347	0.0188162	0.974204	0.93893	1.0108	0.164849	0.971809	0.458723	0.562443
Resting Treg % CD4 Treg	Diabetic nephropathy	Inverse variance weighted	29	-0.022502	0.0325069	0.977749	0.917397	1.04207	0.488797	0.971809	1.02062e-15	0.111363
Resting Treg %CD4	Diabetic nephropathy	Inverse variance weighted	32	-0.00613492	0.0191686	0.993884	0.957236	1.03193	0.74893	0.971809	0.00597552	0.536473
Resting Treg AC	Diabetic nephropathy	Inverse variance weighted	26	-0.0221062	0.03965	0.978136	0.905	1.05718	0.577163	0.971809	0.0154416	0.717776
Secreting Treg % CD4 Treg	Diabetic nephropathy	Inverse variance weighted	30	0.0137662	0.0280692	1.01386	0.95959	1.0712	0.623824	0.971809	0.000279274	0.133551
Secreting Treg %CD4	Diabetic nephropathy	Inverse variance weighted	25	0.00244387	0.0188235	1.00245	0.966136	1.04012	0.896701	0.991287	0.550284	0.314832
Secreting Treg AC	Diabetic nephropathy	Inverse variance weighted	22	-0.0155069	0.0145594	0.984613	0.956913	1.01311	0.286838	0.971809	0.0672604	0.0469826
SSC-A on B cell	Diabetic nephropathy	Inverse variance weighted	13	0.0362603	0.0413989	1.03693	0.956111	1.12457	0.381097	0.971809	0.697211	0.628449
SSC-A on CD14+ monocyte	Diabetic nephropathy	Inverse variance weighted	23	0.102376	0.0396913	1.1078	1.02489	1.19742	0.00989972	0.603058	0.09071	0.536536
SSC-A on CD4+	Diabetic nephropathy	Inverse variance weighted	27	-0.125491	0.0756074	0.882063	0.760574	1.02296	0.09696	0.881694	9.50345e-13	0.77228
SSC-A on CD8br	Diabetic nephropathy	Inverse variance weighted	19	-0.0091809	0.0390866	0.990861	0.917786	1.06975	0.814297	0.971809	3.46187e-05	0.607489
SSC-A on granulocyte	Diabetic nephropathy	Inverse variance weighted	26	-0.0214948	0.0254981	0.978735	0.931023	1.02889	0.39923	0.971809	0.704657	0.800459
SSC-A on HLA DR+ CD4+	Diabetic nephropathy	Inverse variance weighted	21	-0.0694175	0.0915663	0.932937	0.779668	1.11634	0.448384	0.971809	9.22606e-21	0.360246
SSC-A on HLA DR+ CD8br	Diabetic nephropathy	Inverse variance weighted	24	0.0285915	0.0429783	1.029	0.945874	1.11944	0.505888	0.971809	0.0064534	0.960868
SSC-A on HLA DR+ NK	Diabetic nephropathy	Inverse variance weighted	28	0.0362012	0.0253559	1.03686	0.986594	1.0897	0.153372	0.94117	0.180213	0.963953
SSC-A on HLA DR+ T cell	Diabetic nephropathy	Inverse variance weighted	22	0.0227035	0.0398224	1.02296	0.946155	1.10601	0.568597	0.971809	0.143229	0.533246
SSC-A on lymphocyte	Diabetic nephropathy	Inverse variance weighted	18	0.00714969	0.185922	1.00718	0.699593	1.44999	0.969325	0.991287	6.48317e-30	0.992005
SSC-A on monocyte	Diabetic nephropathy	Inverse variance weighted	22	0.0441495	0.0286276	1.04514	0.988111	1.10546	0.123026	0.881694	0.288308	0.102472
SSC-A on myeloid DC	Diabetic nephropathy	Inverse variance weighted	19	0.00432412	0.0188397	1.00433	0.967924	1.04211	0.818463	0.971809	0.0654227	0.171919
SSC-A on NK	Diabetic nephropathy	Inverse variance weighted	22	-0.0276422	0.032824	0.972736	0.912126	1.03737	0.399713	0.971809	0.523802	0.323784
SSC-A on NKT	Diabetic nephropathy	Inverse variance weighted	20	-0.00212587	0.017788	0.997876	0.963685	1.03328	0.90487	0.991287	0.453039	0.503929
SSC-A on plasmacytoid DC	Diabetic nephropathy	Inverse variance weighted	25	0.0282998	0.0341707	1.0287	0.962064	1.09996	0.407564	0.971809	0.11089	0.5558
SSC-A on T cell	Diabetic nephropathy	Inverse variance weighted	22	0.0180256	0.0381203	1.01819	0.944887	1.09718	0.636312	0.971809	0.241139	0.953069
Sw mem %B cell	Diabetic nephropathy	Inverse variance weighted	14	0.0312856	0.0558637	1.03178	0.924773	1.15117	0.575456	0.971809	0.100225	0.362947
Sw mem %lymphocyte	Diabetic nephropathy	Inverse variance weighted	18	-0.0687775	0.0364124	0.933534	0.869232	1.00259	0.0589119	0.881694	0.674272	0.928538
Sw mem AC	Diabetic nephropathy	Inverse variance weighted	22	-0.0648993	0.0351944	0.937162	0.874695	1.00409	0.0651797	0.881694	0.339102	0.430059
T cell %leukocyte	Diabetic nephropathy	Inverse variance weighted	16	0.00975962	0.0297186	1.00981	0.952668	1.07037	0.742609	0.971809	0.435732	0.641214
T cell %lymphocyte	Diabetic nephropathy	Inverse variance weighted	17	-0.00801064	0.0588236	0.992021	0.883994	1.11325	0.891678	0.991287	0.0804567	0.502
T cell AC	Diabetic nephropathy	Inverse variance weighted	17	0.104198	0.0933554	1.10982	0.924244	1.33266	0.264361	0.971809	4.08815e-12	0.402467
T/B	Diabetic nephropathy	Inverse variance weighted	26	-0.00653996	0.033704	0.993481	0.929973	1.06133	0.846144	0.980915	0.521791	0.827313
TCRgd %lymphocyte	Diabetic nephropathy	Inverse variance weighted	19	0.00925045	0.0200604	1.00929	0.97038	1.04977	0.644706	0.971809	0.36732	0.00777051
TCRgd %T cell	Diabetic nephropathy	Inverse variance weighted	18	0.000987941	0.0298994	1.00099	0.944013	1.0614	0.973641	0.991287	0.0963437	0.0236752
TCRgd AC	Diabetic nephropathy	Inverse variance weighted	20	-0.107908	0.109891	0.89771	0.72376	1.11347	0.326123	0.971809	1.71003e-27	0.476848
TD CD8br %CD8br	Diabetic nephropathy	Inverse variance weighted	24	0.0398602	0.0389077	1.04067	0.964256	1.12313	0.305608	0.971809	0.00543125	0.641623
TD CD4+ %CD4+	Diabetic nephropathy	Inverse variance weighted	22	-0.234211	0.0961413	0.791195	0.655309	0.955258	0.0148462	0.680281	1.78977e-10	0.214235
TD CD4+ %T cell	Diabetic nephropathy	Inverse variance weighted	26	-0.082869	0.0449469	0.920472	0.842851	1.00524	0.0652258	0.881694	4.19475e-12	0.436361
TD CD4+ AC	Diabetic nephropathy	Inverse variance weighted	12	0.0331711	0.149972	1.03373	0.770455	1.38696	0.824951	0.971809	3.44516e-17	0.352358
TD CD8br %T cell	Diabetic nephropathy	Inverse variance weighted	18	0.0397403	0.0333962	1.04054	0.974612	1.11093	0.23406	0.971809	0.425462	0.499046
TD CD8br AC	Diabetic nephropathy	Inverse variance weighted	19	-0.00916989	0.0502544	0.990872	0.897925	1.09344	0.855214	0.986171	0.0630712	0.26461
TD DN (CD4-CD8-) %DN	Diabetic nephropathy	Inverse variance weighted	25	-0.0032611	0.0396953	0.996744	0.922135	1.07739	0.934525	0.991287	0.0214656	0.673965
TD DN (CD4-CD8-) %T cell	Diabetic nephropathy	Inverse variance weighted	23	0.0470573	0.0380361	1.04818	0.972881	1.12931	0.216022	0.971809	0.0324795	0.744157
TD DN (CD4-CD8-) AC	Diabetic nephropathy	Inverse variance weighted	21	0.0291923	0.0378553	1.02962	0.955994	1.10892	0.440615	0.971809	0.480968	0.592231
Transitional %B cell	Diabetic nephropathy	Inverse variance weighted	16	-0.200701	0.165411	0.818157	0.59161	1.13146	0.224999	0.971809	1.2725e-22	0.482161
Transitional %lymphocyte	Diabetic nephropathy	Inverse variance weighted	26	-0.0627097	0.0438728	0.939216	0.861827	1.02355	0.152902	0.94117	0.366698	0.4447
Transitional AC	Diabetic nephropathy	Inverse variance weighted	31	-0.0222075	0.035116	0.978037	0.912986	1.04772	0.527123	0.971809	0.830013	0.380324
Unsw mem %B cell	Diabetic nephropathy	Inverse variance weighted	32	0.0193573	0.0277961	1.01955	0.965487	1.07663	0.486177	0.971809	0.0532541	0.661313
Unsw Mem %lymphocyte	Diabetic nephropathy	Inverse variance weighted	22	-0.01546	0.0539816	0.984659	0.8858	1.09455	0.774577	0.971809	0.0312063	0.855182
Unsw mem AC	Diabetic nephropathy	Inverse variance weighted	20	0.0382536	0.0611516	1.03899	0.921637	1.1713	0.531607	0.971809	0.0263776	0.554174
