# Supplementary material for: Monocyte human leukocyte antigen-DR-mediated diabetic nephropathy progression is a promising therapeutic target
Source: Front Endocrinol (Lausanne). 2025 Dec 9;16:1733139. doi: 10.3389/fendo.2025.1733139 (PMC12722863; doi:10.3389/fendo.2025.1733139)
Supplement: Supplementary Table 4 — Results of the causal effect of Diabetic nephropathy on immune cells. [file Table4.xlsx]

## Sheet: Sheet3
		Supplementary table4: Results of the causal effect of Diabetic nephropathy on immune cells
Exposures	Outcomes	Exposures ID	Outcomes ID	Exposures sample size	Outcomes sample size	NSNP	Beta IVW	SE IVW	P IVW	FDR IVW	Beta MR-Egger	SE MR-Egger	P MR-Egger	Beta Weighted Median	SE Weighted Median	P Weighted Median	Beta Weighted Mode	SE Weighted Mode	P Weighted Mode	P pleotropy	P heterogeneity	Power
Diabetic nephropathy	Effector Memory CD8+ T cell Absolute Count	finn-b-DM_NEPHROPATHY_EXMORE	ebi-a-GCST90001554	184987	3395	8	0.0716181	0.0127442	1.91303e-08	1.91303e-08	0.0791754	0.0995124	0.456559	0.0715063	0.0724602	0.323723	0.0728734	0.0819573	0.403435	0.92684	0.999889	97.4
Diabetic nephropathy	CD45 on lymphocyte	finn-b-DM_NEPHROPATHY_EXMORE	ebi-a-GCST90002041	184987	1635	5	0.13381	0.0265656	4.72991e-07	9.45982e-07	0.188078	0.154986	0.311759	0.140958	0.101692	0.16571	0.157262	0.104469	0.206689	0.692647	0.987624	99.9
Diabetic nephropathy	CD14- CD16+ monocyte %monocyte	finn-b-DM_NEPHROPATHY_EXMORE	ebi-a-GCST90001584	184987	3629	6	-0.0653782	0.0136525	1.67842e-06	1.67842e-06	-0.0509938	0.11519	0.680873	-0.0611781	0.0598364	0.306581	-0.0606534	0.0560789	0.328825	0.896055	0.996341	89.4
Diabetic nephropathy	CD8dim T cell Absolute Count	finn-b-DM_NEPHROPATHY_EXMORE	ebi-a-GCST90001596	184987	3652	9	0.0667419	0.0150962	9.81898e-06	9.81898e-06	0.0856502	0.0960203	0.402013	0.0803534	0.0663434	0.225829	0.0825776	0.0745908	0.300435	0.816139	0.999749	99.2
Diabetic nephropathy	CD8 on CD39+ CD8+ T cell	finn-b-DM_NEPHROPATHY_EXMORE	ebi-a-GCST90002121	184987	2915	8	0.0885392	0.0202895	1.2782e-05	1.2782e-05	0.118554	0.100592	0.283188	0.102505	0.0778579	0.187982	0.107413	0.0842265	0.242898	0.709325	0.99847	99.7
Diabetic nephropathy	CD4+ T cell Absolute Count	finn-b-DM_NEPHROPATHY_EXMORE	ebi-a-GCST90001590	184987	3652	11	0.0425859	0.0107444	7.38417e-05	7.38417e-05	0.0457425	0.0837204	0.598092	0.0473622	0.0554476	0.393006	0.0457165	0.0553426	0.428036	0.965172	0.999989	75.1
Diabetic nephropathy	IgD on IgD+ CD24+ B cell	finn-b-DM_NEPHROPATHY_EXMORE	ebi-a-GCST90001820	184987	3656	9	0.0859678	0.0221181	0.000101591	0.000101591	0.123068	0.101105	0.262955	0.117306	0.0747426	0.116539	0.104485	0.0762372	0.207745	0.654405	0.998262	99.4
Diabetic nephropathy	CD25++ CD45RA+ CD4 not regulatory T cell %CD4+ T cell	finn-b-DM_NEPHROPATHY_EXMORE	ebi-a-GCST90001508	184987	3437	12	-0.0493084	0.0129168	0.00013488	0.00013488	-0.0559101	0.0967139	0.575984	-0.05435	0.0690247	0.431048	-0.0582266	0.0738792	0.447271	0.936378	0.999995	87.3
Diabetic nephropathy	CD8 on Effector Memory CD8+ T cell	finn-b-DM_NEPHROPATHY_EXMORE	ebi-a-GCST90002056	184987	2912	13	0.0507872	0.0133517	0.000142488	0.000142488	0.0704502	0.0827068	0.412482	0.0335541	0.0587561	0.567949	0.0434754	0.0612632	0.491481	0.780532	0.999984	83.1
Diabetic nephropathy	FSC-A on monocyte	finn-b-DM_NEPHROPATHY_EXMORE	ebi-a-GCST90001965	184987	2850	9	0.0712892	0.0190113	0.000176951	0.000176951	0.065615	0.110345	0.570801	0.0668644	0.0804608	0.405963	0.0675464	0.0830789	0.439719	0.950172	0.999656	95.8
Diabetic nephropathy	CD16+ monocyte %monocyte	finn-b-DM_NEPHROPATHY_EXMORE	ebi-a-GCST90001587	184987	3629	7	-0.0676886	0.0185831	0.000270023	0.000270023	-0.0532362	0.116323	0.666398	-0.0648753	0.0618486	0.294207	-0.100608	0.0595159	0.1419	0.895886	0.991353	94.3
Diabetic nephropathy	CD66b on Granulocytic Myeloid-Derived Suppressor Cells	finn-b-DM_NEPHROPATHY_EXMORE	ebi-a-GCST90001837	184987	1244	6	0.0637115	0.0177912	0.000342183	0.000342183	0.108635	0.19824	0.612839	0.0692246	0.117613	0.556142	0.0703488	0.127051	0.603629	0.800454	0.999654	46.7
Diabetic nephropathy	Activated & resting CD4 regulatory T cell Absolute Count	finn-b-DM_NEPHROPATHY_EXMORE	ebi-a-GCST90001498	184987	3405	15	-0.0801061	0.0224449	0.000358335	0.000358335	-0.134714	0.096914	0.187861	-0.109429	0.0703474	0.119814	-0.127764	0.0740106	0.106284	0.515859	0.999593	99.9
Diabetic nephropathy	HVEM on CD45RA- CD4+ T cell	finn-b-DM_NEPHROPATHY_EXMORE	ebi-a-GCST90001880	184987	1247	5	0.039044	0.010984	0.000378503	0.000378503	0.0281065	0.183978	0.888276	0.0395314	0.128204	0.757818	0.0410695	0.13346	0.773646	0.942922	0.999854	18.7
Diabetic nephropathy	CD20- B cell %B cell	finn-b-DM_NEPHROPATHY_EXMORE	ebi-a-GCST90001419	184987	3658	13	0.0374288	0.0106099	0.000419159	0.000419159	0.0329573	0.0952915	0.735974	0.0394098	0.056758	0.487464	0.0375623	0.0582503	0.531164	0.958217	0.999999	74.2
Diabetic nephropathy	CD45 on CD33- HLA DR-	finn-b-DM_NEPHROPATHY_EXMORE	ebi-a-GCST90002045	184987	1635	9	0.0510395	0.0145105	0.000435747	0.000435747	0.0418651	0.142084	0.776808	0.0431018	0.1023	0.673515	0.0425311	0.106107	0.699037	0.937499	0.999994	50.8
Diabetic nephropathy	CD25 on CD39+ CD4 regulatory T cell	finn-b-DM_NEPHROPATHY_EXMORE	ebi-a-GCST90001935	184987	3434	9	-0.0557888	0.0159469	0.000468056	0.000468056	-0.0712811	0.0913631	0.460838	-0.0664229	0.070273	0.344551	-0.0732247	0.0760048	0.36355	0.832039	0.999735	91.0
Diabetic nephropathy	CD28+ CD45RA- CD8dim T cell %CD8dim T cell	finn-b-DM_NEPHROPATHY_EXMORE	ebi-a-GCST90001668	184987	3440	15	-0.0746975	0.0213723	0.000473939	0.000473939	-0.0933848	0.072751	0.221683	-0.0634913	0.056697	0.262784	-0.0665088	0.0632439	0.310786	0.758197	0.997298	100.0
Diabetic nephropathy	BAFF-R on IgD+ CD38- unswitched memory B cell	finn-b-DM_NEPHROPATHY_EXMORE	ebi-a-GCST90001707	184987	1837	8	-0.0783407	0.022682	0.000552602	0.000552602	-0.160471	0.160034	0.354699	-0.0897019	0.0913421	0.326078	-0.133715	0.0951707	0.202811	0.580778	0.998874	93.7
Diabetic nephropathy	CD28+ CD45RA- CD8+ T cell %T cell	finn-b-DM_NEPHROPATHY_EXMORE	ebi-a-GCST90001691	184987	3440	4	0.0538046	0.0156724	0.000596775	0.000596775	0.100326	0.152078	0.577252	0.0642874	0.0748501	0.390406	0.0649304	0.0808286	0.480549	0.762255	0.985868	86.4
Diabetic nephropathy	CD45 on granulocyte	finn-b-DM_NEPHROPATHY_EXMORE	ebi-a-GCST90001913	184987	3112	8	-0.048933	0.0145113	0.000746085	0.000746085	-0.0398333	0.119892	0.751007	-0.0516674	0.0822043	0.52966	-0.0502837	0.0903053	0.594997	0.928583	0.999899	67.2
Diabetic nephropathy	CD8+ Natural Killer T %lymphocyte	finn-b-DM_NEPHROPATHY_EXMORE	ebi-a-GCST90001632	184987	3668	8	0.11531	0.034527	0.000838702	0.000838702	0.145108	0.093632	0.172172	0.154865	0.0713687	0.0300121	0.18082	0.0807138	0.0600549	0.702767	0.920471	100.0
Diabetic nephropathy	CD39 on monocyte	finn-b-DM_NEPHROPATHY_EXMORE	ebi-a-GCST90002034	184987	2909	10	-0.0574651	0.0173448	0.000922674	0.000922674	-0.0778886	0.0901167	0.412583	-0.0554092	0.0630063	0.379172	-0.0587255	0.0550307	0.313696	0.793372	0.999133	90.7
Diabetic nephropathy	HLA DR+ CD4+ T cell %lymphocyte	finn-b-DM_NEPHROPATHY_EXMORE	ebi-a-GCST90001626	184987	3595	14	0.0704248	0.0213638	0.000979154	0.000979154	0.125954	0.0665189	0.082648	0.0482877	0.0512285	0.345888	0.044906	0.0596281	0.46481	0.325653	0.991352	99.9
Diabetic nephropathy	CD8 on CD28- CD8+ T cell	finn-b-DM_NEPHROPATHY_EXMORE	ebi-a-GCST90002120	184987	2920	9	-0.0727768	0.0222335	0.00106303	0.00106303	-0.110511	0.111376	0.354139	-0.0902814	0.0787552	0.251648	-0.0902914	0.0802862	0.293359	0.684626	0.998874	97.2
Diabetic nephropathy	CD62L on monocyte	finn-b-DM_NEPHROPATHY_EXMORE	ebi-a-GCST90001834	184987	2848	11	0.0536789	0.0165835	0.00120843	0.00120843	0.0874262	0.0953744	0.383225	0.0606299	0.0718504	0.398762	0.0736039	0.0743359	0.345452	0.663607	0.999941	82.4
Diabetic nephropathy	CD8+ Natural Killer T %T cell	finn-b-DM_NEPHROPATHY_EXMORE	ebi-a-GCST90001631	184987	3668	9	0.0952048	0.0294515	0.0012267	0.0012267	0.10621	0.0863257	0.258308	0.10564	0.0654355	0.106437	0.155318	0.077448	0.0798388	0.879646	0.950118	100.0
Diabetic nephropathy	CD86+ plasmacytoid Dendritic Cell Absolute Count	finn-b-DM_NEPHROPATHY_EXMORE	ebi-a-GCST90001466	184987	3374	9	0.0778153	0.024104	0.00124523	0.00124523	0.134161	0.106163	0.246783	0.0951647	0.0772376	0.217911	0.123802	0.0795289	0.158156	0.523189	0.997561	97.3
Diabetic nephropathy	CD25++ CD4+ T cell %CD4+ T cell	finn-b-DM_NEPHROPATHY_EXMORE	ebi-a-GCST90001505	184987	3437	7	-0.0694659	0.0217628	0.00141316	0.00141316	-0.0411017	0.115774	0.737062	-0.0617695	0.0774726	0.425273	-0.064591	0.0781747	0.44028	0.771188	0.996669	89.1
Diabetic nephropathy	IgD on IgD+ CD38- unswitched memory B cell	finn-b-DM_NEPHROPATHY_EXMORE	ebi-a-GCST90001823	184987	1834	5	0.060749	0.019089	0.00146052	0.00146052	0.0318433	0.333766	0.930008	0.0607168	0.16656	0.715459	0.0533793	0.192105	0.794886	0.929631	0.999388	18.6
Diabetic nephropathy	HVEM on Central Memory CD8+ T cell	finn-b-DM_NEPHROPATHY_EXMORE	ebi-a-GCST90001882	184987	1247	7	0.0854321	0.0270203	0.00156813	0.00156813	0.118322	0.172902	0.524192	0.102675	0.116173	0.376797	0.12843	0.132068	0.368383	0.822568	0.998714	87.0
Diabetic nephropathy	FSC-A on plasmacytoid Dendritic Cell	finn-b-DM_NEPHROPATHY_EXMORE	ebi-a-GCST90001964	184987	2872	8	-0.0734736	0.0232737	0.00159432	0.00159432	-0.131125	0.104148	0.254785	-0.0780346	0.0700996	0.265624	-0.108241	0.0805114	0.220745	0.528466	0.992863	99.4
Diabetic nephropathy	CD40 on monocytes	finn-b-DM_NEPHROPATHY_EXMORE	ebi-a-GCST90001985	184987	3629	8	-0.0571573	0.0181326	0.00162053	0.00162053	-0.0838527	0.10335	0.448149	-0.0664904	0.0767291	0.386182	-0.0671843	0.0809911	0.434179	0.751261	0.999258	79.7
Diabetic nephropathy	CD25++ CD8+ T cell %CD8+ T cell	finn-b-DM_NEPHROPATHY_EXMORE	ebi-a-GCST90001680	184987	3162	6	0.0323972	0.0103544	0.00175505	0.00175505	0.053055	0.0936764	0.601412	0.0230036	0.0578853	0.691072	0.0245824	0.0618119	0.707265	0.805274	0.999066	49.4
Diabetic nephropathy	Naive-mature B cell %lymphocyte	finn-b-DM_NEPHROPATHY_EXMORE	ebi-a-GCST90001437	184987	3656	10	-0.0515558	0.016496	0.0017759	0.0017759	-0.0523094	0.107685	0.640162	-0.0358318	0.0716346	0.616933	-0.0351791	0.0731732	0.642155	0.993427	0.999903	79.4
Diabetic nephropathy	CD127 on CD28+ CD45RA- CD8+ T cell	finn-b-DM_NEPHROPATHY_EXMORE	ebi-a-GCST90001928	184987	2920	11	-0.0859905	0.0281297	0.00223615	0.00223615	-0.174998	0.0987992	0.110289	-0.0700069	0.0715186	0.327647	-0.167346	0.0785321	0.0589289	0.294234	0.992952	99.7
Diabetic nephropathy	IgD on IgD+ CD38+ B cell	finn-b-DM_NEPHROPATHY_EXMORE	ebi-a-GCST90001824	184987	3656	10	0.0614926	0.0201773	0.00230661	0.00230661	0.111408	0.0895088	0.248483	0.0664021	0.0623114	0.286582	0.0818534	0.0725791	0.288579	0.518516	0.997583	97.3
Diabetic nephropathy	Monocytic Myeloid-Derived Suppressor Cells Absolute Count	finn-b-DM_NEPHROPATHY_EXMORE	ebi-a-GCST90001530	184987	1855	9	-0.0955393	0.031364	0.00231795	0.00231795	-0.165991	0.129815	0.241771	-0.0888335	0.0941768	0.345546	-0.168534	0.092773	0.106801	0.530563	0.993584	99.2
Diabetic nephropathy	CD4 on activated CD4 regulatory T cell	finn-b-DM_NEPHROPATHY_EXMORE	ebi-a-GCST90002066	184987	2920	12	-0.0587418	0.0192937	0.00232983	0.00232983	-0.0833394	0.0956333	0.403946	-0.0758213	0.0748193	0.310873	-0.0823937	0.0781365	0.314272	0.753569	0.999858	89.4
Diabetic nephropathy	HLA DR+ Natural Killer Absolute Count	finn-b-DM_NEPHROPATHY_EXMORE	ebi-a-GCST90001648	184987	3580	11	-0.0370016	0.0121844	0.00239105	0.00239105	-0.023696	0.0859546	0.789019	-0.0417472	0.0596984	0.484364	-0.0336867	0.0658448	0.620032	0.853474	0.999985	59.0
Diabetic nephropathy	CD34 on Hematopoietic Stem Cell	finn-b-DM_NEPHROPATHY_EXMORE	ebi-a-GCST90001870	184987	1634	8	-0.0629631	0.0208139	0.00248592	0.00248592	-0.122446	0.150596	0.447229	-0.0755013	0.0951284	0.427383	-0.0746889	0.0946762	0.456061	0.652876	0.999634	65.4
Diabetic nephropathy	CD45 on B cell	finn-b-DM_NEPHROPATHY_EXMORE	ebi-a-GCST90001910	184987	3112	14	-0.0459328	0.0152217	0.00254794	0.00254794	-0.0554804	0.0844297	0.523508	-0.044283	0.0605795	0.464785	-0.04829	0.0671924	0.485054	0.892364	0.999983	79.4
Diabetic nephropathy	CD27 on unswitched memory B cell	finn-b-DM_NEPHROPATHY_EXMORE	ebi-a-GCST90001806	184987	3656	12	-0.0445012	0.0148446	0.00271927	0.00271927	-0.0582595	0.0864973	0.515868	-0.064299	0.0588391	0.274484	-0.0609997	0.0669319	0.381639	0.853434	0.99992	89.0
Diabetic nephropathy	CD20- B cell Absolute Count	finn-b-DM_NEPHROPATHY_EXMORE	ebi-a-GCST90001421	184987	3657	12	0.0477229	0.0160666	0.00297489	0.00297489	0.116914	0.0801023	0.175101	0.0416794	0.0530199	0.431804	0.0541229	0.0533569	0.332205	0.337134	0.999371	93.8
Diabetic nephropathy	CD20 on IgD+ CD24- B cell	finn-b-DM_NEPHROPATHY_EXMORE	ebi-a-GCST90001747	184987	3657	14	0.0556068	0.0188023	0.00310194	0.00310194	0.0751396	0.0802135	0.36736	0.0589249	0.0590249	0.318131	0.0851911	0.0613538	0.188311	0.77245	0.999597	94.9
Diabetic nephropathy	Natural Killer T %lymphocyte	finn-b-DM_NEPHROPATHY_EXMORE	ebi-a-GCST90001623	184987	3669	8	0.0895586	0.0303596	0.00317849	0.00317849	0.175398	0.0989116	0.126549	0.0969658	0.0680592	0.154236	0.145378	0.0806479	0.114443	0.334226	0.955134	100.0
Diabetic nephropathy	CD123 on CD62L+ plasmacytoid Dendritic Cell	finn-b-DM_NEPHROPATHY_EXMORE	ebi-a-GCST90001945	184987	2872	9	0.0457265	0.0157251	0.00363899	0.00363899	0.0573691	0.0899337	0.543831	0.0451748	0.0584294	0.439432	0.04887	0.0533424	0.386368	0.882842	0.998963	73.8
Diabetic nephropathy	CD8dim Natural Killer T Absolute Count	finn-b-DM_NEPHROPATHY_EXMORE	ebi-a-GCST90001633	184987	3652	11	0.0763965	0.0264807	0.00391433	0.00391433	0.154379	0.0904378	0.122001	0.0730897	0.0665746	0.272265	0.0991236	0.0686141	0.179149	0.3249	0.987122	99.8
Diabetic nephropathy	CD40 on CD14+ CD16- monocyte	finn-b-DM_NEPHROPATHY_EXMORE	ebi-a-GCST90001980	184987	3629	7	-0.0606075	0.0210121	0.00392148	0.00392148	-0.0608498	0.0994122	0.567236	-0.0723499	0.070436	0.304339	-0.0771308	0.0735518	0.334727	0.997704	0.992977	94.3
Diabetic nephropathy	CD66b on CD66b++ myeloid cell	finn-b-DM_NEPHROPATHY_EXMORE	ebi-a-GCST90001836	184987	1465	7	0.0729561	0.025296	0.00392532	0.00392532	0.211456	0.278156	0.481419	0.0694044	0.0791216	0.380385	0.039842	0.0741775	0.610511	0.629934	0.990134	71.4
Diabetic nephropathy	CD28 on CD4 regulatory T cell	finn-b-DM_NEPHROPATHY_EXMORE	ebi-a-GCST90001899	184987	2920	11	0.0506853	0.0175972	0.00397282	0.00397282	0.078678	0.0883851	0.396545	0.0643617	0.0635356	0.311059	0.0719786	0.0672699	0.309766	0.70159	0.99973	79.5
Diabetic nephropathy	FSC-A on CD8+ T cell	finn-b-DM_NEPHROPATHY_EXMORE	ebi-a-GCST90001974	184987	3113	8	0.069293	0.0240822	0.00401021	0.00401021	0.109741	0.0917731	0.276889	0.0865817	0.0691503	0.210541	0.0985054	0.0722633	0.215058	0.590389	0.990721	98.2
Diabetic nephropathy	CD25 on resting CD4 regulatory T cell	finn-b-DM_NEPHROPATHY_EXMORE	ebi-a-GCST90001937	184987	3434	10	-0.0631039	0.0219464	0.00403554	0.00403554	-0.0881755	0.0970155	0.389972	-0.0816256	0.073921	0.269495	-0.0842481	0.0781861	0.309275	0.758019	0.998154	96.7
Diabetic nephropathy	CD19 on transitional B cell	finn-b-DM_NEPHROPATHY_EXMORE	ebi-a-GCST90001742	184987	3657	8	0.077595	0.02722	0.00436286	0.00436286	0.171416	0.126265	0.22343	0.0606815	0.0634	0.338506	0.0250061	0.0690244	0.727834	0.446228	0.963695	99.9
Diabetic nephropathy	CD14- CD16+ monocyte Absolute Count	finn-b-DM_NEPHROPATHY_EXMORE	ebi-a-GCST90001579	184987	3629	9	-0.0497332	0.017467	0.00440969	0.00440969	-0.0434949	0.0933796	0.655514	-0.0575824	0.0566731	0.309608	-0.0598981	0.0616316	0.359578	0.94002	0.997902	81.1
Diabetic nephropathy	CX3CR1 on monocyte	finn-b-DM_NEPHROPATHY_EXMORE	ebi-a-GCST90001995	184987	3590	11	-0.0614957	0.0216987	0.00459594	0.00459594	-0.102157	0.102605	0.34544	-0.0905822	0.0752187	0.228493	-0.106568	0.0764538	0.19355	0.644575	0.999108	96.2
Diabetic nephropathy	Basophil Absolute Count	finn-b-DM_NEPHROPATHY_EXMORE	ebi-a-GCST90001532	184987	1857	7	-0.0510945	0.0181077	0.00477688	0.00477688	-0.0848007	0.129236	0.540706	-0.0598092	0.0907146	0.509696	-0.068821	0.100469	0.518917	0.761916	0.99921	63.8
Diabetic nephropathy	CD25++ CD4+ T cell Absolute Count	finn-b-DM_NEPHROPATHY_EXMORE	ebi-a-GCST90001504	184987	3405	8	-0.0218935	0.00784513	0.00525919	0.00525919	-0.0139697	0.0886824	0.879998	-0.024658	0.0575961	0.668565	-0.0253709	0.0623185	0.696083	0.91778	0.999984	28.8
Diabetic nephropathy	CD33+ HLA DR+ Absolute Count	finn-b-DM_NEPHROPATHY_EXMORE	ebi-a-GCST90001517	184987	1858	7	-0.0613438	0.0220234	0.00534631	0.00534631	-0.0955135	0.108443	0.418759	-0.0639437	0.0746699	0.391803	-0.0726547	0.0711654	0.346676	0.718721	0.992565	81.2
Diabetic nephropathy	CD45 on Granulocytic Myeloid-Derived Suppressor Cells	finn-b-DM_NEPHROPATHY_EXMORE	ebi-a-GCST90002047	184987	1244	5	0.079216	0.028679	0.00574211	0.00574211	0.164734	0.200787	0.472083	0.0837055	0.116473	0.472344	0.118179	0.115176	0.362853	0.654235	0.989007	82.4
Diabetic nephropathy	Natural Killer T %T cell	finn-b-DM_NEPHROPATHY_EXMORE	ebi-a-GCST90001622	184987	3669	8	0.0802131	0.0291195	0.00587609	0.00587609	0.152636	0.100514	0.179677	0.0539687	0.0718034	0.452281	0.132145	0.0778362	0.133368	0.414725	0.969303	99.0
Diabetic nephropathy	CD4 on CD45RA+ CD4+ T cell	finn-b-DM_NEPHROPATHY_EXMORE	ebi-a-GCST90002027	184987	2911	9	-0.094001	0.0341359	0.00589199	0.00589199	-0.104638	0.102747	0.342384	-0.120405	0.0816537	0.140324	-0.157892	0.0842354	0.0977418	0.900715	0.963717	100.0
Diabetic nephropathy	TCRgd T cell Absolute Count	finn-b-DM_NEPHROPATHY_EXMORE	ebi-a-GCST90001615	184987	3650	16	0.0416182	0.0151363	0.0059676	0.0059676	0.0787868	0.0667477	0.257522	0.0445442	0.0485745	0.359128	0.0531466	0.048215	0.287711	0.510994	0.999896	84.7
Diabetic nephropathy	CD62L on CD62L+ plasmacytoid Dendritic Cell	finn-b-DM_NEPHROPATHY_EXMORE	ebi-a-GCST90001832	184987	2872	10	0.0787748	0.0286531	0.00597297	0.00597297	0.132692	0.0957468	0.203196	0.118553	0.0727622	0.103246	0.116268	0.0757838	0.159347	0.495935	0.98907	98.7
Diabetic nephropathy	Terminally Differentiated CD8+ T cell %CD8+ T cell	finn-b-DM_NEPHROPATHY_EXMORE	ebi-a-GCST90001558	184987	3427	13	0.0295541	0.0107739	0.00608569	0.00608569	0.0322244	0.0877289	0.720351	0.0259147	0.0628467	0.680085	0.0281109	0.0657845	0.676715	0.971682	0.999999	46.2
Diabetic nephropathy	FSC-A on T cell	finn-b-DM_NEPHROPATHY_EXMORE	ebi-a-GCST90001972	184987	3113	5	0.0459449	0.0167823	0.00618697	0.00618697	0.0307423	0.105352	0.789449	0.0381966	0.0730992	0.6013	0.0360819	0.0811514	0.679589	0.860691	0.993544	58.2
Diabetic nephropathy	CD4 on CD4+ T cell	finn-b-DM_NEPHROPATHY_EXMORE	ebi-a-GCST90002022	184987	2912	13	-0.0634613	0.0231846	0.00619609	0.00619609	-0.0982746	0.0993529	0.34385	-0.0826836	0.0744296	0.266612	-0.0826202	0.0763875	0.30069	0.675632	0.999481	94.0
Diabetic nephropathy	CD11c+ monocyte Absolute Count	finn-b-DM_NEPHROPATHY_EXMORE	ebi-a-GCST90001448	184987	3020	12	0.0346483	0.0126741	0.00626105	0.00626105	0.0243654	0.0832666	0.775795	0.038567	0.0579033	0.505373	0.0340789	0.0560498	0.555526	0.883644	0.999985	49.0
Diabetic nephropathy	HVEM on Terminally Differentiated CD8+ T cell	finn-b-DM_NEPHROPATHY_EXMORE	ebi-a-GCST90001874	184987	1247	5	0.039028	0.0143987	0.00671778	0.00671778	-0.000619389	0.210208	0.997834	0.0397496	0.0826765	0.630669	0.0406469	0.0863508	0.662363	0.852911	0.997413	33.6
Diabetic nephropathy	B cell %lymphocyte	finn-b-DM_NEPHROPATHY_EXMORE	ebi-a-GCST90001644	184987	3669	10	-0.0578155	0.0213551	0.00678247	0.00678247	-0.0789599	0.0944781	0.427551	-0.0634243	0.0673628	0.346432	-0.0579531	0.0674085	0.412252	0.791197	0.997907	95.4
Diabetic nephropathy	CD38 on CD20- B cell	finn-b-DM_NEPHROPATHY_EXMORE	ebi-a-GCST90001809	184987	3630	15	-0.0282445	0.0104522	0.00688686	0.00688686	-0.024635	0.0651477	0.711429	-0.032245	0.0460935	0.484204	-0.0351291	0.0487329	0.482866	0.947331	0.999998	56.8
Diabetic nephropathy	CX3CR1 on CD14- CD16-	finn-b-DM_NEPHROPATHY_EXMORE	ebi-a-GCST90001994	184987	3590	10	-0.0464404	0.0172007	0.00693566	0.00693566	-0.0489169	0.175469	0.787485	-0.0558071	0.0855808	0.514338	-0.0628995	0.101547	0.551001	0.988105	0.999955	40.3
Diabetic nephropathy	Secreting CD4 regulatory T cell %CD4 regulatory T cell	finn-b-DM_NEPHROPATHY_EXMORE	ebi-a-GCST90001493	184987	3437	10	0.0862953	0.0321896	0.00734368	0.00734368	0.144864	0.10776	0.215715	0.141572	0.0751125	0.0594575	0.134068	0.0742485	0.104449	0.536193	0.973606	100.0
Diabetic nephropathy	CD19 on IgD+ CD38+ B cell	finn-b-DM_NEPHROPATHY_EXMORE	ebi-a-GCST90001729	184987	3657	10	0.0571362	0.0214115	0.00761945	0.00761945	0.135873	0.0931832	0.182917	0.0528787	0.0609761	0.385831	0.0469171	0.0647595	0.487175	0.343761	0.996232	94.1
Diabetic nephropathy	CD20 on IgD- CD38dim B cell	finn-b-DM_NEPHROPATHY_EXMORE	ebi-a-GCST90001757	184987	3657	14	-0.0332272	0.0124724	0.00772044	0.00772044	-0.0184238	0.0718641	0.802008	-0.0435821	0.0513792	0.396302	-0.0399293	0.0487443	0.427459	0.806073	0.999989	63.8
Diabetic nephropathy	Effector Memory CD4-CD8- T cell %T cell	finn-b-DM_NEPHROPATHY_EXMORE	ebi-a-GCST90001571	184987	3427	9	0.0504061	0.0189492	0.0078126	0.0078126	0.0868381	0.0816411	0.322794	0.0570972	0.0548145	0.297576	0.0594791	0.0537413	0.300561	0.612517	0.99302	89.6
Diabetic nephropathy	HVEM on Effector Memory CD4+ T cell	finn-b-DM_NEPHROPATHY_EXMORE	ebi-a-GCST90001878	184987	1247	9	0.0274551	0.0103511	0.00799287	0.00799287	0.00746225	0.154457	0.962817	0.0338516	0.110762	0.759889	0.0291999	0.112762	0.802211	0.876871	1	15.7
Diabetic nephropathy	CD28- CD4-CD8- T cell Absolute Count	finn-b-DM_NEPHROPATHY_EXMORE	ebi-a-GCST90001654	184987	3408	15	0.0528449	0.0201291	0.00865735	0.00865735	0.101621	0.0812527	0.233092	0.0592969	0.0593162	0.317467	0.0335469	0.0721971	0.649322	0.483571	0.999381	96.7
Diabetic nephropathy	HLA DR+ CD4+ T cell %T cell	finn-b-DM_NEPHROPATHY_EXMORE	ebi-a-GCST90001625	184987	3595	12	0.0582283	0.0224763	0.00957945	0.00957945	0.115021	0.0798394	0.180251	0.0698204	0.0590019	0.236667	0.120597	0.0709139	0.117078	0.3996	0.995695	96.3
Diabetic nephropathy	CD28+ CD45RA- CD8+ T cell Absolute Count	finn-b-DM_NEPHROPATHY_EXMORE	ebi-a-GCST90001693	184987	3408	10	0.0415357	0.016046	0.00963845	0.00963845	0.0492652	0.0957357	0.620747	0.0472295	0.0684717	0.490341	0.060465	0.0769731	0.452324	0.923991	0.999808	77.6
Diabetic nephropathy	CD80 on CD62L+ myeloid Dendritic Cell	finn-b-DM_NEPHROPATHY_EXMORE	ebi-a-GCST90002036	184987	2871	7	-0.0692565	0.0269333	0.0101287	0.0101287	-0.0872272	0.0902794	0.378323	-0.0377813	0.0624002	0.544868	-0.0188996	0.0736799	0.806126	0.824341	0.925414	99.5
Diabetic nephropathy	CD4 on CD39+ secreting CD4 regulatory T cell	finn-b-DM_NEPHROPATHY_EXMORE	ebi-a-GCST90002069	184987	2920	11	-0.0623736	0.0244431	0.0107172	0.0107172	-0.108762	0.100463	0.307133	-0.0474381	0.0705815	0.501517	-0.115695	0.0757644	0.157742	0.596566	0.996115	92.7
Diabetic nephropathy	CD28- CD8dim T cell Absolute Count	finn-b-DM_NEPHROPATHY_EXMORE	ebi-a-GCST90001663	184987	3408	12	0.0805905	0.0316113	0.0107902	0.0107902	0.122493	0.0919327	0.212287	0.104799	0.0724903	0.148261	0.163059	0.09033	0.0984669	0.586191	0.975705	99.9
Diabetic nephropathy	CD127 on CD45RA+ CD4+ T cell	finn-b-DM_NEPHROPATHY_EXMORE	ebi-a-GCST90001932	184987	2920	13	0.0399916	0.0157565	0.0111455	0.0111455	0.0887543	0.0893501	0.341897	0.0620221	0.0680573	0.362126	0.0600595	0.0686188	0.398611	0.518475	0.999972	63.0
Diabetic nephropathy	CD19 on IgD+ CD24+ B cell	finn-b-DM_NEPHROPATHY_EXMORE	ebi-a-GCST90001724	184987	3656	12	-0.036477	0.01448	0.0117644	0.0117644	-0.0830011	0.0830447	0.341135	-0.0435233	0.0550117	0.428848	-0.0480246	0.0515756	0.371761	0.531125	0.999801	70.0
Diabetic nephropathy	CD20 on IgD- CD24- B cell	finn-b-DM_NEPHROPATHY_EXMORE	ebi-a-GCST90001753	184987	3657	14	-0.0381979	0.0151802	0.0118594	0.0118594	-0.0425602	0.0740679	0.576169	-0.0505776	0.0518847	0.329655	-0.0452133	0.0549526	0.425475	0.94466	0.999889	71.8
Diabetic nephropathy	Myeloid Dendritic Cell Absolute Count	finn-b-DM_NEPHROPATHY_EXMORE	ebi-a-GCST90001458	184987	3387	14	0.0463236	0.0188156	0.0138174	0.0138174	0.0773548	0.0996021	0.452409	0.0648777	0.0722131	0.368962	0.0678386	0.0781613	0.401171	0.718094	0.999937	79.8
Diabetic nephropathy	CD28- CD8+ T cell %T cell	finn-b-DM_NEPHROPATHY_EXMORE	ebi-a-GCST90001685	184987	3440	10	0.0369102	0.0150377	0.0141077	0.0141077	0.0446659	0.0832132	0.606032	0.0363908	0.0634298	0.566158	0.0405648	0.0620351	0.529527	0.91041	0.999745	62.7
Diabetic nephropathy	Basophil %CD33dim HLA DR- CD66b-	finn-b-DM_NEPHROPATHY_EXMORE	ebi-a-GCST90001533	184987	1857	6	-0.0569996	0.0232325	0.0141495	0.0141495	-0.0902672	0.145498	0.568594	-0.0558232	0.086861	0.520437	-0.106103	0.0931192	0.306149	0.805147	0.991548	80.6
Diabetic nephropathy	CD127 on T cell	finn-b-DM_NEPHROPATHY_EXMORE	ebi-a-GCST90001922	184987	2920	12	-0.0374499	0.015279	0.0142433	0.0142433	-0.00750696	0.090107	0.935248	-0.0412925	0.0619398	0.504992	-0.0472113	0.0725902	0.528796	0.692681	0.999961	56.0
Diabetic nephropathy	CD45 on CD66b++ myelod cell	finn-b-DM_NEPHROPATHY_EXMORE	ebi-a-GCST90002048	184987	1465	9	0.0380941	0.0155679	0.0144065	0.0144065	0.149409	0.240074	0.553439	0.0359627	0.070882	0.611902	0.0375172	0.0674997	0.593538	0.646759	0.999815	29.9
Diabetic nephropathy	CD14+ CD16- monocyte Absolute Count	finn-b-DM_NEPHROPATHY_EXMORE	ebi-a-GCST90001582	184987	3629	9	0.0336263	0.01389	0.0154822	0.0154822	0.0619853	0.0919519	0.521875	0.0350559	0.0722809	0.62768	0.0383088	0.0650176	0.571982	0.706095	0.99989	44.7
Diabetic nephropathy	CD20 on IgD+ CD38dim B cell	finn-b-DM_NEPHROPATHY_EXMORE	ebi-a-GCST90001752	184987	3657	16	0.0624065	0.0258701	0.0158523	0.0158523	0.131852	0.0788409	0.11664	0.0351721	0.0618242	0.569421	-0.0119415	0.0733445	0.872838	0.303162	0.991864	98.4
Diabetic nephropathy	CD8 on CD8+ T cell	finn-b-DM_NEPHROPATHY_EXMORE	ebi-a-GCST90002058	184987	3113	10	0.0358127	0.0148841	0.0161236	0.0161236	0.0426394	0.0965682	0.670508	0.0331731	0.0711061	0.640837	0.033731	0.0757977	0.66682	0.932009	0.999933	48.2
Diabetic nephropathy	CD20 on naive-mature B cell	finn-b-DM_NEPHROPATHY_EXMORE	ebi-a-GCST90001759	184987	3657	15	0.0479002	0.0199904	0.0165677	0.0165677	0.0541367	0.0852931	0.536626	0.0769109	0.0634702	0.225603	0.0865243	0.0686744	0.228296	0.929656	0.999824	84.5
Diabetic nephropathy	CD8 on CD28+ CD45RA+ CD8+ T cell	finn-b-DM_NEPHROPATHY_EXMORE	ebi-a-GCST90002119	184987	2920	8	0.0744288	0.0311584	0.0169069	0.0169069	0.125463	0.106102	0.281746	0.0699663	0.0765943	0.360997	0.110061	0.0792363	0.207411	0.576752	0.970046	98.6
Diabetic nephropathy	CD20 on IgD+ B cell	finn-b-DM_NEPHROPATHY_EXMORE	ebi-a-GCST90001762	184987	3658	14	0.0470184	0.0197029	0.0170156	0.0170156	0.0693442	0.0791466	0.398149	0.0458287	0.0585578	0.433848	0.0402245	0.066315	0.554584	0.735608	0.999357	85.7
Diabetic nephropathy	CD45 on CD14+ monocyte	finn-b-DM_NEPHROPATHY_EXMORE	ebi-a-GCST90001909	184987	3112	7	-0.0649975	0.0273186	0.0173485	0.0173485	-0.0712831	0.110856	0.548534	-0.0719434	0.0777229	0.354634	-0.0726053	0.0835077	0.418022	0.944194	0.98922	80.8
Diabetic nephropathy	Resting CD4 regulatory T cell Absolute Count	finn-b-DM_NEPHROPATHY_EXMORE	ebi-a-GCST90001480	184987	3405	14	-0.0699881	0.0296164	0.0181202	0.0181202	-0.191095	0.0926531	0.061501	-0.0548438	0.0662586	0.407827	-0.185881	0.0712571	0.0216499	0.144233	0.985703	99.3
Diabetic nephropathy	CD45 on CD33dim HLA DR-	finn-b-DM_NEPHROPATHY_EXMORE	ebi-a-GCST90002050	184987	1559	8	-0.0388231	0.0164665	0.0183889	0.0183889	-0.0573753	0.145998	0.707911	-0.0430559	0.0980129	0.660453	-0.0457794	0.0987147	0.656899	0.884012	0.999907	36.1
Diabetic nephropathy	CD27 on IgD+ CD38- unswitched memory B cell	finn-b-DM_NEPHROPATHY_EXMORE	ebi-a-GCST90001801	184987	1836	6	-0.0798915	0.0339811	0.0187201	0.0187201	-0.150955	0.145208	0.357242	-0.0926809	0.0895439	0.300653	-0.115892	0.098802	0.293641	0.588936	0.970198	95.3
Diabetic nephropathy	CD3 on Effector Memory CD4+ T cell	finn-b-DM_NEPHROPATHY_EXMORE	ebi-a-GCST90001843	184987	2912	9	-0.0280092	0.0121318	0.0209578	0.0209578	-0.0246656	0.0851957	0.780573	-0.0319129	0.0599687	0.594615	-0.0328441	0.0582386	0.588239	0.963589	0.999845	38.4
Diabetic nephropathy	CD25 on IgD+ CD38dim B cell	finn-b-DM_NEPHROPATHY_EXMORE	ebi-a-GCST90001784	184987	3657	9	0.0519782	0.0225459	0.021142	0.021142	0.124499	0.0976162	0.242863	0.0743995	0.0680481	0.274246	0.0774284	0.0750145	0.332181	0.394783	0.995558	88.9
Diabetic nephropathy	CD25++ CD45RA+ CD4 not regulatory T cell %T cell	finn-b-DM_NEPHROPATHY_EXMORE	ebi-a-GCST90001509	184987	3437	12	-0.0450668	0.0195606	0.0212253	0.0212253	-0.0804847	0.098967	0.435011	-0.0609657	0.0677721	0.368349	-0.0624359	0.0714206	0.400693	0.678794	0.999675	79.5
Diabetic nephropathy	CD45RA+ CD8+ T cell %CD8+ T cell	finn-b-DM_NEPHROPATHY_EXMORE	ebi-a-GCST90001561	184987	3427	10	-0.0406607	0.0177516	0.0219902	0.0219902	-0.0403325	0.08964	0.664696	-0.0460419	0.0607177	0.448274	-0.0460741	0.0664024	0.505282	0.996547	0.999236	71.2
Diabetic nephropathy	CD25 on CD39+ activated CD4 regulatory T cell	finn-b-DM_NEPHROPATHY_EXMORE	ebi-a-GCST90001940	184987	3435	11	-0.0621281	0.0274155	0.0234413	0.0234413	-0.102002	0.098485	0.327362	-0.0961485	0.0744549	0.196577	-0.0965654	0.0748003	0.225758	0.632985	0.992811	94.4
Diabetic nephropathy	FSC-A on Natural Killer T	finn-b-DM_NEPHROPATHY_EXMORE	ebi-a-GCST90001976	184987	3113	8	0.0758197	0.0337476	0.0246614	0.0246614	0.161219	0.0962526	0.144963	0.0819794	0.071535	0.251793	0.12287	0.0746144	0.143608	0.304429	0.941988	97.9
Diabetic nephropathy	SSC-A on granulocyte	finn-b-DM_NEPHROPATHY_EXMORE	ebi-a-GCST90002078	184987	3112	11	-0.055482	0.024703	0.0247066	0.0247066	-0.0897252	0.078564	0.2829	-0.0242185	0.0609962	0.691331	-0.00507909	0.0685185	0.942371	0.606414	0.982199	91.7
Diabetic nephropathy	CD80 on myeloid Dendritic Cell	finn-b-DM_NEPHROPATHY_EXMORE	ebi-a-GCST90002035	184987	2871	7	-0.0562675	0.0251558	0.0253021	0.0253021	-0.0801009	0.0957456	0.440955	-0.0451116	0.0615172	0.463365	-0.0370954	0.0586748	0.550558	0.781311	0.960203	73.4
Diabetic nephropathy	CD20 on unswitched memory B cell	finn-b-DM_NEPHROPATHY_EXMORE	ebi-a-GCST90001760	184987	3657	15	0.0339937	0.0152967	0.0262633	0.0262633	0.0526575	0.0805291	0.524579	0.0479278	0.0625989	0.443894	0.0496889	0.0676003	0.47445	0.777903	0.99999	61.7
Diabetic nephropathy	HLA DR on HLA DR+ Natural Killer	finn-b-DM_NEPHROPATHY_EXMORE	ebi-a-GCST90002117	184987	2971	10	0.0637154	0.0286852	0.0263377	0.0263377	0.113123	0.0972188	0.278117	0.0799566	0.0752498	0.287987	0.14148	0.0901104	0.150846	0.545933	0.987154	92.4
Diabetic nephropathy	CD28 on CD39+ CD8+ T cell	finn-b-DM_NEPHROPATHY_EXMORE	ebi-a-GCST90001897	184987	2914	9	-0.0452684	0.0203815	0.0263474	0.0263474	-0.0357935	0.0793337	0.665508	-0.0440847	0.0597063	0.460296	-0.0428977	0.0557827	0.463981	0.887412	0.991652	79.3
Diabetic nephropathy	CD3 on CD28+ CD4+ T cell	finn-b-DM_NEPHROPATHY_EXMORE	ebi-a-GCST90001861	184987	2919	12	0.0317213	0.0143483	0.0270493	0.0270493	0.0100444	0.0969975	0.919571	0.0171897	0.0680671	0.800623	0.019774	0.0683699	0.77779	0.790359	0.99999	41.0
Diabetic nephropathy	SSC-A on CD8+ T cell	finn-b-DM_NEPHROPATHY_EXMORE	ebi-a-GCST90002082	184987	3113	5	0.0643102	0.0290912	0.027061	0.027061	0.115477	0.0941581	0.307524	0.0644527	0.0652176	0.32302	0.0894485	0.0696076	0.268141	0.539708	0.909065	94.4
Diabetic nephropathy	CD3 on CD39+ activated CD4 regulatory T cell	finn-b-DM_NEPHROPATHY_EXMORE	ebi-a-GCST90001854	184987	2919	13	-0.0393789	0.0179247	0.0280274	0.0280274	-0.0293167	0.0779057	0.713843	-0.0343411	0.058845	0.559499	0.00106195	0.0622244	0.986664	0.877898	0.999475	71.4
Diabetic nephropathy	CD39+ secreting CD4 regulatory T cell %secreting CD4 regulatory T cell	finn-b-DM_NEPHROPATHY_EXMORE	ebi-a-GCST90001496	184987	3437	10	-0.0330177	0.0150634	0.0283856	0.0283856	-0.0267644	0.100435	0.796606	-0.0356763	0.0656181	0.58665	-0.0348647	0.0710277	0.635271	0.943554	0.999839	50.8
Diabetic nephropathy	Dendritic Cell Absolute Count	finn-b-DM_NEPHROPATHY_EXMORE	ebi-a-GCST90001461	184987	3374	14	0.0424867	0.0194094	0.0285986	0.0285986	0.0663636	0.0973527	0.508383	0.0688018	0.0691266	0.31959	0.0708887	0.0767052	0.372234	0.774183	0.999906	72.7
Diabetic nephropathy	CD4 regulatory T cell %T cell	finn-b-DM_NEPHROPATHY_EXMORE	ebi-a-GCST90001479	184987	3437	8	-0.0801319	0.0368805	0.0297998	0.0297998	-0.192265	0.115387	0.146713	-0.118326	0.0771062	0.124887	-0.126029	0.0831621	0.173433	0.281001	0.948739	98.3
Diabetic nephropathy	CD123 on plasmacytoid Dendritic Cell	finn-b-DM_NEPHROPATHY_EXMORE	ebi-a-GCST90001944	184987	2872	10	0.0392074	0.0180926	0.0302323	0.0302323	0.0451326	0.0886432	0.62439	0.0450809	0.0573958	0.432196	0.0486264	0.0550181	0.399784	0.939105	0.998198	62.9
Diabetic nephropathy	CX3CR1 on CD14- CD16+ monocyte	finn-b-DM_NEPHROPATHY_EXMORE	ebi-a-GCST90002012	184987	3582	7	0.0767056	0.0354049	0.030271	0.030271	0.123155	0.0975028	0.262252	0.0946496	0.0693128	0.172083	0.107391	0.0676203	0.163354	0.580918	0.892762	99.0
Diabetic nephropathy	CD45RA+ CD28- CD8+ T cell Absolute Count	finn-b-DM_NEPHROPATHY_EXMORE	ebi-a-GCST90001698	184987	3408	12	5.58549	2.59482	0.0313539	0.0313539	4.89617	12.59	0.705507	9.8617	9.29467	0.288687	9.64967	9.40029	0.326687	0.948027	0.999709	100.0
Diabetic nephropathy	Plasmacytoid Dendritic Cell %Dendritic Cell	finn-b-DM_NEPHROPATHY_EXMORE	ebi-a-GCST90001474	184987	3410	11	-0.0444414	0.0208971	0.0334469	0.0334469	-0.0844618	0.0889496	0.367142	-0.0479205	0.0591311	0.417704	-0.055851	0.0602501	0.375765	0.611769	0.995841	81.1
Diabetic nephropathy	IgD- CD38- B cell %B cell	finn-b-DM_NEPHROPATHY_EXMORE	ebi-a-GCST90001445	184987	3657	7	0.0505867	0.0238019	0.03356	0.03356	0.0201136	0.111558	0.863998	0.0383141	0.0753767	0.611242	0.0394222	0.07586	0.621901	0.746264	0.993239	62.5
Diabetic nephropathy	Effector Memory CD4-CD8- T cell %CD4-CD8- T cell	finn-b-DM_NEPHROPATHY_EXMORE	ebi-a-GCST90001570	184987	3427	7	0.0941128	0.0445239	0.0345358	0.0345358	0.197937	0.11701	0.151504	0.125709	0.0781336	0.107638	0.144404	0.0808734	0.124415	0.32545	0.859899	99.8
Diabetic nephropathy	CD4-CD8- T cell %leukocyte	finn-b-DM_NEPHROPATHY_EXMORE	ebi-a-GCST90001613	184987	3668	9	0.0393585	0.0187988	0.0362892	0.0362892	0.0561072	0.0928345	0.564659	0.0562092	0.0639274	0.379257	0.0551384	0.0666754	0.432227	0.833003	0.998095	67.4
Diabetic nephropathy	CD4+ CD8dim T cell Absolute Count	finn-b-DM_NEPHROPATHY_EXMORE	ebi-a-GCST90001609	184987	3652	11	0.0288625	0.0138692	0.0374288	0.0374288	-0.00667922	0.0985226	0.947432	0.0187753	0.0724265	0.795456	0.0182282	0.0781523	0.82028	0.671221	0.999983	42.9
Diabetic nephropathy	CD33+ HLA DR+ CD14dim Absolute Count	finn-b-DM_NEPHROPATHY_EXMORE	ebi-a-GCST90001520	184987	1858	6	-0.0392857	0.0188894	0.0375463	0.0375463	-0.0635144	0.303741	0.844582	-0.0464203	0.142107	0.743926	-0.0460395	0.165157	0.791589	0.935246	0.999692	12.5
Diabetic nephropathy	CD45RA- CD4+ T cell %CD4+ T cell	finn-b-DM_NEPHROPATHY_EXMORE	ebi-a-GCST90001535	184987	3427	9	0.0312058	0.015074	0.0384365	0.0384365	0.0387463	0.101586	0.714208	0.0394895	0.0744119	0.595635	0.0389401	0.0820133	0.647619	0.92934	0.99986	43.1
Diabetic nephropathy	CD28 on CD45RA- CD4 not regulatory T cell	finn-b-DM_NEPHROPATHY_EXMORE	ebi-a-GCST90001891	184987	2920	10	-0.033191	0.0161249	0.0395549	0.0395549	-0.0512381	0.0867549	0.571087	-0.0335004	0.0558199	0.548405	-0.0393192	0.0578232	0.51362	0.81278	0.99911	50.2
Diabetic nephropathy	CD45 on Natural Killer T	finn-b-DM_NEPHROPATHY_EXMORE	ebi-a-GCST90001919	184987	3113	12	0.0443264	0.0215357	0.0395633	0.0395633	0.0498769	0.0935955	0.605743	0.0626302	0.0758582	0.409019	0.0795881	0.0780783	0.329939	0.942164	0.999484	76.2
Diabetic nephropathy	CX3CR1 on CD14+ CD16- monocyte	finn-b-DM_NEPHROPATHY_EXMORE	ebi-a-GCST90001997	184987	3590	11	-0.0554746	0.0270808	0.0405127	0.0405127	-0.136711	0.0988341	0.199938	-0.11209	0.0712006	0.115421	-0.112039	0.0725888	0.153745	0.343596	0.993274	87.4
Diabetic nephropathy	CD20- B cell %lymphocyte	finn-b-DM_NEPHROPATHY_EXMORE	ebi-a-GCST90001443	184987	3657	13	0.0423242	0.0207004	0.0408931	0.0408931	0.0867049	0.0962439	0.386947	0.0728751	0.0598275	0.223191	0.0554706	0.0602532	0.375383	0.607059	0.998785	75.5
Diabetic nephropathy	Unswitched memory B cell Absolute Count	finn-b-DM_NEPHROPATHY_EXMORE	ebi-a-GCST90001398	184987	3656	9	0.0334792	0.0164042	0.0412625	0.0412625	0.0153568	0.0920442	0.872212	0.0263254	0.0678619	0.698071	0.0282922	0.0725036	0.70656	0.809369	0.99961	48.0
Diabetic nephropathy	CD33 on basophil	finn-b-DM_NEPHROPATHY_EXMORE	ebi-a-GCST90001954	184987	1555	9	-0.0664071	0.0326242	0.041799	0.041799	-0.0998749	0.133963	0.480224	-0.0980318	0.101432	0.333803	-0.114035	0.111161	0.334979	0.761301	0.995935	81.2
Diabetic nephropathy	CD33dim HLA DR+ CD11b+ %CD33dim HLA DR+	finn-b-DM_NEPHROPATHY_EXMORE	ebi-a-GCST90001526	184987	1858	8	0.0562132	0.0276594	0.0421195	0.0421195	0.099697	0.134005	0.484992	0.0413655	0.0786489	0.598922	0.0132206	0.0744223	0.864035	0.725312	0.987519	61.5
Diabetic nephropathy	CD25 on unswitched memory B cell	finn-b-DM_NEPHROPATHY_EXMORE	ebi-a-GCST90001792	184987	3657	13	0.0290503	0.0142983	0.0421806	0.0421806	0.0301706	0.0840085	0.726291	0.0377569	0.0486082	0.437301	0.0330541	0.048677	0.509991	0.988168	0.999855	48.0
Diabetic nephropathy	CD28+ CD45RA+ CD8+ T cell %CD8+ T cell	finn-b-DM_NEPHROPATHY_EXMORE	ebi-a-GCST90001689	184987	3440	9	-0.0347492	0.0171086	0.0422456	0.0422456	-0.051405	0.0785317	0.533649	-0.0448054	0.0558104	0.422082	-0.047468	0.0588063	0.442891	0.800288	0.997619	55.5
Diabetic nephropathy	CD19 on CD20- CD38- B cell	finn-b-DM_NEPHROPATHY_EXMORE	ebi-a-GCST90001722	184987	3595	8	-0.0446894	0.0220584	0.0427686	0.0427686	-0.0767135	0.0815471	0.383159	-0.051126	0.05068	0.31307	-0.00882269	0.053632	0.873984	0.665287	0.959018	79.8
Diabetic nephropathy	Effector Memory CD4-CD8- T cell Absolute Count	finn-b-DM_NEPHROPATHY_EXMORE	ebi-a-GCST90001569	184987	3395	8	0.0428943	0.0212625	0.0436568	0.0436568	0.0628858	0.0874098	0.498923	0.0341526	0.0537206	0.524943	0.0338504	0.0590982	0.584712	0.799938	0.977612	74.6
Diabetic nephropathy	FSC-A on HLA DR+ CD4+ T cell	finn-b-DM_NEPHROPATHY_EXMORE	ebi-a-GCST90001977	184987	3060	10	-0.0433256	0.0214792	0.0436857	0.0436857	-0.0548992	0.0941004	0.575691	-0.0530234	0.0722393	0.462951	-0.0566535	0.0688885	0.432101	0.881049	0.998471	63.7
Diabetic nephropathy	CD4+CD8+ T cell %T cell	finn-b-DM_NEPHROPATHY_EXMORE	ebi-a-GCST90001595	184987	3668	3	0.0623587	0.0310458	0.0445793	0.0445793	0.0103004	0.161169	0.959368	0.0545299	0.0773197	0.480653	0.0516928	0.0813797	0.590274	0.777117	0.843159	85.3
Diabetic nephropathy	CD4-CD8- Natural Killer T %lymphocyte	finn-b-DM_NEPHROPATHY_EXMORE	ebi-a-GCST90001638	184987	3668	11	0.05765	0.0287917	0.045251	0.045251	0.104909	0.0942581	0.29455	0.0895432	0.0700148	0.200926	0.115669	0.0744181	0.151162	0.556964	0.984182	95.5
Diabetic nephropathy	Resting CD4 regulatory T cell %CD4 regulatory T cell	finn-b-DM_NEPHROPATHY_EXMORE	ebi-a-GCST90001481	184987	3437	13	-0.0593595	0.0296762	0.0454743	0.0454743	-0.172368	0.0904853	0.0832534	-0.0461787	0.0666288	0.488263	-0.0349932	0.0692465	0.622471	0.165943	0.974432	95.5
Diabetic nephropathy	CD3 on Effector Memory CD8+ T cell	finn-b-DM_NEPHROPATHY_EXMORE	ebi-a-GCST90001839	184987	2912	11	0.0330957	0.0166026	0.046218	0.046218	0.0173592	0.0963475	0.861009	0.0372061	0.0727306	0.608958	0.0398179	0.0806538	0.632188	0.846518	0.999891	47.7
Diabetic nephropathy	FSC-A on HLA DR+ T cell	finn-b-DM_NEPHROPATHY_EXMORE	ebi-a-GCST90001975	184987	3060	9	0.0322646	0.0162158	0.0466236	0.0466236	0.0611624	0.0998946	0.559714	0.0413581	0.0714949	0.562943	0.0438219	0.0776897	0.588171	0.730928	0.999721	48.1
Diabetic nephropathy	CD62L on granulocyte	finn-b-DM_NEPHROPATHY_EXMORE	ebi-a-GCST90001835	184987	2849	9	0.0331751	0.0166772	0.0466731	0.0466731	0.00723483	0.0959784	0.942022	0.028936	0.0715324	0.685833	0.0263355	0.077416	0.74248	0.741886	0.999663	47.6
Diabetic nephropathy	CD33 on CD33dim HLA DR-	finn-b-DM_NEPHROPATHY_EXMORE	ebi-a-GCST90001953	184987	1558	9	-0.0640272	0.0322013	0.0467739	0.0467739	-0.1151	0.133923	0.41855	-0.0968731	0.102093	0.342688	-0.137617	0.111966	0.253958	0.64443	0.996277	78.3
Diabetic nephropathy	CD39+ secreting CD4 regulatory T cell %CD4 regulatory T cell	finn-b-DM_NEPHROPATHY_EXMORE	ebi-a-GCST90001497	184987	3437	7	0.0454113	0.0228692	0.0470664	0.0470664	0.0251301	0.119832	0.842169	0.0433543	0.0835953	0.604025	0.0432824	0.0882195	0.641119	0.843614	0.995514	67.5
Diabetic nephropathy	CD24 on unswitched memory B cell	finn-b-DM_NEPHROPATHY_EXMORE	ebi-a-GCST90001772	184987	3655	15	-0.0283126	0.0142808	0.0474166	0.0474166	-0.0354354	0.0805725	0.667308	-0.0271688	0.0525857	0.605395	-0.0251605	0.0492556	0.617441	0.919592	0.999972	46.4
Diabetic nephropathy	CD25++ CD45RA+ CD4 not regulatory T cell Absolute Count	finn-b-DM_NEPHROPATHY_EXMORE	ebi-a-GCST90001507	184987	3405	9	-0.040669	0.020548	0.0477912	0.0477912	-0.053872	0.104254	0.621261	-0.0492946	0.0743217	0.507164	-0.0511369	0.0738497	0.508254	0.881591	0.998558	64.9
Diabetic nephropathy	IgD- CD24- B cell Absolute Count	finn-b-DM_NEPHROPATHY_EXMORE	ebi-a-GCST90001414	184987	3656	11	-0.0247918	0.0125863	0.0488665	0.0488665	-0.0420298	0.0833874	0.626347	-0.0197998	0.0558361	0.722884	-0.0236031	0.0593672	0.699296	0.80963	0.999956	33.1
Diabetic nephropathy	CD33dim HLA DR+ CD11b- %CD33dim HLA DR+	finn-b-DM_NEPHROPATHY_EXMORE	ebi-a-GCST90001528	184987	1858	8	-0.0561707	0.0286354	0.0498111	0.0498111	-0.0851425	0.134091	0.548887	-0.0148347	0.0786167	0.85033	-0.00695537	0.0725944	0.926356	0.814465	0.984714	61.4
Diabetic nephropathy	SSC-A on HLA DR+ T cell	finn-b-DM_NEPHROPATHY_EXMORE	ebi-a-GCST90002083	184987	3060	9	0.0667096	0.0340401	0.0500269	0.0500269	0.0998611	0.0923964	0.315614	0.0862028	0.0710513	0.225035	0.125814	0.0802068	0.155373	0.665041	0.938139	94.5
Diabetic nephropathy	Memory B cell %lymphocyte	finn-b-DM_NEPHROPATHY_EXMORE	ebi-a-GCST90001436	184987	3656	12	0.0379696	0.0193906	0.0502133	0.0502133	0.0740833	0.0851689	0.404783	0.0519062	0.0653156	0.426789	0.0540948	0.0683621	0.445497	0.609882	0.999447	74.7
Diabetic nephropathy	CD25 on IgD+ CD24- B cell	finn-b-DM_NEPHROPATHY_EXMORE	ebi-a-GCST90001779	184987	3657	12	0.0398535	0.0203537	0.0502248	0.0502248	0.0927886	0.0900245	0.326964	0.0640351	0.0605689	0.290408	0.0609719	0.061925	0.345978	0.503666	0.998505	76.7
Diabetic nephropathy	CD4-CD8- Natural Killer T %T cell	finn-b-DM_NEPHROPATHY_EXMORE	ebi-a-GCST90001637	184987	3668	11	0.0529241	0.0271433	0.0511998	0.0511998	0.091369	0.0946438	0.359567	0.100884	0.0711466	0.1562	0.105748	0.0769148	0.199191	0.633018	0.990341	91.7
Diabetic nephropathy	CD4+/CD8+ T cell	finn-b-DM_NEPHROPATHY_EXMORE	ebi-a-GCST90001589	184987	3652	10	-0.0441687	0.0227068	0.051754	0.051754	-0.0378984	0.0918901	0.690854	-0.0283275	0.0663945	0.669631	-0.0597798	0.0704089	0.417871	0.934736	0.99651	80.9
Diabetic nephropathy	CD39 on CD39+ CD8+ T cell	finn-b-DM_NEPHROPATHY_EXMORE	ebi-a-GCST90002029	184987	2915	13	0.0315838	0.0162858	0.0524594	0.0524594	0.0471541	0.101081	0.649962	0.0399805	0.0714224	0.575633	0.0386746	0.0736281	0.608965	0.857444	0.999982	44.0
Diabetic nephropathy	CD64 on CD14+ CD16- monocyte	finn-b-DM_NEPHROPATHY_EXMORE	ebi-a-GCST90001987	184987	3622	9	-0.0319596	0.0165082	0.0528693	0.0528693	-0.00532276	0.0849316	0.95178	-0.0274428	0.0541299	0.612168	-0.0178415	0.0550412	0.754138	0.72524	0.997208	46.3
Diabetic nephropathy	CD28 on CD39+ secreting CD4 regulatory T cell	finn-b-DM_NEPHROPATHY_EXMORE	ebi-a-GCST90001888	184987	2920	7	0.0235804	0.0122045	0.0533453	0.0533453	0.0061171	0.120821	0.961581	0.023319	0.0581585	0.688453	0.0284944	0.0597315	0.650212	0.880085	0.999163	21.9
Diabetic nephropathy	CD62L- CD86+ myeloid Dendritic Cell %Dendritic Cell	finn-b-DM_NEPHROPATHY_EXMORE	ebi-a-GCST90001473	184987	3410	11	0.0367972	0.0190582	0.0535103	0.0535103	0.0403263	0.0863437	0.651569	0.044875	0.0573717	0.434109	0.0442407	0.0643849	0.507623	0.962364	0.998264	71.6
Diabetic nephropathy	CD62L- CD86+ myeloid Dendritic Cell Absolute Count	finn-b-DM_NEPHROPATHY_EXMORE	ebi-a-GCST90001472	184987	3387	11	0.034207	0.0177294	0.0536816	0.0536816	0.0641789	0.0972969	0.526016	0.0242707	0.0615304	0.693249	0.0206276	0.0670291	0.764593	0.72775	0.999516	52.3
Diabetic nephropathy	CD45RA+ CD8+ T cell Absolute Count	finn-b-DM_NEPHROPATHY_EXMORE	ebi-a-GCST90001560	184987	3395	10	0.022409	0.0116728	0.0548887	0.0548887	0.0405902	0.0839909	0.641853	0.0270472	0.0571315	0.635914	0.0301095	0.0634996	0.646673	0.800634	0.999952	30.0
Diabetic nephropathy	CD45 on CD4+ T cell	finn-b-DM_NEPHROPATHY_EXMORE	ebi-a-GCST90001916	184987	3113	13	-0.0253401	0.0133249	0.0572086	0.0572086	-0.0431965	0.0888147	0.636252	-0.0173201	0.0621456	0.780473	-0.0226521	0.0674297	0.74272	0.812298	0.999994	33.3
Diabetic nephropathy	CD14+ CD16- monocyte %monocyte	finn-b-DM_NEPHROPATHY_EXMORE	ebi-a-GCST90001586	184987	3629	8	0.0486509	0.0256085	0.0574601	0.0574601	0.0171938	0.108243	0.879004	0.0808865	0.0580017	0.163151	0.0888104	0.0571987	0.164446	0.75853	0.952588	80.4
Diabetic nephropathy	CD33 on Monocytic Myeloid-Derived Suppressor Cells	finn-b-DM_NEPHROPATHY_EXMORE	ebi-a-GCST90001952	184987	1569	8	-0.0244425	0.0128876	0.057882	0.057882	-0.0161333	0.142582	0.913602	-0.020828	0.101881	0.838014	-0.0195953	0.106245	0.858902	0.943602	0.99999	16.9
Diabetic nephropathy	CD33+ HLA DR+ CD14- %CD33+ HLA DR+	finn-b-DM_NEPHROPATHY_EXMORE	ebi-a-GCST90001519	184987	1858	12	0.0450074	0.0237317	0.0578928	0.0578928	0.095493	0.110757	0.408785	0.0316451	0.0807943	0.695299	0.0061484	0.0912182	0.94747	0.590149	0.999574	60.0
Diabetic nephropathy	CD4 on Terminally Differentiated CD4+ T cell	finn-b-DM_NEPHROPATHY_EXMORE	ebi-a-GCST90002026	184987	2903	9	0.038758	0.0204472	0.0580234	0.0580234	0.0672591	0.123709	0.603532	0.0134886	0.0576081	0.814873	0.0112086	0.0523772	0.835903	0.811419	0.990653	59.2
Diabetic nephropathy	Secreting CD4 regulatory T cell %CD4+ T cell	finn-b-DM_NEPHROPATHY_EXMORE	ebi-a-GCST90001494	184987	3437	7	-0.0361564	0.0190985	0.0583378	0.0583378	-0.0345139	0.0978299	0.738627	-0.0443837	0.0642011	0.489362	-0.0404335	0.0660119	0.562674	0.984831	0.99266	61.4
Diabetic nephropathy	CD25 on naive-mature B cell	finn-b-DM_NEPHROPATHY_EXMORE	ebi-a-GCST90001791	184987	3657	8	0.0365549	0.0193208	0.0584913	0.0584913	0.0782893	0.112913	0.514015	0.051077	0.0669936	0.445812	0.0505984	0.0759796	0.526774	0.684573	0.997208	60.4
Diabetic nephropathy	HLA DR+ Natural Killer %Natural Killer	finn-b-DM_NEPHROPATHY_EXMORE	ebi-a-GCST90001649	184987	3596	10	0.0255938	0.0136486	0.0607655	0.0607655	0.0182781	0.0994164	0.858702	0.0266195	0.0707534	0.706747	0.0247295	0.0706748	0.734458	0.931543	0.999956	27.3
Diabetic nephropathy	CD28+ CD45RA+ CD8dim T cell %CD8dim T cell	finn-b-DM_NEPHROPATHY_EXMORE	ebi-a-GCST90001665	184987	3440	10	-0.0738206	0.0398581	0.0640132	0.0640132	-0.121428	0.102392	0.269681	-0.157827	0.0766534	0.0394968	-0.169339	0.078089	0.0582522	0.587194	0.897261	99.3
Diabetic nephropathy	CD3 on naive CD8+ T cell	finn-b-DM_NEPHROPATHY_EXMORE	ebi-a-GCST90001838	184987	2910	10	0.0346447	0.0187334	0.0644059	0.0644059	0.0335985	0.109309	0.766411	0.00871828	0.0679036	0.897839	-0.00843792	0.0778468	0.916063	0.991351	0.999464	52.8
Diabetic nephropathy	CD11b on CD33dim HLA DR-	finn-b-DM_NEPHROPATHY_EXMORE	ebi-a-GCST90002095	184987	1559	12	-0.039051	0.0211897	0.0653393	0.0653393	-0.0616247	0.132595	0.652059	-0.0573732	0.0985899	0.560609	-0.0729265	0.101399	0.487013	0.835701	0.999986	32.0
Diabetic nephropathy	CD33 on CD14+ monocyte	finn-b-DM_NEPHROPATHY_EXMORE	ebi-a-GCST90001946	184987	1634	11	-0.0388063	0.0212468	0.0677815	0.0677815	-0.0538967	0.123059	0.671729	-0.00293568	0.0790871	0.97039	0.00544687	0.0831031	0.949033	0.889875	0.999672	41.1
Diabetic nephropathy	CD62L- myeloid Dendritic Cell %Dendritic Cell	finn-b-DM_NEPHROPATHY_EXMORE	ebi-a-GCST90001469	184987	3410	13	0.0256031	0.0140284	0.0679866	0.0679866	0.0319021	0.079597	0.696246	0.0364093	0.0536607	0.497449	0.0397427	0.0579992	0.506222	0.926707	0.999947	38.4
Diabetic nephropathy	CD45RA on CD39+ resting CD4 regulatory T cell	finn-b-DM_NEPHROPATHY_EXMORE	ebi-a-GCST90002103	184987	2650	5	-0.038661	0.0212444	0.0687858	0.0687858	0.0372936	0.455874	0.939953	-0.0238254	0.15529	0.878063	-0.0213468	0.172132	0.907286	0.87315	0.998582	14.8
Diabetic nephropathy	CD45 on Immature Myeloid-Derived Suppressor Cells	finn-b-DM_NEPHROPATHY_EXMORE	ebi-a-GCST90002052	184987	1555	8	-0.0330308	0.0182021	0.0695748	0.0695748	-0.0401794	0.153296	0.802008	-0.0474371	0.0734207	0.518215	-0.047954	0.0760452	0.548329	0.961084	0.998885	32.1
Diabetic nephropathy	Central Memory CD4+ T cell %CD4+ T cell	finn-b-DM_NEPHROPATHY_EXMORE	ebi-a-GCST90001538	184987	3427	8	0.0308238	0.0170471	0.0705815	0.0705815	0.038288	0.0915444	0.690324	0.0346109	0.0638078	0.587527	0.033065	0.0617031	0.608645	0.924266	0.997917	48.8
Diabetic nephropathy	CD38 on Plasma Blast-Plasma Cell	finn-b-DM_NEPHROPATHY_EXMORE	ebi-a-GCST90001817	184987	3655	9	0.033918	0.0187837	0.0709634	0.0709634	0.0427896	0.10084	0.68406	0.0392157	0.0513382	0.444945	0.0143212	0.0457353	0.762189	0.926035	0.989065	51.6
Diabetic nephropathy	CD86+ myeloid Dendritic Cell Absolute Count	finn-b-DM_NEPHROPATHY_EXMORE	ebi-a-GCST90001464	184987	3387	8	0.0330697	0.0183834	0.0720366	0.0720366	0.0484582	0.0991077	0.642238	3.02207e-05	0.0660644	0.999635	0.00020777	0.0705164	0.997731	0.858349	0.997558	46.8
Diabetic nephropathy	CD11c+ HLA DR++ monocyte Absolute Count	finn-b-DM_NEPHROPATHY_EXMORE	ebi-a-GCST90001456	184987	3019	11	0.0395033	0.0220947	0.0737906	0.0737906	0.106716	0.0825925	0.22852	0.0208721	0.0604079	0.729704	0.0153923	0.066156	0.820713	0.351505	0.99372	69.1
Diabetic nephropathy	CD28 on CD39+ activated CD4 regulatory T cell	finn-b-DM_NEPHROPATHY_EXMORE	ebi-a-GCST90001886	184987	2920	14	0.0270686	0.0152056	0.0750471	0.0750471	0.0475536	0.0768294	0.547519	0.0321741	0.0546074	0.555734	0.0370258	0.0523023	0.491494	0.754809	0.999918	35.3
Diabetic nephropathy	BAFF-R on CD20- B cell	finn-b-DM_NEPHROPATHY_EXMORE	ebi-a-GCST90001830	184987	3648	11	-0.0297543	0.0168898	0.0781255	0.0781255	-0.043783	0.0837578	0.613783	-0.0406282	0.0615895	0.509471	-0.0277445	0.0601049	0.654245	0.840912	0.999626	40.6
Diabetic nephropathy	HLA DR++ monocyte Absolute Count	finn-b-DM_NEPHROPATHY_EXMORE	ebi-a-GCST90001477	184987	3579	5	-0.0358456	0.0204142	0.0791035	0.0791035	-0.0866358	0.250913	0.752674	-0.0352054	0.132291	0.790146	-0.0410794	0.149881	0.797594	0.836812	0.997604	14.0
Diabetic nephropathy	CD3 on CD39+ CD4+ T cell	finn-b-DM_NEPHROPATHY_EXMORE	ebi-a-GCST90001860	184987	2919	10	-0.0243584	0.0138917	0.0795257	0.0795257	-0.0348777	0.0874624	0.700492	0.00216212	0.0631525	0.972689	-0.00781755	0.0636532	0.904953	0.887793	0.999862	27.5
Diabetic nephropathy	Effector Memory CD8+ T cell %CD8+ T cell	finn-b-DM_NEPHROPATHY_EXMORE	ebi-a-GCST90001555	184987	3427	8	0.037478	0.0214891	0.0811503	0.0811503	0.0531959	0.0938593	0.591431	0.0577999	0.0619388	0.350728	0.0543039	0.067434	0.447139	0.845797	0.992097	63.7
Diabetic nephropathy	CD20 on B cell	finn-b-DM_NEPHROPATHY_EXMORE	ebi-a-GCST90001743	184987	3660	13	0.0395684	0.0227965	0.0826132	0.0826132	0.0664867	0.0852395	0.451849	0.0615944	0.0671364	0.358906	0.0972068	0.0821499	0.259608	0.703758	0.998216	73.0
Diabetic nephropathy	HLA DR on CD33+ HLA DR+ CD14-	finn-b-DM_NEPHROPATHY_EXMORE	ebi-a-GCST90002108	184987	1579	5	0.0396878	0.022892	0.0829715	0.0829715	0.0838927	0.231314	0.740891	0.0517263	0.153095	0.73546	0.0517637	0.159018	0.761103	0.832076	0.998161	12.9
Diabetic nephropathy	CD28 on CD28+ CD45RA- CD8+ T cell	finn-b-DM_NEPHROPATHY_EXMORE	ebi-a-GCST90001893	184987	2920	11	-0.0538997	0.0314309	0.0863697	0.0863697	-0.0968164	0.0957449	0.338337	-0.0230121	0.072484	0.750881	0.0277453	0.0959081	0.778268	0.601104	0.969908	92.9
Diabetic nephropathy	CD45 on CD8+ T cell	finn-b-DM_NEPHROPATHY_EXMORE	ebi-a-GCST90001917	184987	3113	11	0.0373894	0.0218996	0.0877647	0.0877647	0.0568272	0.0839748	0.515599	0.0686008	0.0605362	0.257122	0.0902335	0.0712013	0.233763	0.77989	0.996906	57.7
Diabetic nephropathy	Central Memory CD8+ T cell %T cell	finn-b-DM_NEPHROPATHY_EXMORE	ebi-a-GCST90001550	184987	3427	9	0.0207753	0.0121698	0.0877992	0.0877992	0.029786	0.0844081	0.734565	0.0279243	0.0555712	0.615319	0.0306675	0.0561093	0.599584	0.903894	0.999718	26.5
Diabetic nephropathy	BAFF-R on IgD- CD24- B cell	finn-b-DM_NEPHROPATHY_EXMORE	ebi-a-GCST90001710	184987	3657	12	0.0298811	0.0175333	0.0883335	0.0883335	0.0385334	0.0770389	0.627771	0.037554	0.0514913	0.465802	0.0339759	0.0515189	0.523152	0.896494	0.998651	49.1
Diabetic nephropathy	SSC-A on HLA DR+ CD8+ T cell	finn-b-DM_NEPHROPATHY_EXMORE	ebi-a-GCST90002086	184987	3060	13	0.0371028	0.0217729	0.0883652	0.0883652	0.0658399	0.0906954	0.483032	0.0656005	0.0666965	0.325329	0.0612011	0.0660208	0.372197	0.704522	0.999326	56.4
Diabetic nephropathy	SSC-A on Natural Killer	finn-b-DM_NEPHROPATHY_EXMORE	ebi-a-GCST90002076	184987	3113	11	-0.0336296	0.0199013	0.091063	0.091063	-0.0333946	0.106834	0.761717	-0.0158297	0.0745189	0.831775	-0.0148322	0.0787476	0.854369	0.997902	0.999806	37.0
Diabetic nephropathy	CD8 on naive CD8+ T cell	finn-b-DM_NEPHROPATHY_EXMORE	ebi-a-GCST90002055	184987	2910	13	0.0417645	0.0247552	0.0915835	0.0915835	0.0554183	0.0976802	0.581874	0.049225	0.0706749	0.486117	0.115171	0.0790471	0.170783	0.867624	0.998667	63.0
Diabetic nephropathy	Effector Memory CD4+ T cell Absolute Count	finn-b-DM_NEPHROPATHY_EXMORE	ebi-a-GCST90001542	184987	3395	10	0.0243246	0.0144468	0.0922325	0.0922325	0.0553685	0.0956137	0.578468	0.0302351	0.0729454	0.678516	0.0327338	0.0775857	0.682993	0.694905	0.999948	27.5
Diabetic nephropathy	Activated & secreting CD4 regulatory T cell %CD4 regulatory T cell	finn-b-DM_NEPHROPATHY_EXMORE	ebi-a-GCST90001502	184987	3437	11	0.0549349	0.0330509	0.0964865	0.0964865	0.171445	0.0954882	0.106151	0.047195	0.0680051	0.487687	0.164327	0.0772185	0.0592133	0.187522	0.923855	93.8
Diabetic nephropathy	CD3 on HLA DR+ CD4+ T cell	finn-b-DM_NEPHROPATHY_EXMORE	ebi-a-GCST90001849	184987	3060	14	-0.028725	0.0173232	0.0972823	0.0972823	-0.0401014	0.0789302	0.620619	-0.0420404	0.0532719	0.430015	-0.0404106	0.0509569	0.441991	0.867373	0.999626	41.4
Diabetic nephropathy	SSC-A on myeloid Dendritic Cell	finn-b-DM_NEPHROPATHY_EXMORE	ebi-a-GCST90002071	184987	2872	9	0.0359457	0.0217142	0.0978444	0.0978444	0.0727003	0.103107	0.503531	0.0439141	0.0745423	0.555783	0.0558829	0.0841199	0.525164	0.672371	0.998106	54.4
Diabetic nephropathy	IgD- CD27- B cell %lymphocyte	finn-b-DM_NEPHROPATHY_EXMORE	ebi-a-GCST90001433	184987	3656	13	-0.0287751	0.0173844	0.0978788	0.0978788	-0.0322035	0.080071	0.695251	-0.0567108	0.0590805	0.337111	-0.0493785	0.0591637	0.420244	0.959485	0.999694	49.9
Diabetic nephropathy	CD28- CD127- CD25++ CD8+ T cell Absolute Count	finn-b-DM_NEPHROPATHY_EXMORE	ebi-a-GCST90001675	184987	3130	11	0.0504426	0.0305267	0.0984511	0.0984511	0.150555	0.088002	0.121279	0.0616431	0.0670062	0.357593	0.126957	0.0780359	0.134817	0.188436	0.97245	85.7
Diabetic nephropathy	FSC-A on HLA DR+ Natural Killer	finn-b-DM_NEPHROPATHY_EXMORE	ebi-a-GCST90001970	184987	2971	10	-0.0443786	0.0269403	0.099498	0.099498	-0.0973599	0.0985258	0.352012	-0.0583044	0.0703701	0.407365	-0.118572	0.0808209	0.176403	0.529635	0.99084	72.7
Diabetic nephropathy	T/B cell	finn-b-DM_NEPHROPATHY_EXMORE	ebi-a-GCST90001588	184987	3653	9	0.0418256	0.025502	0.100987	0.100987	0.0811692	0.0885694	0.389912	0.0633826	0.0652239	0.331165	0.0794488	0.0697316	0.28752	0.596194	0.985379	79.1
Diabetic nephropathy	CD127 on CD28+ CD4+ T cell	finn-b-DM_NEPHROPATHY_EXMORE	ebi-a-GCST90001924	184987	2920	13	-0.0249156	0.0152129	0.101465	0.101465	-0.0323303	0.0963907	0.743627	-0.0410217	0.071673	0.567088	-0.0656044	0.0813285	0.435559	0.925741	0.999994	27.4
Diabetic nephropathy	CD4 on Effector Memory CD4+ T cell	finn-b-DM_NEPHROPATHY_EXMORE	ebi-a-GCST90002025	184987	2912	11	-0.056734	0.0346411	0.101471	0.101471	-0.113099	0.0980761	0.278544	-0.0366034	0.076882	0.634004	-0.164641	0.0913909	0.101803	0.496839	0.961515	93.3
Diabetic nephropathy	CD38 on naive-mature B cell	finn-b-DM_NEPHROPATHY_EXMORE	ebi-a-GCST90001816	184987	3656	12	0.0296007	0.0180968	0.101905	0.101905	0.0233364	0.0912039	0.803237	0.0493419	0.0654639	0.451013	0.0480374	0.0700853	0.50727	0.935943	0.999711	52.5
Diabetic nephropathy	CD39+ resting CD4 regulatory T cell %CD4 regulatory T cell	finn-b-DM_NEPHROPATHY_EXMORE	ebi-a-GCST90001485	184987	3437	13	0.0318123	0.01949	0.10263	0.10263	0.0481824	0.093813	0.61769	0.0531344	0.0635486	0.403086	0.0605248	0.0687396	0.395884	0.839703	0.999671	53.8
Diabetic nephropathy	CD4 on activated & secreting CD4 regulatory T cell	finn-b-DM_NEPHROPATHY_EXMORE	ebi-a-GCST90002070	184987	2920	12	-0.0287183	0.0176167	0.103064	0.103064	-0.0452564	0.0909974	0.629704	-0.0303245	0.0659339	0.645572	-0.0244732	0.0723033	0.741374	0.827763	0.999863	37.3
Diabetic nephropathy	CD8dim Natural Killer T %T cell	finn-b-DM_NEPHROPATHY_EXMORE	ebi-a-GCST90001634	184987	3668	13	0.0334725	0.0206767	0.10548	0.10548	0.0613133	0.0743383	0.427016	0.0371448	0.057519	0.51842	0.00330002	0.0646526	0.960132	0.658055	0.996318	57.0
Diabetic nephropathy	CD4-CD8- T cell %T cell	finn-b-DM_NEPHROPATHY_EXMORE	ebi-a-GCST90001599	184987	3668	9	0.0275507	0.0170498	0.106116	0.106116	0.0226869	0.0940215	0.816242	0.0356419	0.0660775	0.589614	0.0353626	0.0710695	0.632168	0.951718	0.999146	38.7
Diabetic nephropathy	CD11b on CD33+ HLA DR+ CD14dim	finn-b-DM_NEPHROPATHY_EXMORE	ebi-a-GCST90002097	184987	1578	7	-0.0300749	0.0186133	0.106143	0.106143	-0.0379033	0.143084	0.801659	-0.0332304	0.0833895	0.690265	-0.0349112	0.0886923	0.707467	0.951527	0.999005	11.1
Diabetic nephropathy	CD33 on CD66b++ myeloid cell	finn-b-DM_NEPHROPATHY_EXMORE	ebi-a-GCST90001951	184987	1464	5	0.0329849	0.0204884	0.107413	0.107413	0.0249744	0.162733	0.887771	0.0307227	0.117553	0.793822	0.0285529	0.116069	0.81779	0.951749	0.997511	17.8
Diabetic nephropathy	HLA DR on HLA DR+ CD8+ T cell	finn-b-DM_NEPHROPATHY_EXMORE	ebi-a-GCST90002115	184987	3060	9	0.0222481	0.0138364	0.107847	0.107847	0.0560915	0.0908228	0.556393	0.028775	0.0665561	0.665492	0.0299859	0.0689971	0.67534	0.658991	0.999825	27.6
Diabetic nephropathy	HLA DR on CD14+ CD16+ monocyte	finn-b-DM_NEPHROPATHY_EXMORE	ebi-a-GCST90002007	184987	3618	12	-0.0386225	0.0240717	0.10861	0.10861	-0.0529598	0.136052	0.705244	-0.0364721	0.0809166	0.652179	-0.0530851	0.100521	0.60792	0.907134	0.999573	39.3
Diabetic nephropathy	CD28- CD4-CD8- T cell %CD4-CD8- T cell	finn-b-DM_NEPHROPATHY_EXMORE	ebi-a-GCST90001653	184987	3440	11	0.0559695	0.0349048	0.108827	0.108827	0.129568	0.0869415	0.170337	0.068899	0.0700413	0.325267	0.163759	0.0802894	0.0686924	0.323975	0.909321	96.9
Diabetic nephropathy	CD28+ CD4-CD8- T cell %CD4-CD8- T cell	finn-b-DM_NEPHROPATHY_EXMORE	ebi-a-GCST90001656	184987	3440	11	-0.0559695	0.0349048	0.108827	0.108827	-0.129568	0.0869415	0.170337	-0.068899	0.0684367	0.314052	-0.163759	0.0839702	0.0797216	0.323975	0.909321	96.9
Diabetic nephropathy	CD45RA on resting CD4 regulatory T cell	finn-b-DM_NEPHROPATHY_EXMORE	ebi-a-GCST90002102	184987	2919	10	0.0187355	0.0116893	0.108979	0.108979	-0.0269685	0.107535	0.808298	0.00472061	0.0732712	0.948631	0.00813316	0.0695872	0.909524	0.626915	0.999992	17.0
Diabetic nephropathy	CD62L on CD62L+ Dendritic Cell	finn-b-DM_NEPHROPATHY_EXMORE	ebi-a-GCST90001833	184987	2871	9	0.0530836	0.0332339	0.110205	0.110205	0.12042	0.0913169	0.228773	0.0366194	0.0735725	0.618672	-0.0204067	0.0811479	0.807786	0.392668	0.929559	83.3
Diabetic nephropathy	CD25 on CD24+ CD27+ B cell	finn-b-DM_NEPHROPATHY_EXMORE	ebi-a-GCST90001777	184987	3657	14	0.0205844	0.0129037	0.11066	0.11066	-0.0218464	0.079723	0.788722	0.0216639	0.0523002	0.678712	0.0230386	0.0509549	0.658623	0.548471	0.999979	26.5
Diabetic nephropathy	CD8dim Natural Killer T %lymphocyte	finn-b-DM_NEPHROPATHY_EXMORE	ebi-a-GCST90001635	184987	3668	13	0.0376328	0.023604	0.11086	0.11086	0.0707544	0.074004	0.359568	0.0620816	0.0583057	0.286984	0.0991986	0.0650036	0.152914	0.597573	0.986929	67.4
Diabetic nephropathy	CD19 on B cell	finn-b-DM_NEPHROPATHY_EXMORE	ebi-a-GCST90002028	184987	3112	12	0.0274742	0.0172366	0.110948	0.110948	-0.00178541	0.0887043	0.984338	0.0222053	0.0666274	0.738926	0.0169573	0.0728397	0.82019	0.693115	0.999863	43.3
Diabetic nephropathy	CD39 on granulocyte	finn-b-DM_NEPHROPATHY_EXMORE	ebi-a-GCST90002033	184987	2920	9	-0.0269327	0.0170561	0.114322	0.114322	-0.056487	0.0822136	0.514146	-0.0297061	0.0594183	0.617111	-0.0331815	0.0572346	0.578043	0.681412	0.996956	44.1
Diabetic nephropathy	HVEM on CD8+ T cell	finn-b-DM_NEPHROPATHY_EXMORE	ebi-a-GCST90001881	184987	1247	9	0.040606	0.0257422	0.114701	0.114701	0.0753393	0.129699	0.579535	0.0182006	0.0912617	0.841924	0.0190734	0.0880516	0.83393	0.75877	0.997828	28.7
Diabetic nephropathy	CD24 on IgD+ CD38+ B cell	finn-b-DM_NEPHROPATHY_EXMORE	ebi-a-GCST90001768	184987	3655	11	-0.0340752	0.0216038	0.114732	0.114732	-0.0468896	0.0824321	0.583387	-0.042075	0.0611168	0.491179	-0.0925146	0.070242	0.217192	0.854631	0.995104	60.4
Diabetic nephropathy	CD20- CD38- B cell %lymphocyte	finn-b-DM_NEPHROPATHY_EXMORE	ebi-a-GCST90001444	184987	3658	15	0.0249569	0.0158363	0.115041	0.115041	0.017193	0.0692471	0.807793	0.0323088	0.0512755	0.528628	0.0335599	0.0483547	0.499015	0.895483	0.99972	40.2
Diabetic nephropathy	CD20 on IgD- CD38+ B cell	finn-b-DM_NEPHROPATHY_EXMORE	ebi-a-GCST90001756	184987	3659	9	-0.0384489	0.0244223	0.11541	0.11541	-0.0830072	0.104983	0.455084	-0.0849064	0.0668319	0.203926	-0.0853774	0.0634302	0.215196	0.637864	0.988973	64.3
Diabetic nephropathy	HLA DR+ Natural Killer %CD3- lymphocyte	finn-b-DM_NEPHROPATHY_EXMORE	ebi-a-GCST90001650	184987	3596	10	0.0294181	0.018749	0.116636	0.116636	0.0319123	0.0880874	0.726526	0.0307678	0.0609777	0.613857	0.0322983	0.0633316	0.622331	0.973129	0.998769	39.7
Diabetic nephropathy	IgD+ CD38+ B cell %B cell	finn-b-DM_NEPHROPATHY_EXMORE	ebi-a-GCST90001447	184987	3657	17	-0.0265383	0.016951	0.117445	0.117445	-0.0276313	0.0824401	0.742139	-0.0336851	0.0586088	0.565463	-0.0437334	0.0626869	0.495412	0.98759	0.999975	42.0
Diabetic nephropathy	Central Memory CD4-CD8- T cell Absolute Count	finn-b-DM_NEPHROPATHY_EXMORE	ebi-a-GCST90001563	184987	3395	11	-0.0515559	0.0329419	0.117569	0.117569	-0.112332	0.076177	0.174415	-0.0583172	0.0605807	0.33573	-0.155951	0.0713523	0.0537298	0.342266	0.88444	91.8
Diabetic nephropathy	CD25++ CD8+ T cell Absolute Count	finn-b-DM_NEPHROPATHY_EXMORE	ebi-a-GCST90001681	184987	3130	11	0.035487	0.0228253	0.120011	0.120011	0.0987282	0.0990408	0.344885	0.0713818	0.0741277	0.335569	0.0593981	0.0782215	0.465162	0.451426	0.99876	49.6
Diabetic nephropathy	CD62L- Dendritic Cell %Dendritic Cell	finn-b-DM_NEPHROPATHY_EXMORE	ebi-a-GCST90001463	184987	3410	9	0.0298277	0.0192327	0.120929	0.120929	0.0569612	0.0823788	0.511553	0.0147107	0.0594599	0.804594	0.00618747	0.0664773	0.928132	0.70095	0.994905	45.6
Diabetic nephropathy	CD3 on activated CD4 regulatory T cell	finn-b-DM_NEPHROPATHY_EXMORE	ebi-a-GCST90001853	184987	2919	12	-0.0309635	0.0199889	0.121374	0.121374	-0.0375182	0.0783067	0.642159	-0.0353899	0.0537526	0.510291	0.0164415	0.0651669	0.805463	0.922242	0.996633	56.3
Diabetic nephropathy	SSC-A on CD14+ monocyte	finn-b-DM_NEPHROPATHY_EXMORE	ebi-a-GCST90002074	184987	3112	8	-0.0373451	0.0242836	0.12408	0.12408	-0.0637568	0.0952585	0.528201	-0.0427988	0.0598555	0.474587	-0.0410642	0.0601781	0.516937	0.751938	0.981396	41.1
Diabetic nephropathy	CD4 on CD39+ resting CD4 regulatory T cell	finn-b-DM_NEPHROPATHY_EXMORE	ebi-a-GCST90002065	184987	2650	14	-0.0277266	0.0180355	0.124211	0.124211	-0.052334	0.0901858	0.572454	-0.0270849	0.0678758	0.689867	-0.0378847	0.0692851	0.593782	0.741629	0.999956	37.0
Diabetic nephropathy	IgD on IgD+ CD24- B cell	finn-b-DM_NEPHROPATHY_EXMORE	ebi-a-GCST90001821	184987	3656	17	0.034042	0.0221906	0.125012	0.125012	0.114854	0.0773557	0.158318	0.0365338	0.0590437	0.536075	0.040846	0.0652448	0.540116	0.224596	0.998686	65.5
Diabetic nephropathy	Activated & resting CD4 regulatory T cell %CD4 regulatory T cell	finn-b-DM_NEPHROPATHY_EXMORE	ebi-a-GCST90001499	184987	3437	10	-0.0575081	0.0376382	0.126532	0.126532	-0.192427	0.10292	0.0984553	-0.128005	0.0719178	0.0750965	-0.137025	0.0753727	0.102433	0.152856	0.919936	94.8
Diabetic nephropathy	CD66b++ myeloid cell Absolute Count	finn-b-DM_NEPHROPATHY_EXMORE	ebi-a-GCST90001529	184987	1858	5	-0.0251971	0.0166757	0.130786	0.130786	0.066881	0.190861	0.749186	-0.0239424	0.0696697	0.731105	-0.0254131	0.0687993	0.730568	0.645617	0.990012	20.8
Diabetic nephropathy	BAFF-R on IgD+ CD38- naive B cell	finn-b-DM_NEPHROPATHY_EXMORE	ebi-a-GCST90001706	184987	1837	8	-0.0310154	0.0205481	0.131195	0.131195	-0.0544938	0.152117	0.732434	-0.0368116	0.0945986	0.697177	-0.0387959	0.10025	0.710259	0.86407	0.999435	27.2
Diabetic nephropathy	CD39 on CD39+ activated CD4 regulatory T cell	finn-b-DM_NEPHROPATHY_EXMORE	ebi-a-GCST90002030	184987	2920	12	0.0307041	0.0204432	0.133116	0.133116	0.0122529	0.0927556	0.897527	-0.0106168	0.0642746	0.868803	-0.00851556	0.0693511	0.904489	0.817882	0.999011	43.2
Diabetic nephropathy	CD24+ CD27+ B cell %lymphocyte	finn-b-DM_NEPHROPATHY_EXMORE	ebi-a-GCST90001442	184987	3656	8	0.0304811	0.0204098	0.135318	0.135318	0.0419419	0.0946634	0.673248	0.061016	0.0710312	0.390339	0.0573835	0.0707914	0.444277	0.883407	0.99666	47.3
Diabetic nephropathy	CD33+ HLA DR+ CD14- Absolute Count	finn-b-DM_NEPHROPATHY_EXMORE	ebi-a-GCST90001518	184987	1858	5	-0.0254035	0.0170206	0.135564	0.135564	-0.0119331	0.13434	0.934817	-0.0163033	0.0739594	0.825531	-0.0138049	0.0754943	0.863802	0.915425	0.992123	19.3
Diabetic nephropathy	IgD on unswitched memory B cell	finn-b-DM_NEPHROPATHY_EXMORE	ebi-a-GCST90001826	184987	3636	9	0.057512	0.0387278	0.137535	0.137535	0.172472	0.105146	0.144948	0.123734	0.0745502	0.0969657	0.127161	0.074805	0.127573	0.232915	0.888765	90.7
Diabetic nephropathy	CD33dim HLA DR- Absolute Count	finn-b-DM_NEPHROPATHY_EXMORE	ebi-a-GCST90001531	184987	1856	6	-0.0327379	0.0220542	0.137696	0.137696	-0.0581098	0.137717	0.694751	-0.0470242	0.0911089	0.605763	-0.0480746	0.101498	0.655709	0.83496	0.995068	30.4
Diabetic nephropathy	CD3 on CD4+ T cell	finn-b-DM_NEPHROPATHY_EXMORE	ebi-a-GCST90001867	184987	2919	13	0.0260342	0.0176028	0.139145	0.139145	0.026423	0.0957177	0.787626	0.0320522	0.0670924	0.632841	0.0299281	0.0714423	0.682681	0.996182	0.999939	31.4
Diabetic nephropathy	CCR2 on myeloid Dendritic Cell	finn-b-DM_NEPHROPATHY_EXMORE	ebi-a-GCST90002013	184987	2870	13	-0.0396685	0.0269377	0.140859	0.140859	-0.0600659	0.0902234	0.51929	-0.0291917	0.0688894	0.67175	0.0267731	0.0761946	0.731397	0.786058	0.994372	64.1
Diabetic nephropathy	CD19 on CD20- B cell	finn-b-DM_NEPHROPATHY_EXMORE	ebi-a-GCST90001721	184987	3656	11	-0.0253423	0.0172098	0.140873	0.140873	-0.0343767	0.0746357	0.656017	-0.0341266	0.0539351	0.526907	-0.0356909	0.0480074	0.474317	0.886045	0.998463	28.3
Diabetic nephropathy	CD4 on CD39+ activated CD4 regulatory T cell	finn-b-DM_NEPHROPATHY_EXMORE	ebi-a-GCST90002067	184987	2920	8	-0.0421828	0.0289247	0.14474	0.14474	-0.0757695	0.103157	0.490339	-0.0655141	0.0747315	0.380671	-0.0921657	0.0819829	0.297994	0.694886	0.983341	53.7
Diabetic nephropathy	Memory B cell Absolute Count	finn-b-DM_NEPHROPATHY_EXMORE	ebi-a-GCST90001407	184987	3656	8	0.0322171	0.0220972	0.144848	0.144848	0.0473149	0.0923525	0.626727	0.053476	0.0701759	0.446044	0.0494459	0.0706881	0.506815	0.843145	0.993588	58.2
Diabetic nephropathy	CD39 on CD39+ CD4+ T cell	finn-b-DM_NEPHROPATHY_EXMORE	ebi-a-GCST90002032	184987	2920	11	0.0224933	0.0154283	0.144863	0.144863	0.0322583	0.0998011	0.753908	0.0166886	0.0602456	0.781773	0.0206281	0.0603961	0.739761	0.913241	0.999823	25.2
Diabetic nephropathy	CD33dim HLA DR+ CD11b+ Absolute Count	finn-b-DM_NEPHROPATHY_EXMORE	ebi-a-GCST90001525	184987	1858	7	-0.0616262	0.0424302	0.146387	0.146387	-0.178678	0.136262	0.24675	-0.0589848	0.0928343	0.525182	-0.148116	0.0938041	0.165416	0.338511	0.944517	73.7
Diabetic nephropathy	CD16-CD56 on HLA DR+ Natural Killer	finn-b-DM_NEPHROPATHY_EXMORE	ebi-a-GCST90001885	184987	2971	14	0.0212034	0.014636	0.147415	0.147415	0.0418833	0.0713655	0.568159	0.030859	0.0523821	0.555785	0.0417288	0.0508992	0.427088	0.733807	0.999883	29.3
Diabetic nephropathy	CD25 on transitional B cell	finn-b-DM_NEPHROPATHY_EXMORE	ebi-a-GCST90001795	184987	3657	10	0.0601988	0.0416004	0.147877	0.147877	0.193598	0.101666	0.0933539	0.124602	0.0772904	0.106935	0.156234	0.073753	0.0632072	0.147767	0.869648	90.8
Diabetic nephropathy	CD62L- monocyte Absolute Count	finn-b-DM_NEPHROPATHY_EXMORE	ebi-a-GCST90001450	184987	3019	12	-0.024579	0.0169907	0.148004	0.148004	-0.030923	0.0961469	0.754361	-0.0396768	0.0702342	0.572127	-0.0380085	0.0849245	0.663159	0.937241	0.99994	31.9
Diabetic nephropathy	CD62L- monocyte %monocyte	finn-b-DM_NEPHROPATHY_EXMORE	ebi-a-GCST90001451	184987	3042	11	-0.0321614	0.0223038	0.149311	0.149311	-0.113029	0.0875107	0.228679	-0.0244494	0.0618703	0.692717	-0.0252561	0.0638959	0.700944	0.302847	0.993718	54.7
Diabetic nephropathy	CD16-CD56 on Natural Killer T	finn-b-DM_NEPHROPATHY_EXMORE	ebi-a-GCST90001883	184987	3113	10	0.0439161	0.0308188	0.154164	0.154164	0.0748155	0.0989812	0.471403	0.0460132	0.073902	0.533532	0.119737	0.0772301	0.155458	0.708691	0.981084	65.0
Diabetic nephropathy	CD25 on IgD+ CD38+ B cell	finn-b-DM_NEPHROPATHY_EXMORE	ebi-a-GCST90001783	184987	3656	9	0.0394519	0.0277287	0.154798	0.154798	0.114386	0.104432	0.309628	0.0846344	0.0746401	0.256837	0.0872974	0.0769664	0.28954	0.405083	0.990137	48.1
Diabetic nephropathy	CD20- CD38- B cell Absolute Count	finn-b-DM_NEPHROPATHY_EXMORE	ebi-a-GCST90001423	184987	3658	13	0.0242155	0.0170827	0.156324	0.156324	0.0440303	0.0741281	0.564544	0.00911679	0.0549937	0.868331	0.00436505	0.0548881	0.937925	0.754713	0.99924	38.6
Diabetic nephropathy	CD28- CD4-CD8- T cell %T cell	finn-b-DM_NEPHROPATHY_EXMORE	ebi-a-GCST90001694	184987	3440	14	0.0389769	0.0275427	0.157026	0.157026	0.0747079	0.0898922	0.422155	0.053498	0.0657374	0.415751	0.126609	0.0757587	0.118564	0.63845	0.99302	73.8
Diabetic nephropathy	CD86+ myeloid Dendritic Cell %Dendritic Cell	finn-b-DM_NEPHROPATHY_EXMORE	ebi-a-GCST90001465	184987	3410	11	0.0302418	0.0213831	0.157279	0.157279	0.0247998	0.0890515	0.78693	0.0494028	0.0610857	0.418662	0.0470377	0.0679664	0.504643	0.943219	0.997063	51.9
Diabetic nephropathy	CD8+ T cell %leukocyte	finn-b-DM_NEPHROPATHY_EXMORE	ebi-a-GCST90001607	184987	3668	11	0.0329686	0.0234286	0.159369	0.159369	0.0494069	0.0922207	0.605119	0.0628952	0.064594	0.330206	0.0574257	0.0709246	0.436971	0.835337	0.995435	54.7
Diabetic nephropathy	CCR2 on CD14+ CD16+ monocyte	finn-b-DM_NEPHROPATHY_EXMORE	ebi-a-GCST90001992	184987	3618	8	0.02847	0.0203891	0.162615	0.162615	0.0836142	0.0868569	0.372891	0.0624055	0.064925	0.336455	0.0554721	0.0713674	0.462452	0.452194	0.994403	43.9
Diabetic nephropathy	CD3 on CD4 regulatory T cell	finn-b-DM_NEPHROPATHY_EXMORE	ebi-a-GCST90001868	184987	2919	3	-0.0528133	0.0378386	0.16279	0.16279	-0.0808011	0.505937	0.899179	-0.0703171	0.191476	0.713442	-0.0777039	0.199053	0.733918	0.962977	0.944093	18.7
Diabetic nephropathy	CD3 on Terminally Differentiated CD8+ T cell	finn-b-DM_NEPHROPATHY_EXMORE	ebi-a-GCST90001840	184987	2911	9	0.0363375	0.0261185	0.164148	0.164148	0.0507114	0.0967101	0.616214	0.0804336	0.0662082	0.22442	0.0665839	0.0736272	0.392235	0.86146	0.986799	57.3
Diabetic nephropathy	CD33- HLA DR+ Absolute Count	finn-b-DM_NEPHROPATHY_EXMORE	ebi-a-GCST90001523	184987	1858	11	-0.0235421	0.0169691	0.165336	0.165336	-0.0578038	0.106181	0.599399	-0.0418735	0.0695027	0.546859	-0.0410177	0.0666133	0.55181	0.714395	0.999867	19.9
Diabetic nephropathy	Naive CD4-CD8- T cell Absolute Count	finn-b-DM_NEPHROPATHY_EXMORE	ebi-a-GCST90001566	184987	3395	10	-0.0275058	0.0200565	0.170245	0.170245	-0.050501	0.183101	0.789685	-0.0433614	0.0841017	0.606146	-0.0271868	0.104325	0.800267	0.896105	0.999754	18.4
Diabetic nephropathy	CD127 on CD8+ T cell	finn-b-DM_NEPHROPATHY_EXMORE	ebi-a-GCST90001927	184987	2920	7	-0.0276543	0.02018	0.170567	0.170567	0.0167681	0.0980633	0.870934	-0.0306312	0.0713196	0.667565	-0.0327781	0.0813	0.700793	0.586029	0.995588	27.2
Diabetic nephropathy	CD25 on CD39+ CD4+ T cell	finn-b-DM_NEPHROPATHY_EXMORE	ebi-a-GCST90001961	184987	2920	11	-0.0329052	0.0241748	0.173471	0.173471	-0.06448	0.101774	0.54213	-0.0651334	0.0749128	0.384598	-0.0682505	0.0822086	0.425796	0.708445	0.998613	40.3
Diabetic nephropathy	CD8+ Natural Killer T Absolute Count	finn-b-DM_NEPHROPATHY_EXMORE	ebi-a-GCST90001630	184987	3652	6	0.0306176	0.0225929	0.175357	0.175357	0.0176582	0.130653	0.899019	0.0404287	0.0816232	0.620382	0.0398906	0.0899965	0.676109	0.913839	0.988984	22.8
Diabetic nephropathy	IgD on IgD+ CD38dim B cell	finn-b-DM_NEPHROPATHY_EXMORE	ebi-a-GCST90001825	184987	3656	13	0.0242631	0.0180207	0.178174	0.178174	0.0417489	0.0805996	0.614731	0.0270451	0.0582991	0.642718	0.0442196	0.0689282	0.53324	0.797533	0.999566	40.7
Diabetic nephropathy	CD3 on CD28+ CD4-CD8- T cell	finn-b-DM_NEPHROPATHY_EXMORE	ebi-a-GCST90001862	184987	2918	10	0.0376941	0.0280489	0.17899	0.17899	0.114603	0.100747	0.288237	0.0539943	0.0740444	0.46587	0.100634	0.0779859	0.229071	0.372869	0.991196	53.8
Diabetic nephropathy	Central Memory CD4-CD8- T cell %T cell	finn-b-DM_NEPHROPATHY_EXMORE	ebi-a-GCST90001565	184987	3427	8	0.0201657	0.0150426	0.180058	0.180058	-0.00284178	0.123104	0.982331	0.022093	0.0785789	0.77859	0.0474027	0.0977614	0.642566	0.834305	0.999758	13.4
Diabetic nephropathy	CD4 on Central Memory CD4+ T cell	finn-b-DM_NEPHROPATHY_EXMORE	ebi-a-GCST90002023	184987	2912	5	-0.0718365	0.0536127	0.180272	0.180272	-0.144908	0.122593	0.322353	-0.0688904	0.0820263	0.400989	-0.156957	0.0935479	0.168684	0.519392	0.676549	98.2
Diabetic nephropathy	CD11c+ CD62L- monocyte %monocyte	finn-b-DM_NEPHROPATHY_EXMORE	ebi-a-GCST90001453	184987	3040	6	-0.0420341	0.031558	0.182872	0.182872	-0.0862682	0.107065	0.465557	-0.0592349	0.0762059	0.436982	-0.0985382	0.0808199	0.27713	0.636945	0.938554	73.3
Diabetic nephropathy	CD45RA+ CD28- CD8+ T cell %CD8+ T cell	finn-b-DM_NEPHROPATHY_EXMORE	ebi-a-GCST90001699	184987	3425	10	-0.274166	0.207331	0.186049	0.186049	0.337558	1.28231	0.799017	0.15254	0.966356	0.874575	0.160375	1.03257	0.88	0.568457	0.999901	99.1
Diabetic nephropathy	CD24 on IgD+ CD38- B cell	finn-b-DM_NEPHROPATHY_EXMORE	ebi-a-GCST90001766	184987	3638	9	0.0352756	0.0266805	0.186119	0.186119	0.0725709	0.0927904	0.459791	0.057407	0.0685966	0.402661	0.0653014	0.0719272	0.390469	0.630777	0.985609	58.4
Diabetic nephropathy	CD62L- plasmacytoid Dendritic Cell %Dendritic Cell	finn-b-DM_NEPHROPATHY_EXMORE	ebi-a-GCST90001471	184987	3410	8	-0.0457836	0.0346418	0.186292	0.186292	-0.124079	0.0968754	0.247538	-0.104426	0.0712091	0.142519	-0.108214	0.0746115	0.190243	0.356596	0.919704	81.9
Diabetic nephropathy	Natural Killer T Absolute Count	finn-b-DM_NEPHROPATHY_EXMORE	ebi-a-GCST90001621	184987	3653	8	0.0563707	0.0426767	0.186542	0.186542	0.194551	0.096843	0.0912902	0.0195512	0.0751192	0.794657	-0.0115944	0.0749026	0.881353	0.133106	0.758573	93.8
Diabetic nephropathy	Secreting CD4 regulatory T cell Absolute Count	finn-b-DM_NEPHROPATHY_EXMORE	ebi-a-GCST90001492	184987	3405	12	-0.0226869	0.0171985	0.187127	0.187127	-0.0213196	0.082069	0.800306	-0.0262861	0.060477	0.663819	-0.0373118	0.0595144	0.543494	0.984093	0.99969	28.5
Diabetic nephropathy	CD19 on IgD+ CD38dim B cell	finn-b-DM_NEPHROPATHY_EXMORE	ebi-a-GCST90001730	184987	3657	10	0.0351866	0.0267487	0.188358	0.188358	0.105019	0.0843678	0.248443	0.0584581	0.0644302	0.364243	0.0984708	0.072214	0.205825	0.339461	0.975259	68.1
Diabetic nephropathy	Terminally Differentiated CD4+ T cell %T cell	finn-b-DM_NEPHROPATHY_EXMORE	ebi-a-GCST90001547	184987	3427	8	-0.0191734	0.0146161	0.189587	0.189587	0.00396006	0.0950619	0.968123	-0.0159751	0.0667887	0.81096	-0.0166052	0.0778517	0.837178	0.773274	0.999532	21.4
Diabetic nephropathy	CD39+ resting CD4 regulatory T cell %resting CD4 regulatory T cell	finn-b-DM_NEPHROPATHY_EXMORE	ebi-a-GCST90001484	184987	3437	11	0.0443764	0.0339002	0.190524	0.190524	0.161771	0.106013	0.161363	0.0873103	0.0719125	0.224702	0.126323	0.0853078	0.169468	0.22089	0.966756	74.3
Diabetic nephropathy	CD16 on CD14- CD16+ monocyte	finn-b-DM_NEPHROPATHY_EXMORE	ebi-a-GCST90001979	184987	3620	11	-0.0392496	0.0299876	0.190581	0.190581	-0.108708	0.0799272	0.20689	0.00510663	0.0573408	0.929036	0.0123592	0.0654812	0.854068	0.333136	0.88689	70.7
Diabetic nephropathy	CD8 on Terminally Differentiated CD8+ T cell	finn-b-DM_NEPHROPATHY_EXMORE	ebi-a-GCST90002057	184987	2911	13	-0.0264111	0.0201805	0.190622	0.190622	-0.0329895	0.0993904	0.746189	-0.0446507	0.0725923	0.538496	-0.0466182	0.0752685	0.54726	0.936595	0.999887	30.2
Diabetic nephropathy	HVEM on T cell	finn-b-DM_NEPHROPATHY_EXMORE	ebi-a-GCST90001871	184987	1247	7	0.0515742	0.0395612	0.192351	0.192351	0.0811309	0.176146	0.664433	0.0832383	0.121993	0.495038	0.0990877	0.135663	0.492669	0.841606	0.991231	41.9
Diabetic nephropathy	CD16 on CD14+ CD16+ monocyte	finn-b-DM_NEPHROPATHY_EXMORE	ebi-a-GCST90002005	184987	3617	8	-0.0424378	0.0325837	0.192772	0.192772	-0.133942	0.0862132	0.171268	-0.0132814	0.0644544	0.836745	0.00219536	0.0762894	0.977846	0.244564	0.875975	86.8
Diabetic nephropathy	CD8+ T cell Absolute Count	finn-b-DM_NEPHROPATHY_EXMORE	ebi-a-GCST90001592	184987	3652	9	0.0355413	0.0272985	0.192933	0.192933	0.125301	0.103019	0.26329	0.0377872	0.0673771	0.574913	0.0798245	0.0755489	0.321557	0.330333	0.98566	53.9
Diabetic nephropathy	CD11b on CD14+ monocyte	finn-b-DM_NEPHROPATHY_EXMORE	ebi-a-GCST90002091	184987	1635	6	-0.0491209	0.0377569	0.193266	0.193266	-0.123014	0.149045	0.455552	-0.0388197	0.104267	0.709662	-0.106658	0.115046	0.396428	0.555288	0.977563	43.5
Diabetic nephropathy	CD45 on basophil	finn-b-DM_NEPHROPATHY_EXMORE	ebi-a-GCST90002051	184987	1556	10	0.0318339	0.0244801	0.193464	0.193464	0.096466	0.127594	0.471299	0.0475785	0.0787418	0.545688	0.0554287	0.0772741	0.491385	0.573066	0.998421	25.6
Diabetic nephropathy	Terminally Differentiated CD4-CD8- T cell %CD4-CD8- T cell	finn-b-DM_NEPHROPATHY_EXMORE	ebi-a-GCST90001573	184987	3427	10	-0.0375192	0.0289363	0.194764	0.194764	-0.0570229	0.107436	0.609997	-0.0583197	0.0741703	0.431695	-0.0560724	0.0817493	0.510053	0.831571	0.990549	54.7
Diabetic nephropathy	CD25 on activated & secreting CD4 regulatory T cell	finn-b-DM_NEPHROPATHY_EXMORE	ebi-a-GCST90001943	184987	3435	12	-0.0252496	0.019522	0.195875	0.195875	-0.0403381	0.0827992	0.636633	-0.0549104	0.0644221	0.394018	-0.0621919	0.0761069	0.431178	0.825259	0.999244	42.0
Diabetic nephropathy	CD24+ CD27+ B cell %B cell	finn-b-DM_NEPHROPATHY_EXMORE	ebi-a-GCST90001417	184987	3657	6	0.0258737	0.0200691	0.197318	0.197318	0.0422123	0.102281	0.700982	0.0315179	0.0699786	0.652427	0.0495578	0.0724882	0.524575	0.854036	0.989279	34.7
Diabetic nephropathy	CD33 on CD33dim HLA DR+ CD11b+	finn-b-DM_NEPHROPATHY_EXMORE	ebi-a-GCST90001948	184987	1633	11	-0.0259333	0.0201803	0.198765	0.198765	-0.0278453	0.111972	0.809189	-0.0449105	0.0757885	0.553464	-0.076188	0.0794491	0.360193	0.984157	0.999754	22.6
Diabetic nephropathy	CD20 on IgD+ CD38- naive B cell	finn-b-DM_NEPHROPATHY_EXMORE	ebi-a-GCST90001749	184987	1834	11	-0.0255205	0.0198882	0.199423	0.199423	-0.0557323	0.119991	0.653341	-0.0242504	0.0825151	0.768842	-0.0484887	0.102665	0.64685	0.768286	0.999905	24.0
Diabetic nephropathy	CD39 on CD39+ secreting CD4 regulatory T cell	finn-b-DM_NEPHROPATHY_EXMORE	ebi-a-GCST90002031	184987	2920	10	0.0190788	0.0149176	0.200916	0.200916	0.0219655	0.0886132	0.81047	0.0200405	0.0592173	0.735044	0.0193208	0.0583827	0.748269	0.970466	0.999573	22.8
Diabetic nephropathy	IgD+ CD24- B cell %lymphocyte	finn-b-DM_NEPHROPATHY_EXMORE	ebi-a-GCST90001441	184987	3656	9	-0.0272454	0.0214057	0.203086	0.203086	-0.0654776	0.103753	0.548027	-0.0244407	0.0710339	0.730793	-0.0290896	0.0756421	0.710578	0.665397	0.99811	29.5
Diabetic nephropathy	CD24 on switched memory B cell	finn-b-DM_NEPHROPATHY_EXMORE	ebi-a-GCST90001773	184987	3652	14	0.0277293	0.0217872	0.203111	0.203111	0.0804824	0.0858633	0.367071	0.0421586	0.0609773	0.489325	0.0646518	0.0661258	0.346063	0.466693	0.999184	42.1
Diabetic nephropathy	CD33 on Immature Myeloid-Derived Suppressor Cells	finn-b-DM_NEPHROPATHY_EXMORE	ebi-a-GCST90001955	184987	1554	7	-0.0564334	0.044384	0.203558	0.203558	-0.146086	0.13335	0.323236	-0.0879481	0.0963265	0.361232	-0.132253	0.108362	0.268071	0.441448	0.930005	70.0
Diabetic nephropathy	CD25 on CD4 regulatory T cell	finn-b-DM_NEPHROPATHY_EXMORE	ebi-a-GCST90001936	184987	3435	11	-0.0248555	0.0196493	0.205886	0.205886	-0.0440895	0.0854465	0.618298	-0.019206	0.064225	0.764907	-0.0613366	0.0720149	0.4143	0.78703	0.998845	39.8
Diabetic nephropathy	CD38 on IgD- CD38dim B cell	finn-b-DM_NEPHROPATHY_EXMORE	ebi-a-GCST90001815	184987	3657	7	-0.0238121	0.01884	0.20626	0.20626	-0.00276689	0.102978	0.979604	-0.0216232	0.0694054	0.755383	-0.0233634	0.072244	0.75737	0.810845	0.996662	27.8
Diabetic nephropathy	HLA DR on CD14- CD16+ monocyte	finn-b-DM_NEPHROPATHY_EXMORE	ebi-a-GCST90001984	184987	3621	7	-0.0466162	0.0370148	0.207889	0.207889	-0.042369	0.294631	0.891272	-0.0620648	0.12604	0.622422	-0.0688174	0.159108	0.680476	0.988311	0.992913	28.0
Diabetic nephropathy	CD39+ resting CD4 regulatory T cell Absolute Count	finn-b-DM_NEPHROPATHY_EXMORE	ebi-a-GCST90001483	184987	3405	12	0.0222496	0.0176869	0.208402	0.208402	0.0531229	0.0947969	0.58755	0.0223244	0.0635595	0.725411	0.0216679	0.0696813	0.761646	0.707475	0.999792	29.9
Diabetic nephropathy	CD45RA- CD4+ T cell %T cell	finn-b-DM_NEPHROPATHY_EXMORE	ebi-a-GCST90001536	184987	3427	12	0.0164638	0.0131931	0.212061	0.212061	-0.000434417	0.0818202	0.995868	0.00339489	0.0544638	0.950298	-0.00232909	0.0615417	0.970489	0.809541	0.999963	19.4
Diabetic nephropathy	CD8+ and CD8dim T cell %leukocyte	finn-b-DM_NEPHROPATHY_EXMORE	ebi-a-GCST90001614	184987	3668	10	0.0322998	0.0259192	0.212701	0.212701	0.0554131	0.0948806	0.575294	0.0606133	0.0691442	0.380692	0.0725801	0.0749912	0.358408	0.775218	0.989793	50.5
Diabetic nephropathy	CD28- CD8+ T cell Absolute Count	finn-b-DM_NEPHROPATHY_EXMORE	ebi-a-GCST90001687	184987	3408	9	0.028014	0.0226517	0.216188	0.216188	0.0742819	0.0959596	0.464211	0.0413703	0.0681015	0.543532	0.0419249	0.0665849	0.546484	0.574925	0.994802	33.3
Diabetic nephropathy	CD25 on IgD- CD38- B cell	finn-b-DM_NEPHROPATHY_EXMORE	ebi-a-GCST90001787	184987	3657	10	-0.0188304	0.0152604	0.217224	0.217224	0.0010257	0.0866236	0.990843	-0.0232414	0.0517464	0.65333	-0.0149295	0.0530659	0.784811	0.79988	0.998866	25.3
Diabetic nephropathy	CD20 on IgD+ CD38- B cell	finn-b-DM_NEPHROPATHY_EXMORE	ebi-a-GCST90001748	184987	3645	15	0.0203269	0.0165144	0.218375	0.218375	0.0545348	0.076244	0.487093	0.0378693	0.0581063	0.514579	0.0384826	0.0569832	0.510466	0.590243	0.999932	27.3
Diabetic nephropathy	CD28+ CD4-CD8- T cell Absolute Count	finn-b-DM_NEPHROPATHY_EXMORE	ebi-a-GCST90001657	184987	3408	6	-0.0185865	0.0151737	0.220608	0.220608	-0.0115737	0.0719018	0.879923	-0.0225683	0.0502773	0.653521	-0.0263893	0.0558241	0.656326	0.909673	0.986117	28.4
Diabetic nephropathy	HVEM on Central Memory CD4+ T cell	finn-b-DM_NEPHROPATHY_EXMORE	ebi-a-GCST90001876	184987	1247	7	0.0540245	0.0442217	0.221831	0.221831	0.102963	0.164585	0.559025	0.0500637	0.113186	0.658262	0.103386	0.117349	0.412207	0.717032	0.982183	37.1
Diabetic nephropathy	SSC-A on HLA DR+ CD4+ T cell	finn-b-DM_NEPHROPATHY_EXMORE	ebi-a-GCST90002085	184987	3060	10	-0.0325993	0.0267164	0.22239	0.22239	-0.107104	0.0906284	0.271222	-0.0745187	0.0695135	0.283719	-0.0722719	0.0692389	0.3238	0.325959	0.990764	53.4
Diabetic nephropathy	IgD+ CD38- B cell %B cell	finn-b-DM_NEPHROPATHY_EXMORE	ebi-a-GCST90001395	184987	3657	14	-0.017211	0.0141237	0.222998	0.222998	-0.0189401	0.071888	0.796661	-0.0328429	0.0508674	0.518502	-0.0308081	0.0519067	0.563013	0.9775	0.999922	25.4
Diabetic nephropathy	CD20 on IgD+ CD38+ B cell	finn-b-DM_NEPHROPATHY_EXMORE	ebi-a-GCST90001751	184987	3657	9	0.0206654	0.0169676	0.223249	0.223249	0.0112003	0.0900726	0.904536	0.0263134	0.059414	0.65785	0.0251763	0.0645771	0.706811	0.903657	0.998546	27.8
Diabetic nephropathy	Terminally Differentiated CD8+ T cell %T cell	finn-b-DM_NEPHROPATHY_EXMORE	ebi-a-GCST90001559	184987	3427	11	0.0199868	0.0165527	0.227255	0.227255	0.0297184	0.0937127	0.758384	0.0327342	0.065781	0.618749	0.0294663	0.06708	0.669806	0.903213	0.999825	21.2
Diabetic nephropathy	CD64 on CD14- CD16+ monocyte	finn-b-DM_NEPHROPATHY_EXMORE	ebi-a-GCST90001990	184987	3614	10	0.0445599	0.0369894	0.228333	0.228333	0.111427	0.0833924	0.21825	-0.00216797	0.0704455	0.975449	-0.0451137	0.0919857	0.635556	0.349109	0.829015	87.3
Diabetic nephropathy	SSC-A on plasmacytoid Dendritic Cell	finn-b-DM_NEPHROPATHY_EXMORE	ebi-a-GCST90002072	184987	2872	10	-0.0247521	0.0205527	0.228464	0.228464	-0.0813662	0.100617	0.442088	-0.02134	0.0633881	0.736377	-0.00840052	0.0566911	0.885467	0.541456	0.995429	29.7
Diabetic nephropathy	Activated CD4 regulatory T cell %CD4+ T cell	finn-b-DM_NEPHROPATHY_EXMORE	ebi-a-GCST90001488	184987	3437	12	-0.0200457	0.0166493	0.228592	0.228592	-0.040947	0.0806654	0.62273	0.00221682	0.058915	0.969985	-0.0114709	0.0594954	0.850626	0.760749	0.999632	26.3
Diabetic nephropathy	CD8+ T cell %T cell	finn-b-DM_NEPHROPATHY_EXMORE	ebi-a-GCST90001593	184987	3668	7	0.0268371	0.0223411	0.229657	0.229657	0.0134151	0.108053	0.906031	0.033145	0.0711461	0.641307	0.03056	0.0798684	0.715182	0.885964	0.992182	34.2
Diabetic nephropathy	Transitional B cell Absolute Count	finn-b-DM_NEPHROPATHY_EXMORE	ebi-a-GCST90001577	184987	3656	11	0.0254428	0.0212939	0.23215	0.23215	0.04069	0.0765403	0.607862	0.0433412	0.0540261	0.422422	0.0479765	0.0568287	0.418279	0.814305	0.992172	43.3
Diabetic nephropathy	IgD- CD24- B cell %lymphocyte	finn-b-DM_NEPHROPATHY_EXMORE	ebi-a-GCST90001440	184987	3656	11	-0.0206251	0.0173005	0.233197	0.233197	-0.0210967	0.0828393	0.804702	-0.0584274	0.0620275	0.346213	-0.063591	0.0603441	0.316768	0.994573	0.999447	22.8
Diabetic nephropathy	CD86 on myeloid Dendritic Cell	finn-b-DM_NEPHROPATHY_EXMORE	ebi-a-GCST90001903	184987	2871	8	0.0334427	0.0280944	0.233902	0.233902	0.104827	0.0870807	0.274004	0.0379225	0.0611797	0.535353	0.0428645	0.0605343	0.501772	0.360767	0.939622	43.7
Diabetic nephropathy	CD14 on CD14+ CD16+ monocyte	finn-b-DM_NEPHROPATHY_EXMORE	ebi-a-GCST90001983	184987	3618	9	-0.0187395	0.0159122	0.238923	0.238923	-0.0206872	0.103472	0.847219	-0.0264116	0.0743339	0.722357	-0.0274806	0.0743322	0.721201	0.981996	0.999825	15.5
Diabetic nephropathy	Switched memory B cell %B cell	finn-b-DM_NEPHROPATHY_EXMORE	ebi-a-GCST90001402	184987	3657	9	0.0307062	0.0261615	0.24051	0.24051	0.046886	0.0988466	0.649704	0.0340917	0.0700587	0.62653	0.0798294	0.0777607	0.334644	0.84847	0.987509	43.4
Diabetic nephropathy	CX3CR1 on CD14+ CD16+ monocyte	finn-b-DM_NEPHROPATHY_EXMORE	ebi-a-GCST90001996	184987	3579	11	0.0230019	0.0196601	0.242009	0.242009	0.0671201	0.09097	0.479415	0.0356059	0.0535733	0.506294	0.0367769	0.0546268	0.516052	0.595855	0.995465	28.9
Diabetic nephropathy	IgD- CD27- B cell %B cell	finn-b-DM_NEPHROPATHY_EXMORE	ebi-a-GCST90001399	184987	3657	13	-0.0234581	0.020056	0.242151	0.242151	-0.0440508	0.0842408	0.611404	-0.031651	0.0592988	0.593511	-0.0485473	0.0685404	0.492288	0.773387	0.999105	37.3
Diabetic nephropathy	CCR7 on naive CD8+ T cell	finn-b-DM_NEPHROPATHY_EXMORE	ebi-a-GCST90001908	184987	2910	13	0.0268469	0.0230681	0.244502	0.244502	0.0478038	0.0784779	0.554806	0.0207897	0.057571	0.718014	-0.0421329	0.0660155	0.535316	0.756662	0.990469	42.3
Diabetic nephropathy	CD11c on monocyte	finn-b-DM_NEPHROPATHY_EXMORE	ebi-a-GCST90002089	184987	2850	6	-0.0260495	0.0223966	0.244788	0.244788	-0.0763405	0.113156	0.536884	-0.0469717	0.0764882	0.539147	-0.0422647	0.0907284	0.660919	0.606135	0.990854	28.9
Diabetic nephropathy	CD4 regulatory T cell Absolute Count	finn-b-DM_NEPHROPATHY_EXMORE	ebi-a-GCST90001513	184987	3405	12	-0.0259548	0.0223547	0.245623	0.245623	-0.0391491	0.0906483	0.674993	-0.0679832	0.07015	0.332489	-0.0594523	0.0750892	0.445241	0.861179	0.998644	34.8
Diabetic nephropathy	Natural Killer %CD3- lymphocyte	finn-b-DM_NEPHROPATHY_EXMORE	ebi-a-GCST90001646	184987	3669	13	-0.0173621	0.0149994	0.247061	0.247061	-0.0542139	0.0894408	0.556721	-0.0331273	0.0514479	0.519641	-0.0262676	0.0525784	0.626398	0.651336	0.999826	23.7
Diabetic nephropathy	HLA DR on HLA DR+ CD4+ T cell	finn-b-DM_NEPHROPATHY_EXMORE	ebi-a-GCST90002114	184987	3060	9	0.0339171	0.029418	0.248937	0.248937	0.0734784	0.0795784	0.386548	0.00704044	0.058345	0.903953	-0.0123937	0.0639291	0.851113	0.570752	0.888912	55.2
Diabetic nephropathy	CD28+ CD45RA- CD8+ T cell %CD8+ T cell	finn-b-DM_NEPHROPATHY_EXMORE	ebi-a-GCST90001692	184987	3440	8	0.0297843	0.0259024	0.250199	0.250199	0.0687177	0.108167	0.548685	0.0511745	0.0709722	0.470879	0.0593116	0.0823385	0.494662	0.673247	0.991369	34.0
Diabetic nephropathy	CD11c+ CD62L- monocyte Absolute Count	finn-b-DM_NEPHROPATHY_EXMORE	ebi-a-GCST90001452	184987	3017	12	0.0176089	0.0153623	0.251696	0.251696	0.0214534	0.0798831	0.793727	0.037504	0.0550591	0.495771	0.0417145	0.0565449	0.476125	0.95487	0.999809	19.8
Diabetic nephropathy	Plasmacytoid Dendritic Cell Absolute Count	finn-b-DM_NEPHROPATHY_EXMORE	ebi-a-GCST90001460	184987	3374	14	-0.0201648	0.0176096	0.252165	0.252165	-0.0284518	0.0822155	0.735287	-0.0329142	0.0569484	0.563287	-0.0452916	0.06408	0.492168	0.90477	0.999847	25.8
Diabetic nephropathy	CD62L- myeloid Dendritic Cell Absolute Count	finn-b-DM_NEPHROPATHY_EXMORE	ebi-a-GCST90001468	184987	3387	13	0.020038	0.0175289	0.252982	0.252982	0.00362039	0.0817599	0.965474	0.012657	0.0570694	0.824484	-0.0129006	0.0657476	0.847726	0.81497	0.999604	26.9
Diabetic nephropathy	CD27 on IgD- CD38- B cell	finn-b-DM_NEPHROPATHY_EXMORE	ebi-a-GCST90001802	184987	3657	9	0.0259855	0.0227572	0.253514	0.253514	0.00528323	0.11842	0.965661	0.0219428	0.0679046	0.746588	0.0344438	0.0704823	0.638178	0.849754	0.994052	30.7
Diabetic nephropathy	CD3 on CD45RA- CD4+ T cell	finn-b-DM_NEPHROPATHY_EXMORE	ebi-a-GCST90001845	184987	2911	9	0.0194415	0.0170433	0.253989	0.253989	0.011042	0.096594	0.912199	0.017878	0.0603316	0.766979	0.0178539	0.0582188	0.766926	0.922836	0.998272	21.8
Diabetic nephropathy	Naive-mature B cell Absolute Count	finn-b-DM_NEPHROPATHY_EXMORE	ebi-a-GCST90001409	184987	3656	12	0.0156575	0.0137482	0.254755	0.254755	0.0206977	0.0848753	0.812269	0.0179109	0.0556576	0.747601	0.0136698	0.0588783	0.820668	0.94516	0.999952	16.5
Diabetic nephropathy	B cell %CD3- lymphocyte	finn-b-DM_NEPHROPATHY_EXMORE	ebi-a-GCST90001643	184987	3669	13	0.0151046	0.0133194	0.256781	0.256781	0.0478139	0.080188	0.563062	0.0176209	0.0504292	0.726774	0.018183	0.050533	0.725232	0.645002	0.999944	20.3
Diabetic nephropathy	T cell Absolute Count	finn-b-DM_NEPHROPATHY_EXMORE	ebi-a-GCST90001603	184987	3653	11	0.0283742	0.0250266	0.256894	0.256894	0.0785326	0.0907102	0.409111	0.0268706	0.0665982	0.6866	0.0965691	0.0787142	0.247986	0.525535	0.990184	48.9
Diabetic nephropathy	CD25 on CD45RA- CD4 not regulatory T cell	finn-b-DM_NEPHROPATHY_EXMORE	ebi-a-GCST90001933	184987	3435	9	-0.0186481	0.016683	0.263657	0.263657	-0.04277	0.084624	0.628791	-0.0321871	0.0556907	0.56329	-0.0276384	0.0529655	0.615932	0.748551	0.997071	20.1
Diabetic nephropathy	CD28+ CD45RA+ CD8dim T cell Absolute Count	finn-b-DM_NEPHROPATHY_EXMORE	ebi-a-GCST90001666	184987	3408	13	-0.0192475	0.0173786	0.268061	0.268061	-0.0349054	0.0680989	0.618388	-0.0128947	0.0479987	0.788202	0.0101364	0.0565715	0.860787	0.79099	0.997012	32.6
Diabetic nephropathy	HLA DR+ CD8+ T cell Absolute Count	finn-b-DM_NEPHROPATHY_EXMORE	ebi-a-GCST90001627	184987	3579	11	0.0324151	0.0292678	0.268064	0.268064	0.0415852	0.261012	0.876933	0.0667209	0.110433	0.545726	0.0622272	0.128474	0.638565	0.971159	0.999636	20.8
Diabetic nephropathy	IgD- CD38dim B cell Absolute Count	finn-b-DM_NEPHROPATHY_EXMORE	ebi-a-GCST90001438	184987	3656	9	0.0320374	0.0289566	0.268555	0.268555	0.0356043	0.0992731	0.73043	0.0262648	0.0674437	0.696956	0.0422139	0.0724168	0.575999	0.965818	0.981902	47.8
Diabetic nephropathy	CD14 on CD33+ HLA DR+ CD14dim	finn-b-DM_NEPHROPATHY_EXMORE	ebi-a-GCST90002020	184987	1578	8	-0.0360056	0.0327139	0.271061	0.271061	-0.1131	0.12093	0.385754	-0.0296039	0.0748061	0.692296	-0.0215808	0.0793956	0.793608	0.488152	0.959143	35.3
Diabetic nephropathy	SSC-A on HLA DR+ Natural Killer	finn-b-DM_NEPHROPATHY_EXMORE	ebi-a-GCST90002077	184987	2971	10	-0.025242	0.0230158	0.27276	0.27276	-0.0623156	0.0861803	0.490226	-0.0474058	0.0571654	0.406949	-0.0580545	0.0543407	0.313182	0.631642	0.98038	29.0
Diabetic nephropathy	HLA DR on monocyte	finn-b-DM_NEPHROPATHY_EXMORE	ebi-a-GCST90002010	184987	3629	10	-0.0262045	0.0239521	0.27394	0.27394	-0.0625211	0.1481	0.684029	-0.0327586	0.0916076	0.720645	-0.0413799	0.101324	0.692532	0.787471	0.99934	18.9
Diabetic nephropathy	CD19 on IgD+ CD38- naive B cell	finn-b-DM_NEPHROPATHY_EXMORE	ebi-a-GCST90001727	184987	1830	7	0.0269093	0.0246176	0.274353	0.274353	0.0137477	0.123743	0.91586	0.0431553	0.0938621	0.645679	0.0547615	0.0987911	0.599399	0.897444	0.996101	22.0
Diabetic nephropathy	CD4+ T cell %T cell	finn-b-DM_NEPHROPATHY_EXMORE	ebi-a-GCST90001591	184987	3668	8	-0.0218016	0.0200588	0.277088	0.277088	-0.0338238	0.109748	0.768352	-0.0251457	0.0745126	0.735763	-0.0261057	0.0814358	0.757895	0.89525	0.998739	19.2
Diabetic nephropathy	Activated & secreting CD4 regulatory T cell Absolute Count	finn-b-DM_NEPHROPATHY_EXMORE	ebi-a-GCST90001501	184987	3405	12	-0.019376	0.0178905	0.278795	0.278795	0.0121263	0.0820314	0.885419	-0.0410403	0.0586227	0.48388	-0.0360588	0.0645641	0.587694	0.647624	0.999542	22.0
Diabetic nephropathy	IgD+ B cell %B cell	finn-b-DM_NEPHROPATHY_EXMORE	ebi-a-GCST90001391	184987	3658	9	-0.031492	0.0292689	0.281947	0.281947	-0.0749488	0.105514	0.50048	-0.0244656	0.0754745	0.745819	-0.0225973	0.0837362	0.794097	0.619519	0.989752	40.0
Diabetic nephropathy	CD3 on activated & secreting CD4 regulatory T cell	finn-b-DM_NEPHROPATHY_EXMORE	ebi-a-GCST90001857	184987	2919	11	-0.0206537	0.0192227	0.282622	0.282622	-0.0314264	0.0847928	0.719489	0.00356367	0.0567942	0.949968	0.0104988	0.0595153	0.863497	0.884355	0.997417	27.5
Diabetic nephropathy	CD86 on granulocyte	finn-b-DM_NEPHROPATHY_EXMORE	ebi-a-GCST90001906	184987	2848	8	-0.0270238	0.0253761	0.286907	0.286907	-0.0641097	0.139737	0.662536	-0.0297274	0.0797575	0.709355	-0.0572408	0.0913503	0.550796	0.769163	0.996122	26.2
Diabetic nephropathy	IgD+ CD38- B cell %lymphocyte	finn-b-DM_NEPHROPATHY_EXMORE	ebi-a-GCST90001431	184987	3656	9	0.0169641	0.0159956	0.288894	0.288894	0.00300915	0.0849608	0.972735	0.00482482	0.0569813	0.932521	0.00637534	0.0592543	0.916968	0.846643	0.998993	16.7
Diabetic nephropathy	CD39+ CD4+ T cell %CD4+ T cell	finn-b-DM_NEPHROPATHY_EXMORE	ebi-a-GCST90001659	184987	3440	12	0.0187356	0.0176682	0.288956	0.288956	0.03299	0.082244	0.696766	-0.00123793	0.0603041	0.983622	0.00219066	0.0701324	0.975641	0.83825	0.999467	27.6
Diabetic nephropathy	Transitional B cell %B cell	finn-b-DM_NEPHROPATHY_EXMORE	ebi-a-GCST90001576	184987	3657	13	0.0154441	0.0145707	0.289171	0.289171	0.0234691	0.0789032	0.771671	0.00121436	0.058554	0.983454	-0.00523499	0.0712336	0.942627	0.902688	0.99996	19.6
Diabetic nephropathy	IgD+ B cell Absolute Count	finn-b-DM_NEPHROPATHY_EXMORE	ebi-a-GCST90001400	184987	3657	10	0.0137128	0.0129411	0.289311	0.289311	-0.000104236	0.0871901	0.999075	0.010296	0.0577457	0.858488	0.00983192	0.0609971	0.875507	0.855391	0.999886	15.6
Diabetic nephropathy	HLA DR on CD14- CD16-	finn-b-DM_NEPHROPATHY_EXMORE	ebi-a-GCST90002009	184987	3629	13	-0.0207207	0.0195776	0.28988	0.28988	0.0286874	0.121698	0.817977	-0.00642729	0.0818524	0.937412	0.00599842	0.0967123	0.951565	0.647613	0.999956	14.7
Diabetic nephropathy	CD28- CD8dim T cell %T cell	finn-b-DM_NEPHROPATHY_EXMORE	ebi-a-GCST90001661	184987	3440	11	0.0429365	0.0406804	0.291215	0.291215	0.143947	0.0986458	0.178504	0.0242222	0.0788103	0.758578	0.180348	0.0821969	0.0529681	0.247	0.864255	76.5
Diabetic nephropathy	Naive CD4-CD8- T cell %T cell	finn-b-DM_NEPHROPATHY_EXMORE	ebi-a-GCST90001568	184987	3427	8	-0.0269059	0.0255571	0.292443	0.292443	0.0246897	0.16595	0.886603	-0.0383541	0.0839541	0.647782	-0.0611588	0.113016	0.60519	0.742186	0.996365	18.0
Diabetic nephropathy	Immature Myeloid-Derived Suppressor Cells %CD33dim HLA DR- CD66b-	finn-b-DM_NEPHROPATHY_EXMORE	ebi-a-GCST90001516	184987	1857	3	0.0392561	0.037501	0.295191	0.295191	0.477792	1.24567	0.766833	0.0393204	0.0889761	0.658547	0.0719074	0.0897198	0.506951	0.783988	0.83907	26.7
Diabetic nephropathy	IgD on IgD+ B cell	finn-b-DM_NEPHROPATHY_EXMORE	ebi-a-GCST90001827	184987	3657	14	0.0186456	0.0178175	0.295341	0.295341	0.0361288	0.0804939	0.661545	0.0221967	0.0583803	0.70379	0.0362	0.0604068	0.559292	0.796993	0.999772	24.1
Diabetic nephropathy	CD8 on CD28+ CD45RA- CD8+ T cell	finn-b-DM_NEPHROPATHY_EXMORE	ebi-a-GCST90002118	184987	2920	10	0.0245717	0.0235618	0.297012	0.297012	0.0572815	0.108189	0.610861	0.0388027	0.0779269	0.618529	0.044891	0.0809784	0.59284	0.719394	0.998591	23.0
Diabetic nephropathy	Hematopoietic Stem Cell Absolute Count	finn-b-DM_NEPHROPATHY_EXMORE	ebi-a-GCST90001514	184987	1858	8	0.0148639	0.0143221	0.299351	0.299351	0.0202221	0.128247	0.87988	0.0156481	0.0852017	0.854281	0.00624641	0.0816505	0.94116	0.96208	0.999898	6.9
Diabetic nephropathy	Immature Myeloid-Derived Suppressor Cells Absolute Count	finn-b-DM_NEPHROPATHY_EXMORE	ebi-a-GCST90001515	184987	1857	8	0.021708	0.0211635	0.305018	0.305018	0.066851	0.131615	0.629631	0.0378317	0.0904804	0.67586	0.0322132	0.0910497	0.733907	0.688047	0.999306	12.4
Diabetic nephropathy	CD127 on CD4+ T cell	finn-b-DM_NEPHROPATHY_EXMORE	ebi-a-GCST90001931	184987	2920	3	-0.0441711	0.0431329	0.305803	0.305803	-0.375814	0.827464	0.728595	-0.0501579	0.173375	0.772349	-0.0864054	0.189229	0.692741	0.753652	0.920223	14.6
Diabetic nephropathy	CD127 on CD45RA- CD4 not regulatory T cell	finn-b-DM_NEPHROPATHY_EXMORE	ebi-a-GCST90001923	184987	2920	11	-0.0304448	0.0302135	0.31362	0.31362	-0.0298585	0.0962419	0.763439	-0.0854335	0.0723528	0.237686	-0.110428	0.0855327	0.225727	0.994094	0.986818	37.1
Diabetic nephropathy	TCRgd T cell %T cell	finn-b-DM_NEPHROPATHY_EXMORE	ebi-a-GCST90001616	184987	3666	14	0.0146389	0.014578	0.315291	0.315291	0.0539485	0.0785051	0.505023	0.0407065	0.061681	0.509285	0.0474218	0.0675185	0.494844	0.549632	0.999979	18.5
Diabetic nephropathy	Naive CD4+ T cell Absolute Count	finn-b-DM_NEPHROPATHY_EXMORE	ebi-a-GCST90001540	184987	3395	11	-0.0141457	0.0141122	0.316165	0.316165	-0.0103388	0.098104	0.918381	-0.0217247	0.0709248	0.759372	-0.0190129	0.0747657	0.804417	0.963447	0.999978	13.2
Diabetic nephropathy	CD3 on CD39+ secreting CD4 regulatory T cell	finn-b-DM_NEPHROPATHY_EXMORE	ebi-a-GCST90001856	184987	2919	6	-0.0456906	0.0455936	0.316281	0.316281	-0.118577	0.112014	0.349479	-0.0361222	0.069636	0.60395	0.0360274	0.0695032	0.626324	0.500881	0.595826	55.3
Diabetic nephropathy	CD3- lymphocyte Absolute Count	finn-b-DM_NEPHROPATHY_EXMORE	ebi-a-GCST90001639	184987	3653	12	-0.0193164	0.0193166	0.317316	0.317316	-0.0365597	0.0765524	0.643218	-0.0448698	0.0558519	0.421761	-0.040231	0.0591451	0.510435	0.789676	0.997845	28.7
Diabetic nephropathy	CD28- CD8+ T cell %CD8+ T cell	finn-b-DM_NEPHROPATHY_EXMORE	ebi-a-GCST90001686	184987	3440	10	0.0183672	0.0183871	0.317834	0.317834	0.022678	0.0762576	0.773747	0.0282134	0.0573193	0.622568	0.0324543	0.0593801	0.597973	0.945511	0.997405	21.8
Diabetic nephropathy	CD4 on naive CD4+ T cell	finn-b-DM_NEPHROPATHY_EXMORE	ebi-a-GCST90002024	184987	2910	14	-0.013149	0.0132156	0.319757	0.319757	-0.0247963	0.0976264	0.803802	-0.0156508	0.0716187	0.827016	-0.014263	0.0804493	0.862012	0.887026	0.999999	11.5
Diabetic nephropathy	Unswitched memory B cell %lymphocyte	finn-b-DM_NEPHROPATHY_EXMORE	ebi-a-GCST90001432	184987	3656	12	-0.0178897	0.0181596	0.324556	0.324556	-0.0140608	0.0748777	0.854802	-0.00563819	0.0530794	0.915406	-0.0205643	0.053612	0.708603	0.951506	0.998581	21.6
Diabetic nephropathy	CD19 on Plasma Blast-Plasma Cell	finn-b-DM_NEPHROPATHY_EXMORE	ebi-a-GCST90001739	184987	3657	9	-0.0207772	0.0211093	0.324984	0.324984	-0.0493135	0.0945991	0.618246	-0.0270155	0.0693279	0.696775	-0.0361557	0.0725367	0.631583	0.72146	0.996903	23.5
Diabetic nephropathy	CD28- CD127- CD25++ CD8+ T cell %CD8+ T cell	finn-b-DM_NEPHROPATHY_EXMORE	ebi-a-GCST90001674	184987	3162	13	0.0269272	0.0274995	0.327488	0.327488	0.0806649	0.0891118	0.384752	-0.00568196	0.0656129	0.930991	0.12494	0.0756385	0.124481	0.473045	0.992544	36.9
Diabetic nephropathy	CD3 on HLA DR+ T cell	finn-b-DM_NEPHROPATHY_EXMORE	ebi-a-GCST90001847	184987	3060	12	-0.0152554	0.0156117	0.328481	0.328481	0.00223771	0.0917225	0.981016	-0.00709303	0.0660092	0.914428	-0.00319046	0.0723783	0.96563	0.818851	0.999965	13.5
Diabetic nephropathy	CD20 on IgD- CD27- B cell	finn-b-DM_NEPHROPATHY_EXMORE	ebi-a-GCST90001754	184987	3657	8	-0.032713	0.0335549	0.329604	0.329604	0.0157681	0.218493	0.944814	-0.0437269	0.110067	0.691163	-0.0658743	0.147481	0.66861	0.816422	0.99464	22.2
Diabetic nephropathy	HLA DR on Hematopoietic Stem Cell	finn-b-DM_NEPHROPATHY_EXMORE	ebi-a-GCST90002107	184987	1634	3	-0.064875	0.0669002	0.332182	0.332182	-0.529423	1.65371	0.802755	-0.084847	0.286225	0.766898	-0.0991932	0.322277	0.787339	0.823707	0.931789	13.9
Diabetic nephropathy	CD28 on CD45RA+ CD4+ T cell	finn-b-DM_NEPHROPATHY_EXMORE	ebi-a-GCST90001890	184987	2920	9	0.033685	0.0348391	0.333608	0.333608	0.134399	0.105704	0.244176	0.01355	0.0757034	0.857948	-0.0552455	0.0888315	0.551307	0.292308	0.94056	53.5
Diabetic nephropathy	CD3 on Naive CD4+ T cell	finn-b-DM_NEPHROPATHY_EXMORE	ebi-a-GCST90001842	184987	2910	11	-0.0145504	0.0150626	0.334046	0.334046	-0.0282324	0.0980719	0.779962	-0.0109206	0.0613015	0.858608	-0.00812032	0.0607396	0.896299	0.876297	0.999845	12.9
Diabetic nephropathy	CD45 on HLA DR+ CD4+ T cell	finn-b-DM_NEPHROPATHY_EXMORE	ebi-a-GCST90001920	184987	3060	10	-0.027381	0.0283489	0.334116	0.334116	-0.054954	0.0982326	0.591184	-0.0740908	0.0682143	0.277414	-0.0676857	0.0684805	0.348786	0.742927	0.984255	31.6
Diabetic nephropathy	Monocyte Absolute Count	finn-b-DM_NEPHROPATHY_EXMORE	ebi-a-GCST90001583	184987	3629	11	-0.0184985	0.019166	0.334458	0.334458	-0.0266041	0.0830987	0.756162	-0.0323841	0.0608413	0.594538	-0.0380992	0.0590749	0.533488	0.907882	0.998508	18.7
Diabetic nephropathy	CD28- CD127- CD25++ CD8+ T cell %T cell	finn-b-DM_NEPHROPATHY_EXMORE	ebi-a-GCST90001673	184987	3162	12	0.0268168	0.027878	0.336082	0.336082	0.0930344	0.0876828	0.313628	-0.0148097	0.0672621	0.825731	-0.041106	0.0698034	0.567836	0.364355	0.990491	34.9
Diabetic nephropathy	BAFF-R on IgD+ CD24+ B cell	finn-b-DM_NEPHROPATHY_EXMORE	ebi-a-GCST90001703	184987	3657	11	-0.0102672	0.010723	0.338315	0.338315	0.00129338	0.0804042	0.987517	-0.0130177	0.0541905	0.810159	-0.013514	0.0557673	0.813424	0.866994	0.999986	9.7
Diabetic nephropathy	CD64 on CD14+ CD16+ monocyte	finn-b-DM_NEPHROPATHY_EXMORE	ebi-a-GCST90002011	184987	3611	13	-0.0138354	0.0144783	0.339274	0.339274	-0.032881	0.0688508	0.642305	-0.0260714	0.0496057	0.599185	-0.027197	0.047903	0.580671	0.743966	0.999769	15.6
Diabetic nephropathy	CD24 on CD24+ CD27+ B cell	finn-b-DM_NEPHROPATHY_EXMORE	ebi-a-GCST90001764	184987	3654	5	-0.0300689	0.0314673	0.339295	0.339295	0.0225551	0.412272	0.95981	-0.0192809	0.140728	0.891024	-0.0145161	0.154253	0.92955	0.902641	0.98999	12.7
Diabetic nephropathy	CD45 on CD33+ HLA DR+	finn-b-DM_NEPHROPATHY_EXMORE	ebi-a-GCST90002053	184987	1580	7	0.0220582	0.0231789	0.341275	0.341275	0.063087	0.149498	0.690561	0.0310636	0.10005	0.756196	0.0297323	0.108239	0.792766	0.747917	0.99872	10.6
Diabetic nephropathy	CD28 on CD28+ CD45RA+ CD8+ T cell	finn-b-DM_NEPHROPATHY_EXMORE	ebi-a-GCST90001896	184987	2920	6	-0.0374033	0.039356	0.341917	0.341917	-0.0602023	0.106033	0.600543	-0.0623313	0.0780618	0.424588	-0.0747011	0.0893772	0.441367	0.794924	0.886638	55.1
Diabetic nephropathy	CD28 on CD39+ resting CD4 regulatory T cell	finn-b-DM_NEPHROPATHY_EXMORE	ebi-a-GCST90001901	184987	2650	12	-0.017682	0.0186364	0.342731	0.342731	-0.0397478	0.0867861	0.656745	-0.00894685	0.0541766	0.868832	-0.00381219	0.0552149	0.946195	0.777803	0.997675	18.6
Diabetic nephropathy	CD4 on CD39+ CD4+ T cell	finn-b-DM_NEPHROPATHY_EXMORE	ebi-a-GCST90002061	184987	2920	9	-0.022782	0.0242112	0.346721	0.346721	-0.0389135	0.11833	0.751884	-0.0222712	0.0764135	0.770702	-0.0186989	0.0784354	0.817565	0.877721	0.996235	20.8
Diabetic nephropathy	HLA DR++ monocyte %leukocyte	finn-b-DM_NEPHROPATHY_EXMORE	ebi-a-GCST90001476	184987	3595	10	-0.0205198	0.0218688	0.348083	0.348083	0.0431176	0.132208	0.752689	-0.00389848	0.08527	0.963534	0.0349351	0.105189	0.747406	0.591221	0.999547	12.7
Diabetic nephropathy	CD14+ CD16+ monocyte Absolute Count	finn-b-DM_NEPHROPATHY_EXMORE	ebi-a-GCST90001580	184987	3629	10	-0.0237459	0.0254744	0.351261	0.351261	-0.100336	0.0988367	0.339741	-0.0056328	0.06292	0.928666	-0.020278	0.0628372	0.754288	0.400681	0.98047	32.9
Diabetic nephropathy	CD25 on IgD+ CD38- B cell	finn-b-DM_NEPHROPATHY_EXMORE	ebi-a-GCST90001780	184987	3642	10	0.0196621	0.0211053	0.351534	0.351534	0.0631154	0.0948891	0.524663	0.0318533	0.0679981	0.639467	0.0372673	0.0695235	0.604924	0.589872	0.998222	23.6
Diabetic nephropathy	HLA DR on CD33- HLA DR+	finn-b-DM_NEPHROPATHY_EXMORE	ebi-a-GCST90002112	184987	1635	6	0.0381134	0.0414713	0.358078	0.358078	0.130609	0.323456	0.707022	0.076044	0.154032	0.621525	0.0771758	0.191043	0.702933	0.770941	0.991309	13.2
Diabetic nephropathy	Terminally Differentiated CD8+ T cell Absolute Count	finn-b-DM_NEPHROPATHY_EXMORE	ebi-a-GCST90001557	184987	3395	12	0.0192456	0.0209657	0.35864	0.35864	0.0551331	0.0957375	0.577427	0.0120237	0.0648995	0.85302	-0.0235944	0.0730693	0.752822	0.664392	0.999138	20.4
Diabetic nephropathy	CD25++ CD45RA- CD4 not regulatory T cell %CD4+ T cell	finn-b-DM_NEPHROPATHY_EXMORE	ebi-a-GCST90001511	184987	3437	7	-0.0226811	0.024719	0.35885	0.35885	0.0329158	0.109587	0.775988	-0.0150686	0.0751617	0.841104	-0.0105301	0.0849482	0.905396	0.550912	0.991369	23.5
Diabetic nephropathy	CD4 regulatory T cell %CD4+ T cell	finn-b-DM_NEPHROPATHY_EXMORE	ebi-a-GCST90001478	184987	3437	12	-0.0258137	0.0281496	0.359133	0.359133	-0.0794964	0.0829952	0.360726	0.00094411	0.0623784	0.987924	0.0255727	0.0711383	0.726043	0.454033	0.967672	35.5
Diabetic nephropathy	CD16-CD56 on Natural Killer	finn-b-DM_NEPHROPATHY_EXMORE	ebi-a-GCST90001884	184987	3113	9	-0.0302004	0.033208	0.363124	0.363124	-0.0720905	0.112757	0.542947	-0.0917011	0.0790532	0.246052	-0.0925256	0.0845081	0.305437	0.66388	0.977495	30.9
Diabetic nephropathy	HLA DR+ T cell Absolute Count	finn-b-DM_NEPHROPATHY_EXMORE	ebi-a-GCST90001618	184987	3580	14	0.022145	0.0244239	0.364567	0.364567	0.00348762	0.18646	0.985384	0.0326574	0.0878306	0.710025	0.0541826	0.120321	0.659901	0.91613	0.999922	15.4
Diabetic nephropathy	IgD+ CD38dim B cell %lymphocyte	finn-b-DM_NEPHROPATHY_EXMORE	ebi-a-GCST90001430	184987	3656	10	-0.0133591	0.0147405	0.364785	0.364785	-0.0100369	0.0985097	0.921353	0.00271102	0.0624677	0.965384	0.00246457	0.0668244	0.971385	0.968772	0.999897	11.4
Diabetic nephropathy	CD20- CD38- B cell %B cell	finn-b-DM_NEPHROPATHY_EXMORE	ebi-a-GCST90001422	184987	3659	15	0.0146978	0.0162478	0.365676	0.365676	0.00345052	0.0693082	0.96105	0.0183864	0.049052	0.707783	0.0242706	0.0510192	0.641615	0.8488	0.999654	17.2
Diabetic nephropathy	CD45 on Monocytic Myeloid-Derived Suppressor Cells	finn-b-DM_NEPHROPATHY_EXMORE	ebi-a-GCST90002049	184987	1570	5	-0.0316953	0.0352867	0.369067	0.369067	-0.0753274	0.132084	0.608391	0.0119973	0.0794684	0.88	0.0175345	0.0858147	0.848071	0.730145	0.878993	30.9
Diabetic nephropathy	CD127 on granulocyte	finn-b-DM_NEPHROPATHY_EXMORE	ebi-a-GCST90001926	184987	2920	9	-0.0205721	0.0230101	0.371298	0.371298	-0.061926	0.108536	0.586141	-0.00101201	0.0648506	0.987549	-0.000380596	0.0643164	0.995423	0.679554	0.989918	21.0
Diabetic nephropathy	CD127- CD8+ T cell %T cell	finn-b-DM_NEPHROPATHY_EXMORE	ebi-a-GCST90001682	184987	3403	9	0.0177939	0.0199419	0.372238	0.372238	-0.0130285	0.0859424	0.883782	0.0216706	0.0645801	0.737201	0.0220499	0.0729997	0.770314	0.669212	0.99643	20.7
Diabetic nephropathy	CD19 on IgD- CD27- B cell	finn-b-DM_NEPHROPATHY_EXMORE	ebi-a-GCST90001732	184987	3656	13	0.0145687	0.0163831	0.373868	0.373868	0.0243381	0.0695191	0.732881	0.0260268	0.0502998	0.604854	0.0238848	0.0468007	0.619062	0.867092	0.999346	15.9
Diabetic nephropathy	PDL-1 on CD14- CD16+ monocyte	finn-b-DM_NEPHROPATHY_EXMORE	ebi-a-GCST90001999	184987	3621	10	-0.0200588	0.0226707	0.376269	0.376269	-0.0483889	0.075453	0.539255	0.0124098	0.056303	0.825551	0.0349628	0.0602773	0.576124	0.662456	0.978333	29.5
Diabetic nephropathy	CD25 on secreting CD4 regulatory T cell	finn-b-DM_NEPHROPATHY_EXMORE	ebi-a-GCST90001941	184987	3435	13	0.0132562	0.0150224	0.377547	0.377547	0.0215126	0.0749217	0.779346	0.0384781	0.0510772	0.451251	0.0265491	0.0529478	0.625146	0.897555	0.999812	15.4
Diabetic nephropathy	CD11c+ HLA DR++ monocyte %monocyte	finn-b-DM_NEPHROPATHY_EXMORE	ebi-a-GCST90001457	184987	3042	10	0.0198284	0.0225859	0.379993	0.379993	0.0527825	0.0920549	0.582142	0.0225018	0.0656388	0.73174	0.035136	0.0782433	0.664006	0.673185	0.996002	23.0
Diabetic nephropathy	CD24+ CD27+ B cell Absolute Count	finn-b-DM_NEPHROPATHY_EXMORE	ebi-a-GCST90001418	184987	3656	8	0.02827	0.0323293	0.38188	0.38188	0.0556285	0.0957319	0.582336	0.0353724	0.07502	0.637279	0.0543535	0.0765292	0.500531	0.728285	0.955295	40.5
Diabetic nephropathy	CD45 on HLA DR+ T cell	finn-b-DM_NEPHROPATHY_EXMORE	ebi-a-GCST90001918	184987	3060	9	0.0172557	0.020012	0.388539	0.388539	0.0281092	0.0978375	0.782198	0.0382135	0.0675199	0.571421	0.0374241	0.0737595	0.625577	0.896968	0.99788	17.5
Diabetic nephropathy	HLA DR on HLA DR+ T cell	finn-b-DM_NEPHROPATHY_EXMORE	ebi-a-GCST90002113	184987	3060	13	0.0153198	0.0177809	0.388915	0.388915	0.0383881	0.0972704	0.700643	0.0238797	0.0680008	0.725462	0.024437	0.0752293	0.7509	0.781624	0.999934	13.8
Diabetic nephropathy	CD20 on CD24+ CD27+ B cell	finn-b-DM_NEPHROPATHY_EXMORE	ebi-a-GCST90001745	184987	3657	12	0.0145782	0.0169967	0.391054	0.391054	0.0343217	0.0922131	0.717511	0.0353782	0.0677974	0.601794	0.0315032	0.072464	0.672155	0.797694	0.999917	15.8
Diabetic nephropathy	CD8dim T cell %leukocyte	finn-b-DM_NEPHROPATHY_EXMORE	ebi-a-GCST90001612	184987	3668	10	0.0175391	0.0204917	0.392046	0.392046	0.027003	0.096204	0.786074	0.0457955	0.0674992	0.49748	0.026636	0.0763298	0.735144	0.908096	0.99846	18.5
Diabetic nephropathy	IgD+ CD38+ B cell Absolute Count	finn-b-DM_NEPHROPATHY_EXMORE	ebi-a-GCST90001392	184987	3656	13	0.0180083	0.0210734	0.3928	0.3928	0.0160691	0.0950575	0.868829	0.0222592	0.0694633	0.74863	0.0352158	0.073438	0.640182	0.980949	0.99948	19.6
Diabetic nephropathy	CD11b on CD66b++ myeloid cell	finn-b-DM_NEPHROPATHY_EXMORE	ebi-a-GCST90002093	184987	1465	8	0.0156154	0.0184131	0.396405	0.396405	0.0105266	0.146818	0.945172	0.0230921	0.0789038	0.769781	0.0193584	0.0720471	0.795914	0.970038	0.999413	6.7
Diabetic nephropathy	CD4-CD8- T cell Absolute Count	finn-b-DM_NEPHROPATHY_EXMORE	ebi-a-GCST90001598	184987	3652	8	0.0199238	0.0235296	0.397132	0.397132	0.054715	0.0807521	0.523299	0.0217885	0.0598968	0.716032	0.0653787	0.066603	0.35899	0.608841	0.97712	30.3
Diabetic nephropathy	CD39+ secreting CD4 regulatory T cell Absolute Count	finn-b-DM_NEPHROPATHY_EXMORE	ebi-a-GCST90001495	184987	3405	8	-0.0178615	0.0211442	0.398252	0.398252	-0.0793414	0.0987251	0.452249	-0.0271453	0.0651666	0.677006	-0.0321285	0.0711719	0.66534	0.477	0.995047	18.2
Diabetic nephropathy	CD19 on naive-mature B cell	finn-b-DM_NEPHROPATHY_EXMORE	ebi-a-GCST90001737	184987	3653	10	0.0165973	0.0196539	0.398401	0.398401	0.0609617	0.0841543	0.489458	0.0541781	0.0609782	0.374281	0.0428899	0.0652859	0.52765	0.531476	0.997811	19.3
Diabetic nephropathy	CD28+ CD45RA+ CD8dim T cell %T cell	finn-b-DM_NEPHROPATHY_EXMORE	ebi-a-GCST90001664	184987	3440	11	-0.0204921	0.0243949	0.4009	0.4009	-0.0456008	0.0736434	0.551127	0.00543888	0.0557568	0.922292	0.0313882	0.066258	0.645868	0.690501	0.966787	30.2
Diabetic nephropathy	Activated & secreting CD4 regulatory T cell %CD4+ T cell	finn-b-DM_NEPHROPATHY_EXMORE	ebi-a-GCST90001503	184987	3437	10	-0.0133516	0.0160412	0.405223	0.405223	-0.0503397	0.0858771	0.573915	-0.0302763	0.0571644	0.596365	-0.0359891	0.0633634	0.583939	0.619393	0.999366	13.0
Diabetic nephropathy	CD11b on Monocytic Myeloid-Derived Suppressor Cells	finn-b-DM_NEPHROPATHY_EXMORE	ebi-a-GCST90002094	184987	1570	8	0.0142525	0.0171949	0.407173	0.407173	0.00681475	0.125475	0.95845	0.012974	0.0902886	0.885741	0.0106005	0.107563	0.924257	0.94419	0.999766	10.1
Diabetic nephropathy	CD45RA- CD28- CD8+ T cell %T cell	finn-b-DM_NEPHROPATHY_EXMORE	ebi-a-GCST90001697	184987	3425	10	-0.0835248	0.101165	0.409013	0.409013	0.0137667	0.438324	0.975714	-0.0779667	0.299812	0.794824	0.0182963	0.334174	0.957533	0.79264	0.997576	59.0
Diabetic nephropathy	CD25 on CD39+ resting CD4 regulatory T cell	finn-b-DM_NEPHROPATHY_EXMORE	ebi-a-GCST90001938	184987	3118	10	-0.0173983	0.0211567	0.410875	0.410875	-0.0611824	0.0844899	0.489612	-0.0172463	0.055601	0.756424	0.00364969	0.0510542	0.944574	0.568314	0.984919	18.3
Diabetic nephropathy	IgD on transitional B cell	finn-b-DM_NEPHROPATHY_EXMORE	ebi-a-GCST90001828	184987	3657	14	0.0177027	0.0218302	0.417409	0.417409	0.0422254	0.0795614	0.605292	0.0178347	0.0591062	0.76285	0.0329697	0.0585135	0.582715	0.716584	0.997413	22.1
Diabetic nephropathy	CD28 on CD28+ CD4+ T cell	finn-b-DM_NEPHROPATHY_EXMORE	ebi-a-GCST90001894	184987	2920	9	-0.0171251	0.0212638	0.420608	0.420608	-0.0161981	0.101869	0.878152	-0.0320226	0.0784698	0.683209	-0.0244386	0.0816178	0.772245	0.991215	0.998499	16.8
Diabetic nephropathy	Switched memory B cell Absolute Count	finn-b-DM_NEPHROPATHY_EXMORE	ebi-a-GCST90001403	184987	3656	5	0.0378393	0.0471306	0.422055	0.422055	0.0674594	0.098537	0.542739	0.076454	0.0736142	0.299001	0.0935829	0.0782367	0.297693	0.72327	0.685841	63.2
Diabetic nephropathy	BAFF-R on CD20- CD38- B cell	finn-b-DM_NEPHROPATHY_EXMORE	ebi-a-GCST90001701	184987	3592	13	-0.0154334	0.0192452	0.422589	0.422589	-0.00951921	0.0701336	0.894487	0.000397268	0.052531	0.993966	0.0101732	0.0508692	0.844839	0.92073	0.996354	18.2
Diabetic nephropathy	CD3 on Terminally Differentiated CD4+ T cell	finn-b-DM_NEPHROPATHY_EXMORE	ebi-a-GCST90001844	184987	2903	10	0.0149404	0.0186474	0.423011	0.423011	0.00478009	0.0835598	0.955784	-0.0161753	0.0544735	0.766513	-0.00368179	0.0564036	0.949381	0.889412	0.996449	15.0
Diabetic nephropathy	CD20 on IgD- CD38- B cell	finn-b-DM_NEPHROPATHY_EXMORE	ebi-a-GCST90001755	184987	3657	13	0.0151065	0.0192774	0.433252	0.433252	-0.0141851	0.092937	0.881452	0.0204095	0.0667984	0.759956	-0.00618021	0.0750094	0.935693	0.710075	0.999799	15.0
Diabetic nephropathy	Activated CD4 regulatory T cell Absolute Count	finn-b-DM_NEPHROPATHY_EXMORE	ebi-a-GCST90001486	184987	3405	13	-0.0141036	0.0180108	0.43359	0.43359	0.00720718	0.0917509	0.9388	-0.0296878	0.0645913	0.645785	-0.0388604	0.0707449	0.592872	0.784188	0.999884	15.0
Diabetic nephropathy	CD3 on T cell	finn-b-DM_NEPHROPATHY_EXMORE	ebi-a-GCST90001851	184987	2919	13	0.0134713	0.0172715	0.435405	0.435405	-0.0175783	0.0948773	0.856386	0.0262476	0.0662471	0.691952	0.01792	0.0729604	0.810133	0.701204	0.999944	12.0
Diabetic nephropathy	BAFF-R on naive-mature B cell	finn-b-DM_NEPHROPATHY_EXMORE	ebi-a-GCST90001716	184987	3657	11	-0.0137772	0.0176658	0.435462	0.435462	0.0447991	0.076391	0.57199	-0.0104028	0.052451	0.842784	0.000297507	0.0561016	0.995873	0.374587	0.998433	13.4
Diabetic nephropathy	CCR2 on plasmacytoid Dendritic Cell	finn-b-DM_NEPHROPATHY_EXMORE	ebi-a-GCST90002015	184987	2871	8	-0.0118904	0.0152965	0.436965	0.436965	-0.029238	0.133661	0.834098	0.000542596	0.0839187	0.994841	0.00307226	0.102282	0.976876	0.885695	0.999806	7.6
Diabetic nephropathy	CD45 on CD33+ HLA DR+ CD14dim	finn-b-DM_NEPHROPATHY_EXMORE	ebi-a-GCST90002043	184987	1578	10	-0.0103166	0.0133143	0.438425	0.438425	-0.0336912	0.104944	0.756406	-0.0185364	0.0708956	0.793737	-0.0184899	0.0677454	0.791064	0.793469	0.999981	6.8
Diabetic nephropathy	FSC-A on myeloid Dendritic Cell	finn-b-DM_NEPHROPATHY_EXMORE	ebi-a-GCST90001963	184987	2872	10	-0.0165208	0.0213377	0.438781	0.438781	0.00783206	0.104335	0.942005	-0.0112935	0.0734783	0.877848	-0.00926821	0.0761142	0.905759	0.781956	0.999097	14.6
Diabetic nephropathy	HVEM on Effector Memory CD8+ T cell	finn-b-DM_NEPHROPATHY_EXMORE	ebi-a-GCST90001873	184987	1247	7	0.0198333	0.0256917	0.440131	0.440131	0.0225761	0.154322	0.889406	-0.00263602	0.0896669	0.976547	-0.031186	0.0910974	0.743771	0.984538	0.994552	10.7
Diabetic nephropathy	CD25 on IgD+ B cell	finn-b-DM_NEPHROPATHY_EXMORE	ebi-a-GCST90001794	184987	3658	10	0.0149455	0.0193713	0.440392	0.440392	0.0572548	0.0933582	0.556721	-0.00545065	0.0666886	0.934859	0.0597037	0.0749754	0.446347	0.594088	0.99896	16.3
Diabetic nephropathy	CD27 on switched memory B cell	finn-b-DM_NEPHROPATHY_EXMORE	ebi-a-GCST90001808	184987	3657	10	0.0117723	0.0153407	0.44285	0.44285	0.0419644	0.0861661	0.639309	0.00908708	0.058841	0.877267	0.0126335	0.0639383	0.847757	0.681814	0.999655	12.7
Diabetic nephropathy	CD25 on IgD- CD38+ B cell	finn-b-DM_NEPHROPATHY_EXMORE	ebi-a-GCST90001788	184987	3656	7	0.015885	0.0208525	0.446193	0.446193	-0.0215343	0.115217	0.859084	0.0050991	0.0650797	0.937548	0.00170932	0.0691516	0.981081	0.725897	0.990891	15.7
Diabetic nephropathy	CCR2 on monocyte	finn-b-DM_NEPHROPATHY_EXMORE	ebi-a-GCST90002017	184987	2850	11	0.0101722	0.011859	0.391024	0.447653	0.00957889	0.100883	0.926434	0.0149139	0.0679274	0.826217	0.00876577	0.0687021	0.901002	0.994542	0.999996	8.8
Diabetic nephropathy	CCR2 on monocyte	finn-b-DM_NEPHROPATHY_EXMORE	ebi-a-GCST90002008	184987	3629	9	0.0154252	0.0203141	0.447653	0.447653	0.0354672	0.0948655	0.719569	0.035683	0.0659475	0.588451	0.0478734	0.0672306	0.496654	0.806636	0.996779	14.2
Diabetic nephropathy	CD4 on HLA DR+ CD4+ T cell	finn-b-DM_NEPHROPATHY_EXMORE	ebi-a-GCST90001959	184987	3060	11	-0.0138383	0.0183477	0.450714	0.450714	-0.0245569	0.0951613	0.802168	-0.0234617	0.0684657	0.73184	-0.0264754	0.0748977	0.731062	0.891105	0.999801	11.4
Diabetic nephropathy	CD39+ CD8+ T cell Absolute Count	finn-b-DM_NEPHROPATHY_EXMORE	ebi-a-GCST90001672	184987	3408	15	0.0160986	0.0214136	0.452175	0.452175	-0.036134	0.0871805	0.685285	0.0284299	0.0629963	0.651778	0.0176815	0.0701748	0.80473	0.48302	0.999485	17.6
Diabetic nephropathy	BAFF-R on IgD+ CD38- B cell	finn-b-DM_NEPHROPATHY_EXMORE	ebi-a-GCST90001705	184987	3645	12	0.0103008	0.0137098	0.452444	0.452444	0.0396467	0.0787995	0.625766	-0.000298975	0.0515014	0.995368	0.00163591	0.0519346	0.975436	0.671013	0.999869	10.3
Diabetic nephropathy	CD86 on monocyte	finn-b-DM_NEPHROPATHY_EXMORE	ebi-a-GCST90001905	184987	2850	9	-0.0132231	0.0176115	0.45276	0.45276	-0.0206493	0.0917776	0.828412	-0.00599886	0.0599143	0.920246	0.00173378	0.0587685	0.977187	0.926019	0.99822	10.4
Diabetic nephropathy	CD11b on basophil	finn-b-DM_NEPHROPATHY_EXMORE	ebi-a-GCST90002096	184987	1556	7	-0.0210698	0.0280859	0.453139	0.453139	-0.0790175	0.134474	0.582332	-0.0429879	0.100133	0.667698	-0.0736729	0.11326	0.539479	0.591721	0.996339	12.5
Diabetic nephropathy	CD8 on HLA DR+ CD8+ T cell	finn-b-DM_NEPHROPATHY_EXMORE	ebi-a-GCST90002060	184987	3060	8	0.0166523	0.0221999	0.453192	0.453192	0.0342942	0.0941779	0.72824	0.0279751	0.0694957	0.687284	0.0338559	0.0792496	0.682062	0.820107	0.994363	17.6
Diabetic nephropathy	IgD+ CD38dim B cell Absolute Count	finn-b-DM_NEPHROPATHY_EXMORE	ebi-a-GCST90001394	184987	3656	12	0.0130559	0.0174126	0.453378	0.453378	0.0274315	0.0840537	0.750882	0.0219734	0.0530538	0.678748	0.0227938	0.0570237	0.697012	0.845252	0.999217	13.4
Diabetic nephropathy	CD20 on IgD+ CD38- unswitched memory B cell	finn-b-DM_NEPHROPATHY_EXMORE	ebi-a-GCST90001750	184987	1836	8	-0.0150554	0.0200806	0.453405	0.453405	-0.0437187	0.140466	0.766148	-0.0168002	0.0988384	0.865029	-0.0170772	0.106352	0.876966	0.806428	0.999754	9.6
Diabetic nephropathy	CD11c on granulocyte	finn-b-DM_NEPHROPATHY_EXMORE	ebi-a-GCST90002090	184987	2850	8	-0.0181388	0.0243577	0.456464	0.456464	-0.0320719	0.120725	0.799393	-0.0295519	0.0703948	0.674629	-0.0588501	0.0793913	0.482653	0.900013	0.989245	20.3
Diabetic nephropathy	CCR2 on CD14- CD16-	finn-b-DM_NEPHROPATHY_EXMORE	ebi-a-GCST90002003	184987	3629	12	0.0133003	0.0178707	0.456724	0.456724	-0.0149253	0.0841722	0.862798	0.0137925	0.0499611	0.782498	-0.00629635	0.0507874	0.903572	0.711962	0.997434	13.9
Diabetic nephropathy	CD33- HLA DR- Absolute Count	finn-b-DM_NEPHROPATHY_EXMORE	ebi-a-GCST90001522	184987	1858	14	0.0102104	0.0137527	0.45783	0.45783	0.0357577	0.117919	0.766901	0.03164	0.0818123	0.69895	0.0260646	0.0800119	0.749791	0.806216	1	6.9
Diabetic nephropathy	CD80 on CD62L+ plasmacytoid Dendritic Cell	finn-b-DM_NEPHROPATHY_EXMORE	ebi-a-GCST90002038	184987	2871	11	-0.0125497	0.0169156	0.458148	0.458148	0.00788288	0.0842539	0.927508	-0.0277724	0.0567751	0.624725	-0.00493849	0.0596464	0.935648	0.778371	0.999353	11.8
Diabetic nephropathy	CD38 on CD3- CD19-	finn-b-DM_NEPHROPATHY_EXMORE	ebi-a-GCST90001810	184987	1834	6	-0.00893902	0.0120514	0.458245	0.458245	-0.00956895	0.14553	0.95073	-0.0109073	0.068604	0.873678	-0.012134	0.0730759	0.874626	0.996452	0.998992	7.5
Diabetic nephropathy	T cell %lymphocyte	finn-b-DM_NEPHROPATHY_EXMORE	ebi-a-GCST90001604	184987	3669	14	0.018412	0.0248508	0.458754	0.458754	0.081726	0.0759017	0.30277	-0.00287777	0.0579362	0.960384	-0.0513791	0.074128	0.500435	0.329618	0.98792	24.1
Diabetic nephropathy	PDL-1 on CD14- CD16-	finn-b-DM_NEPHROPATHY_EXMORE	ebi-a-GCST90002000	184987	3629	11	0.0200877	0.0271816	0.459897	0.459897	0.0853414	0.0678569	0.240164	-0.0205989	0.0510327	0.686476	-0.0406703	0.0650925	0.546088	0.283185	0.853013	33.4
Diabetic nephropathy	CD4 on monocyte	finn-b-DM_NEPHROPATHY_EXMORE	ebi-a-GCST90001958	184987	3112	9	-0.011091	0.0150546	0.461296	0.461296	-0.0406957	0.0958671	0.683943	-0.0252046	0.0593238	0.670935	-0.023719	0.0606505	0.70595	0.729332	0.999404	9.1
Diabetic nephropathy	CD28 on activated CD4 regulatory T cell	finn-b-DM_NEPHROPATHY_EXMORE	ebi-a-GCST90001902	184987	2920	10	-0.0103792	0.0140954	0.461517	0.461517	0.00651071	0.0860668	0.941557	-0.014724	0.0547995	0.78817	-0.0122556	0.057442	0.835805	0.825611	0.999566	10.1
Diabetic nephropathy	CD39+ activated CD4 regulatory T cell %CD4 regulatory T cell	finn-b-DM_NEPHROPATHY_EXMORE	ebi-a-GCST90001491	184987	3437	9	-0.013988	0.0191913	0.466081	0.466081	-0.00188519	0.0952864	0.984767	0.00959928	0.057944	0.868421	-0.00194922	0.06132	0.97542	0.887212	0.995831	14.8
Diabetic nephropathy	CD25++ CD4+ T cell %T cell	finn-b-DM_NEPHROPATHY_EXMORE	ebi-a-GCST90001506	184987	3437	10	-0.012956	0.017819	0.46717	0.46717	-0.022804	0.0857984	0.797125	0.00430696	0.0605711	0.943314	0.0294702	0.0616538	0.64405	0.893597	0.998582	11.7
Diabetic nephropathy	CD45RA on naive CD8+ T cell	finn-b-DM_NEPHROPATHY_EXMORE	ebi-a-GCST90002100	184987	2910	7	0.0159246	0.0219922	0.469003	0.469003	0.0448046	0.109458	0.699242	0.0290603	0.0775152	0.707736	0.0399807	0.0892426	0.669876	0.756927	0.994615	13.1
Diabetic nephropathy	Natural Killer %lymphocyte	finn-b-DM_NEPHROPATHY_EXMORE	ebi-a-GCST90001647	184987	3669	13	-0.0136619	0.0189072	0.46994	0.46994	-0.0519634	0.0755441	0.50579	-0.0136999	0.0508604	0.78765	-0.0211176	0.056869	0.716859	0.564333	0.997006	16.3
Diabetic nephropathy	FSC-A on CD4+ T cell	finn-b-DM_NEPHROPATHY_EXMORE	ebi-a-GCST90001973	184987	3113	8	0.0164441	0.0229903	0.474449	0.474449	0.00932662	0.107103	0.933441	0.00945728	0.0750886	0.899773	0.0103293	0.0725998	0.890869	0.936477	0.996352	13.6
Diabetic nephropathy	TCRgd T cell %lymphocyte	finn-b-DM_NEPHROPATHY_EXMORE	ebi-a-GCST90001617	184987	3666	14	0.012244	0.0172049	0.476676	0.476676	0.0656433	0.083421	0.446608	0.0247358	0.0637158	0.697852	0.0459484	0.0696453	0.520933	0.441938	0.999943	12.5
Diabetic nephropathy	CD25 on CD39+ secreting CD4 regulatory T cell	finn-b-DM_NEPHROPATHY_EXMORE	ebi-a-GCST90001942	184987	3435	12	-0.0084383	0.0118815	0.477576	0.477576	-0.0136506	0.0728699	0.855149	-0.0019094	0.0517055	0.970542	0.00757338	0.0569744	0.896652	0.932752	0.999966	9.2
Diabetic nephropathy	Naive CD8+ T cell %T cell	finn-b-DM_NEPHROPATHY_EXMORE	ebi-a-GCST90001553	184987	3427	10	-0.00825895	0.0116611	0.47879	0.47879	0.00776053	0.07235	0.917221	-0.00363746	0.0491982	0.941062	-0.00215529	0.0547154	0.969439	0.792112	0.999882	8.2
Diabetic nephropathy	CD4+ T cell %leukocyte	finn-b-DM_NEPHROPATHY_EXMORE	ebi-a-GCST90001606	184987	3668	13	-0.0197748	0.0279899	0.479878	0.479878	0.0277444	0.0966924	0.779495	0.0227372	0.0691327	0.742237	0.0197392	0.0811968	0.812032	0.561999	0.994801	22.2
Diabetic nephropathy	CD28+ CD45RA+ CD8+ T cell Absolute Count	finn-b-DM_NEPHROPATHY_EXMORE	ebi-a-GCST90001690	184987	3408	10	-0.00530015	0.00752993	0.481509	0.481509	-0.0024025	0.0570618	0.967448	0.00242566	0.0408137	0.952608	0.00826725	0.0421695	0.848928	0.95242	0.999972	7.1
Diabetic nephropathy	IgD- CD38+ B cell Absolute Count	finn-b-DM_NEPHROPATHY_EXMORE	ebi-a-GCST90001420	184987	3656	15	-0.00937173	0.0133867	0.483879	0.483879	0.0125276	0.0806661	0.878968	0.00140895	0.0507487	0.977851	-0.00183593	0.0544932	0.973599	0.755452	0.99999	9.3
Diabetic nephropathy	CD4+ CD8dim T cell %lymphocyte	finn-b-DM_NEPHROPATHY_EXMORE	ebi-a-GCST90001610	184987	3668	10	0.017429	0.0249051	0.484042	0.484042	-0.0407596	0.100675	0.696189	0.00783709	0.0737525	0.915375	-0.00243162	0.0805031	0.976563	0.493502	0.996601	15.5
Diabetic nephropathy	Terminally Differentiated CD4-CD8- T cell Absolute Count	finn-b-DM_NEPHROPATHY_EXMORE	ebi-a-GCST90001572	184987	3395	11	-0.0106239	0.015266	0.486478	0.486478	0.0189073	0.0979316	0.851194	0.00483735	0.0692361	0.944299	0.0135426	0.0815409	0.871401	0.726527	0.999937	10.4
Diabetic nephropathy	HLA DR on CD33+ HLA DR+ CD14dim	finn-b-DM_NEPHROPATHY_EXMORE	ebi-a-GCST90002109	184987	1578	10	0.01944	0.0280286	0.487947	0.487947	0.00850788	0.270504	0.97568	0.0209292	0.133542	0.875462	0.0128692	0.174241	0.942739	0.966063	0.999916	8.3
Diabetic nephropathy	CD11c on myeloid Dendritic Cell	finn-b-DM_NEPHROPATHY_EXMORE	ebi-a-GCST90002087	184987	2872	6	-0.0171652	0.0248381	0.489514	0.489514	-0.0220853	0.207913	0.920519	-0.0102598	0.119011	0.9313	-0.0074068	0.125849	0.955348	0.979813	0.997371	7.2
Diabetic nephropathy	HVEM on naive CD8+ T cell	finn-b-DM_NEPHROPATHY_EXMORE	ebi-a-GCST90001872	184987	1247	5	0.0183965	0.0267556	0.491719	0.491719	0.000227262	0.484746	0.999655	0.00743699	0.140333	0.957736	-0.00380775	0.145311	0.98035	0.971603	0.99505	6.5
Diabetic nephropathy	CD45 on CD33+ HLA DR+ CD14-	finn-b-DM_NEPHROPATHY_EXMORE	ebi-a-GCST90002042	184987	1579	5	0.0193855	0.0284588	0.495759	0.495759	0.0996728	0.20166	0.655048	0.0336354	0.111734	0.763391	0.0361618	0.114019	0.766989	0.667185	0.991807	8.0
Diabetic nephropathy	BAFF-R on IgD+ CD38dim B cell	finn-b-DM_NEPHROPATHY_EXMORE	ebi-a-GCST90001709	184987	3657	11	-0.00967806	0.0142723	0.497707	0.497707	0.0238211	0.0794259	0.771053	-0.00944949	0.0552098	0.864101	-0.00917426	0.0500976	0.858358	0.6256	0.999769	9.2
Diabetic nephropathy	CD20 on transitional B cell	finn-b-DM_NEPHROPATHY_EXMORE	ebi-a-GCST90001763	184987	3657	13	0.0137021	0.0202357	0.498325	0.498325	0.0400559	0.081853	0.634196	0.00526111	0.0625313	0.932949	0.0187285	0.0717464	0.79849	0.698685	0.99917	15.5
Diabetic nephropathy	CD4 on secreting CD4 regulatory T cell	finn-b-DM_NEPHROPATHY_EXMORE	ebi-a-GCST90002068	184987	2920	11	-0.00966131	0.0143557	0.50095	0.50095	-0.0269124	0.0984418	0.790728	-0.0177107	0.0681668	0.795007	-0.0399126	0.0728551	0.59582	0.838176	0.999968	8.3
Diabetic nephropathy	CD27 on IgD+ CD24+ B cell	finn-b-DM_NEPHROPATHY_EXMORE	ebi-a-GCST90001800	184987	3656	12	0.0121004	0.0180579	0.502801	0.502801	0.0263262	0.0854388	0.764307	0.0205918	0.0523938	0.694305	0.0169782	0.0506704	0.743874	0.852116	0.9984	11.6
Diabetic nephropathy	SSC-A on lymphocyte	finn-b-DM_NEPHROPATHY_EXMORE	ebi-a-GCST90002079	184987	3113	10	-0.0129366	0.0193427	0.503615	0.503615	-0.0283279	0.0928108	0.767987	-0.0155056	0.0672285	0.817595	-0.0184991	0.0818841	0.826312	0.843127	0.99903	12.6
Diabetic nephropathy	BAFF-R on IgD- CD27- B cell	finn-b-DM_NEPHROPATHY_EXMORE	ebi-a-GCST90001711	184987	3657	13	0.0123177	0.0184301	0.50391	0.50391	0.0367605	0.075498	0.635881	0.0199168	0.0504442	0.69297	0.0222958	0.0527243	0.679865	0.71005	0.99796	13.2
Diabetic nephropathy	Effector Memory CD8+ T cell %T cell	finn-b-DM_NEPHROPATHY_EXMORE	ebi-a-GCST90001556	184987	3427	8	0.0177219	0.0265724	0.504818	0.504818	0.0330891	0.0914251	0.729812	0.0576424	0.0672311	0.391236	0.0432333	0.0737456	0.576116	0.842151	0.97431	16.6
Diabetic nephropathy	CD25 on IgD- CD24- B cell	finn-b-DM_NEPHROPATHY_EXMORE	ebi-a-GCST90001785	184987	3649	13	-0.0145401	0.0218573	0.505906	0.505906	-0.0527876	0.0783606	0.51444	0.0223215	0.0547298	0.683385	0.0308181	0.059023	0.611078	0.580791	0.990448	16.9
Diabetic nephropathy	Plasma Blast-Plasma Cell %lymphocyte	finn-b-DM_NEPHROPATHY_EXMORE	ebi-a-GCST90001435	184987	3657	12	0.0108484	0.0163247	0.506348	0.506348	0.00357144	0.0841327	0.966976	0.0190326	0.0539341	0.724174	0.00766847	0.0502555	0.881485	0.922556	0.999352	10.4
Diabetic nephropathy	CD62L- HLA DR++ monocyte %monocyte	finn-b-DM_NEPHROPATHY_EXMORE	ebi-a-GCST90001455	184987	3041	8	0.0119161	0.0179384	0.506513	0.506513	0.0478717	0.0925189	0.623374	-0.00157232	0.0597229	0.978997	-0.00475822	0.061865	0.940845	0.657827	0.996706	10.4
Diabetic nephropathy	Naive CD4+ T cell %T cell	finn-b-DM_NEPHROPATHY_EXMORE	ebi-a-GCST90001575	184987	3427	11	-0.012409	0.0188375	0.510062	0.510062	-0.0320621	0.102201	0.760885	-0.0236358	0.0743629	0.750603	-0.0281733	0.0742256	0.712206	0.81922	0.999809	10.4
Diabetic nephropathy	CD25 on CD45RA+ CD4 not regulatory T cell	finn-b-DM_NEPHROPATHY_EXMORE	ebi-a-GCST90001934	184987	3435	10	-0.010809	0.0164201	0.510358	0.510358	-0.0345377	0.0774533	0.667479	-0.0213095	0.0531653	0.688555	-0.0421893	0.0527553	0.444468	0.728023	0.997416	11.9
Diabetic nephropathy	CD28+ CD45RA+ CD8+ T cell %T cell	finn-b-DM_NEPHROPATHY_EXMORE	ebi-a-GCST90001688	184987	3440	9	0.0092447	0.0141199	0.512644	0.512644	-0.0122003	0.0573249	0.837527	0.027049	0.0433738	0.532874	0.036012	0.048052	0.475051	0.657799	0.994182	10.7
Diabetic nephropathy	CD62L- Dendritic Cell Absolute Count	finn-b-DM_NEPHROPATHY_EXMORE	ebi-a-GCST90001462	184987	3387	11	0.0189599	0.0294492	0.519694	0.519694	0.0722892	0.0844434	0.414171	-0.000974757	0.063666	0.987784	-0.0503319	0.0784957	0.535807	0.468117	0.947858	21.2
Diabetic nephropathy	CD19 on IgD+ CD24- B cell	finn-b-DM_NEPHROPATHY_EXMORE	ebi-a-GCST90001725	184987	3656	11	0.0131041	0.0204609	0.521881	0.521881	0.0550502	0.082863	0.523119	0.0325559	0.0601993	0.588644	0.0675464	0.0675446	0.340881	0.552317	0.997297	15.1
Diabetic nephropathy	CD28 on secreting CD4 regulatory T cell	finn-b-DM_NEPHROPATHY_EXMORE	ebi-a-GCST90001887	184987	2920	15	0.0110753	0.0174096	0.524673	0.524673	0.016828	0.0797548	0.836161	-0.0014045	0.0521891	0.97853	-0.00490879	0.0519196	0.926015	0.934001	0.999702	11.5
Diabetic nephropathy	Central Memory CD8+ T cell Absolute Count	finn-b-DM_NEPHROPATHY_EXMORE	ebi-a-GCST90001548	184987	3395	13	0.0104918	0.0165032	0.524944	0.524944	0.0331029	0.0680681	0.636284	-0.00410882	0.052155	0.937207	-0.00901603	0.055186	0.872942	0.694865	0.999017	12.0
Diabetic nephropathy	CD33 on CD33dim HLA DR+ CD11b-	finn-b-DM_NEPHROPATHY_EXMORE	ebi-a-GCST90001949	184987	1634	7	-0.0138145	0.0217527	0.525381	0.525381	-0.089915	0.163296	0.605587	0.00889252	0.0780816	0.909327	-0.000211631	0.083067	0.99805	0.634504	0.994388	9.8
Diabetic nephropathy	CD27 on CD20- B cell	finn-b-DM_NEPHROPATHY_EXMORE	ebi-a-GCST90001796	184987	3634	11	0.00741737	0.0117676	0.528483	0.528483	0.00423922	0.0684832	0.951994	0.00623603	0.0474468	0.895434	0.0040105	0.0474528	0.934315	0.956897	0.999846	8.3
Diabetic nephropathy	CD19 on unswitched memory B cell	finn-b-DM_NEPHROPATHY_EXMORE	ebi-a-GCST90001738	184987	3656	16	0.00936773	0.0149534	0.531011	0.531011	-0.00183411	0.0691092	0.979202	0.0181649	0.047918	0.704627	0.0135611	0.0484008	0.783163	0.849508	0.999911	10.6
Diabetic nephropathy	CD11c on CD62L+ myeloid Dendritic Cell	finn-b-DM_NEPHROPATHY_EXMORE	ebi-a-GCST90002088	184987	2872	9	-0.0140546	0.0225817	0.533686	0.533686	-0.0155802	0.142321	0.915901	-0.00787738	0.0853174	0.926436	-0.0348266	0.0879822	0.702573	0.990567	0.998992	7.6
Diabetic nephropathy	CCR2 on granulocyte	finn-b-DM_NEPHROPATHY_EXMORE	ebi-a-GCST90002018	184987	2850	11	-0.0209437	0.0337865	0.535334	0.535334	-0.0940059	0.0869705	0.307855	0.0225896	0.0691341	0.743857	0.0278345	0.0673501	0.688123	0.334805	0.909632	18.9
Diabetic nephropathy	CD4+ CD8dim T cell %leukocyte	finn-b-DM_NEPHROPATHY_EXMORE	ebi-a-GCST90001611	184987	3668	9	0.0125735	0.020312	0.535905	0.535905	-0.0309924	0.101448	0.76887	0.0168182	0.0726029	0.816812	0.0142813	0.0732594	0.850299	0.610296	0.998746	11.1
Diabetic nephropathy	CD27 on Plasma Blast-Plasma Cell	finn-b-DM_NEPHROPATHY_EXMORE	ebi-a-GCST90001807	184987	3651	10	0.00914248	0.014871	0.538695	0.538695	0.0267634	0.0738897	0.726579	0.00939104	0.0504605	0.852361	0.0139369	0.0471054	0.774046	0.781578	0.998891	9.0
Diabetic nephropathy	CD127- CD8+ T cell Absolute Count	finn-b-DM_NEPHROPATHY_EXMORE	ebi-a-GCST90001684	184987	3371	10	0.0137685	0.0225245	0.541023	0.541023	0.0128181	0.0892056	0.889298	0.0388154	0.0657902	0.555199	0.0392225	0.072921	0.603706	0.989964	0.994717	14.7
Diabetic nephropathy	CD27 on T cell	finn-b-DM_NEPHROPATHY_EXMORE	ebi-a-GCST90001799	184987	1838	9	0.0119674	0.0196058	0.541596	0.541596	0.0261405	0.144875	0.861924	0.00753324	0.084416	0.928892	0.00924645	0.085734	0.91677	0.913406	0.999745	8.1
Diabetic nephropathy	CD40 on CD14+ CD16+ monocyte	finn-b-DM_NEPHROPATHY_EXMORE	ebi-a-GCST90001981	184987	3618	10	-0.012724	0.0210122	0.544813	0.544813	0.0387948	0.0925411	0.686088	0.00983506	0.064573	0.878943	0.000339336	0.0717654	0.99633	0.518629	0.997502	12.9
Diabetic nephropathy	CD4RA on Terminally Differentiated CD4+ T cell	finn-b-DM_NEPHROPATHY_EXMORE	ebi-a-GCST90002099	184987	2903	13	-0.0101346	0.0168023	0.546398	0.546398	-0.0256813	0.0838804	0.765195	0.00340899	0.0576749	0.952867	0.00257181	0.0581901	0.965475	0.832035	0.999684	9.7
Diabetic nephropathy	CD24 on IgD- CD38- B cell	finn-b-DM_NEPHROPATHY_EXMORE	ebi-a-GCST90001769	184987	3648	14	0.0173696	0.0288861	0.547633	0.547633	0.114384	0.0858866	0.207669	0.0349195	0.0653442	0.59307	0.110842	0.074126	0.158706	0.187731	0.988256	19.3
Diabetic nephropathy	CD80 on plasmacytoid Dendritic Cell	finn-b-DM_NEPHROPATHY_EXMORE	ebi-a-GCST90002037	184987	2871	11	-0.0100232	0.0166881	0.548093	0.548093	0.000945618	0.0883015	0.991689	-0.00589978	0.0564712	0.916793	-0.00188591	0.055985	0.97379	0.887418	0.999414	9.3
Diabetic nephropathy	CD3- lymphocyte %lymphocyte	finn-b-DM_NEPHROPATHY_EXMORE	ebi-a-GCST90001640	184987	3669	8	-0.0216105	0.035993	0.548235	0.548235	-0.0760246	0.0864377	0.412949	0.0361643	0.0698709	0.604746	0.0532716	0.0715696	0.480911	0.469014	0.823573	24.9
Diabetic nephropathy	IgD- CD24- B cell %B cell	finn-b-DM_NEPHROPATHY_EXMORE	ebi-a-GCST90001413	184987	3657	12	-0.0123564	0.0205924	0.548477	0.548477	-0.0575998	0.0804325	0.490299	-0.00259813	0.0620781	0.966616	-0.00149457	0.0600549	0.980591	0.508156	0.997674	11.6
Diabetic nephropathy	CD3- lymphocyte %leukocyte	finn-b-DM_NEPHROPATHY_EXMORE	ebi-a-GCST90001641	184987	3669	12	-0.0128944	0.0220685	0.559025	0.559025	-0.0633027	0.0815035	0.455323	0.00200667	0.0629073	0.974553	0.0230505	0.0639974	0.725534	0.465783	0.996463	13.2
Diabetic nephropathy	CD27 on IgD- CD38+ B cell	finn-b-DM_NEPHROPATHY_EXMORE	ebi-a-GCST90001803	184987	3642	11	-0.0107977	0.0184982	0.559413	0.559413	-0.0399649	0.0751871	0.607912	-0.0268577	0.052703	0.610329	-0.0297338	0.0507794	0.571156	0.651964	0.996618	11.0
Diabetic nephropathy	CD62L- plasmacytoid Dendritic Cell Absolute Count	finn-b-DM_NEPHROPATHY_EXMORE	ebi-a-GCST90001470	184987	3374	15	-0.0113068	0.0194335	0.560689	0.560689	-0.0432666	0.0776362	0.586791	-0.0446946	0.0570336	0.433244	-0.0564522	0.0639212	0.392067	0.623006	0.999554	12.8
Diabetic nephropathy	CD3 on resting CD4 regulatory T cell	finn-b-DM_NEPHROPATHY_EXMORE	ebi-a-GCST90001869	184987	2918	8	0.0127708	0.0220958	0.563283	0.563283	0.0106744	0.0977714	0.916622	0.0369564	0.0605532	0.541654	0.0597245	0.062949	0.374331	0.981064	0.984427	11.7
Diabetic nephropathy	CD28 on resting CD4 regulatory T cell	finn-b-DM_NEPHROPATHY_EXMORE	ebi-a-GCST90001900	184987	2919	4	0.0416859	0.0726483	0.5661	0.5661	0.32088	1.11313	0.80027	0.0636987	0.18401	0.729215	0.074807	0.211153	0.746569	0.823674	0.885524	13.7
Diabetic nephropathy	CD45 on HLA DR+ CD8+ T cell	finn-b-DM_NEPHROPATHY_EXMORE	ebi-a-GCST90001921	184987	3060	10	0.0114027	0.0198737	0.566131	0.566131	0.0181274	0.103001	0.864673	-0.00209706	0.0701424	0.976149	0.0147284	0.0710251	0.840338	0.938844	0.99932	9.6
Diabetic nephropathy	BAFF-R on switched memory B cell	finn-b-DM_NEPHROPATHY_EXMORE	ebi-a-GCST90001718	184987	3657	13	-0.0084669	0.0150996	0.574976	0.574976	0.0218889	0.073589	0.771666	-0.00803076	0.0535962	0.880892	-0.00475165	0.0530842	0.930152	0.623729	0.999859	8.5
Diabetic nephropathy	CCR7 on naive CD4+ T cell	finn-b-DM_NEPHROPATHY_EXMORE	ebi-a-GCST90001907	184987	2910	14	0.00935123	0.0167215	0.576002	0.576002	0.0300179	0.0785288	0.708957	0.032066	0.0563571	0.569371	0.0308721	0.0639279	0.637184	0.759379	0.999774	9.6
Diabetic nephropathy	Central Memory CD4-CD8- T cell %CD4-CD8- T cell	finn-b-DM_NEPHROPATHY_EXMORE	ebi-a-GCST90001564	184987	3427	8	0.0140374	0.0252897	0.578853	0.578853	-0.048408	0.127093	0.716408	0.0268395	0.0799053	0.736953	0.0418493	0.096343	0.677089	0.583175	0.995088	8.1
Diabetic nephropathy	CD45RA+ CD8+ T cell %T cell	finn-b-DM_NEPHROPATHY_EXMORE	ebi-a-GCST90001562	184987	3427	9	-0.0106677	0.0193053	0.580551	0.580551	-0.0325369	0.0916411	0.733011	-0.0129573	0.0663241	0.845109	-0.0141682	0.0699759	0.844602	0.78027	0.997528	10.1
Diabetic nephropathy	CD3 on CD39+ CD8+ T cell	finn-b-DM_NEPHROPATHY_EXMORE	ebi-a-GCST90001866	184987	2914	10	0.00959082	0.0173926	0.581339	0.581339	-0.0197049	0.106235	0.857465	0.00276958	0.0781465	0.971728	-0.00158242	0.0786914	0.984395	0.74533	0.999842	8.1
Diabetic nephropathy	CD28 on CD39+ CD4+ T cell	finn-b-DM_NEPHROPATHY_EXMORE	ebi-a-GCST90001892	184987	2920	13	0.00775514	0.0141277	0.583051	0.583051	0.0124399	0.0832222	0.883882	0.0170996	0.059841	0.77507	0.016825	0.0553468	0.766341	0.947301	0.999973	7.3
Diabetic nephropathy	CD25++ CD45RA- CD4 not regulatory T cell %T cell	finn-b-DM_NEPHROPATHY_EXMORE	ebi-a-GCST90001512	184987	3437	11	-0.0131034	0.0239973	0.58504	0.58504	0.0163919	0.105833	0.88033	-0.0249915	0.0750009	0.738971	-0.0318606	0.0827051	0.708133	0.744494	0.998406	11.4
Diabetic nephropathy	CD20 on IgD+ CD24+ B cell	finn-b-DM_NEPHROPATHY_EXMORE	ebi-a-GCST90001746	184987	3657	12	-0.00780257	0.0143014	0.585354	0.585354	0.0198312	0.0849393	0.820102	0.00450156	0.0661595	0.945753	0.00575537	0.0691183	0.935134	0.693324	0.999975	8.2
Diabetic nephropathy	HLA DR+ T cell%T cell	finn-b-DM_NEPHROPATHY_EXMORE	ebi-a-GCST90001619	184987	3596	13	-0.0129209	0.0237606	0.586582	0.586582	-0.0434258	0.118552	0.721088	-0.00168957	0.0751111	0.982054	0.00228071	0.0880463	0.97976	0.770463	0.999597	8.9
Diabetic nephropathy	HLA DR++ monocyte %monocyte	finn-b-DM_NEPHROPATHY_EXMORE	ebi-a-GCST90001475	184987	3595	11	0.0143699	0.0265958	0.588984	0.588984	0.0402221	0.131553	0.766751	0.0210576	0.0807102	0.794166	0.0417318	0.107172	0.70515	0.826713	0.998144	8.8
Diabetic nephropathy	CD127 on CD28+ CD4-CD8- T cell	finn-b-DM_NEPHROPATHY_EXMORE	ebi-a-GCST90001925	184987	2918	8	-0.01225	0.0227302	0.589936	0.589936	-0.00869552	0.0966122	0.931213	-0.0226987	0.070352	0.746964	0.00417517	0.0785548	0.959098	0.96415	0.994657	9.7
Diabetic nephropathy	CD19 on IgD- CD24- B cell	finn-b-DM_NEPHROPATHY_EXMORE	ebi-a-GCST90001731	184987	3655	14	0.00706444	0.0132548	0.594054	0.594054	0.0097177	0.0693423	0.890873	0.00916476	0.0501292	0.854937	0.00797244	0.0457626	0.864382	0.963731	0.99996	7.6
Diabetic nephropathy	CD27 on CD24+ CD27+ B cell	finn-b-DM_NEPHROPATHY_EXMORE	ebi-a-GCST90001798	184987	3657	9	0.0102604	0.0194283	0.597419	0.597419	-0.00252844	0.0907016	0.978539	0.0122876	0.0601769	0.838205	0.00800154	0.0643137	0.904057	0.870043	0.996786	10.6
Diabetic nephropathy	CD25 on IgD- CD38dim B cell	finn-b-DM_NEPHROPATHY_EXMORE	ebi-a-GCST90001789	184987	3657	9	-0.00809763	0.0155532	0.602616	0.602616	0.0110708	0.0963497	0.911749	-0.00142196	0.0519125	0.978148	-0.00879598	0.0510256	0.867417	0.829899	0.998111	7.8
Diabetic nephropathy	CD64 on CD14- CD16-	finn-b-DM_NEPHROPATHY_EXMORE	ebi-a-GCST90002001	184987	3622	8	0.0118348	0.0227607	0.603086	0.603086	0.0029004	0.161722	0.986273	-0.00167466	0.0894964	0.985071	0.00140686	0.086145	0.987426	0.953192	0.997925	6.8
Diabetic nephropathy	CD62L on CD62L+ myeloid Dendritic Cell	finn-b-DM_NEPHROPATHY_EXMORE	ebi-a-GCST90001831	184987	2872	12	-0.0089882	0.017411	0.605688	0.605688	0.00747328	0.0789421	0.926449	-0.0307556	0.0569385	0.58909	-0.0174848	0.0574024	0.766355	0.807513	0.999193	7.9
Diabetic nephropathy	CD40 on CD14- CD16+ monocyte	finn-b-DM_NEPHROPATHY_EXMORE	ebi-a-GCST90001989	184987	3621	10	0.0115816	0.0225766	0.607956	0.607956	0.0330705	0.100007	0.749378	0.0259992	0.0694953	0.708319	0.0308903	0.0771718	0.698286	0.795212	0.998483	10.6
Diabetic nephropathy	CD38 on IgD+ CD38+ B cell	finn-b-DM_NEPHROPATHY_EXMORE	ebi-a-GCST90001812	184987	3652	14	-0.0096921	0.0189812	0.609621	0.609621	-0.0399336	0.0720168	0.58942	-0.00748319	0.0543505	0.89049	-0.00550923	0.0507874	0.915274	0.623559	0.998075	9.6
Diabetic nephropathy	CD39+ CD8+ T cell %T cell	finn-b-DM_NEPHROPATHY_EXMORE	ebi-a-GCST90001670	184987	3440	14	0.0105147	0.0207365	0.612112	0.612112	-0.0139321	0.0801223	0.864855	0.0234557	0.0578479	0.685131	0.021576	0.0669598	0.752407	0.717057	0.998844	10.9
Diabetic nephropathy	CD8 on Central Memory CD8+ T cell	finn-b-DM_NEPHROPATHY_EXMORE	ebi-a-GCST90002054	184987	2910	12	0.00663101	0.0131415	0.61385	0.61385	-0.0306361	0.0958253	0.755769	-0.00722223	0.0717376	0.919808	-0.0110083	0.0838737	0.897949	0.644304	0.999996	7.0
Diabetic nephropathy	CD19 on IgD+ CD38- B cell	finn-b-DM_NEPHROPATHY_EXMORE	ebi-a-GCST90001726	184987	3645	13	-0.00928393	0.0184075	0.614012	0.614012	0.0380548	0.0777687	0.634217	-0.0130414	0.0603718	0.828974	-0.0143992	0.0619342	0.820074	0.469281	0.999443	9.8
Diabetic nephropathy	CD45RA+ CD28- CD8+ T cell %T cell	finn-b-DM_NEPHROPATHY_EXMORE	ebi-a-GCST90001700	184987	3425	13	0.0607227	0.120901	0.615491	0.615491	0.257977	0.507585	0.62132	0.15224	0.380352	0.688964	0.146797	0.407434	0.724889	0.648164	0.999097	42.3
Diabetic nephropathy	CD28- CD25++ CD8+ T cell %T cell	finn-b-DM_NEPHROPATHY_EXMORE	ebi-a-GCST90001676	184987	3162	4	-0.0276932	0.055733	0.619266	0.619266	-0.0102212	0.41261	0.982486	-0.0700728	0.142477	0.622847	-0.0696346	0.149876	0.67385	0.968749	0.882453	10.1
Diabetic nephropathy	CD45RA on Terminally Differentiated CD8+ T cell	finn-b-DM_NEPHROPATHY_EXMORE	ebi-a-GCST90002101	184987	2911	10	0.00603167	0.0122314	0.621922	0.621922	0.0186004	0.111158	0.871261	0.0164222	0.0781495	0.83356	0.0160612	0.0784615	0.842359	0.892739	0.999996	6.1
Diabetic nephropathy	IgD+ CD24+ B cell %lymphocyte	finn-b-DM_NEPHROPATHY_EXMORE	ebi-a-GCST90001439	184987	3656	12	-0.00728287	0.0148055	0.622789	0.622789	0.0343773	0.0787108	0.671569	0.00314146	0.0554872	0.954851	0.00567272	0.0554927	0.920418	0.53923	0.999833	8.1
Diabetic nephropathy	CD28+ CD4-CD8- T cell %T cell	finn-b-DM_NEPHROPATHY_EXMORE	ebi-a-GCST90001655	184987	3440	12	-0.0109587	0.0222916	0.622999	0.622999	0.00794583	0.0748838	0.917594	0.00423981	0.0566263	0.940315	0.000567724	0.0558438	0.992071	0.764226	0.991233	10.4
Diabetic nephropathy	Naive CD4+ T cell %CD4+ T cell	finn-b-DM_NEPHROPATHY_EXMORE	ebi-a-GCST90001541	184987	3427	10	-0.00764229	0.0156304	0.624886	0.624886	-0.0106329	0.0989088	0.917038	-0.0112196	0.0692893	0.871366	-0.0107165	0.0747352	0.889139	0.97165	0.999871	7.4
Diabetic nephropathy	CD45 on CD33dim HLA DR+ CD11b-	finn-b-DM_NEPHROPATHY_EXMORE	ebi-a-GCST90002044	184987	1635	11	-0.00975529	0.0200057	0.625815	0.625815	-0.0506776	0.108049	0.650206	-0.00886861	0.0749685	0.905832	-0.0105143	0.0685518	0.881151	0.661559	0.999682	6.8
Diabetic nephropathy	CD20 on CD20- CD38- B cell	finn-b-DM_NEPHROPATHY_EXMORE	ebi-a-GCST90001744	184987	3606	14	0.00668654	0.0137985	0.627971	0.627971	0.0350172	0.0682892	0.617414	0.01379	0.0467284	0.76791	0.0198634	0.0459342	0.672515	0.629266	0.999885	7.3
Diabetic nephropathy	CD3 on CD28+ CD45RA+ CD8+ T cell	finn-b-DM_NEPHROPATHY_EXMORE	ebi-a-GCST90001864	184987	2919	12	-0.00829089	0.0172655	0.631086	0.631086	-0.0446502	0.0889817	0.626677	-0.00458665	0.0546568	0.933122	-0.0207234	0.0578655	0.727024	0.649015	0.999273	8.4
Diabetic nephropathy	CD28 on CD28+ CD4-CD8- T cell	finn-b-DM_NEPHROPATHY_EXMORE	ebi-a-GCST90001895	184987	2919	1				0.631605												-
Diabetic nephropathy	Plasma Blast-Plasma Cell Absolute Count	finn-b-DM_NEPHROPATHY_EXMORE	ebi-a-GCST90001405	184987	3657	12	-0.00707524	0.0147949	0.632492	0.632492	-0.000755841	0.0762679	0.992288	-0.00820775	0.0507693	0.871568	-0.00650832	0.0540814	0.906381	0.923457	0.999716	7.6
Diabetic nephropathy	BAFF-R on IgD- CD38+ B cell	finn-b-DM_NEPHROPATHY_EXMORE	ebi-a-GCST90001713	184987	3659	10	0.00746796	0.015676	0.633794	0.633794	-0.00635401	0.119049	0.958743	-0.00348952	0.05148	0.945958	-0.00240034	0.0474172	0.960733	0.903947	0.99886	7.3
Diabetic nephropathy	CD39+ activated CD4 regulatory T cell %activated CD4 regulatory T cell	finn-b-DM_NEPHROPATHY_EXMORE	ebi-a-GCST90001490	184987	3437	6	0.00924917	0.0194916	0.635128	0.635128	0.0178917	0.151051	0.911423	0.00324022	0.0643037	0.959812	0.00450053	0.0643147	0.946925	0.953646	0.989044	8.1
Diabetic nephropathy	HLA DR+ CD8+ T cell %T cell	finn-b-DM_NEPHROPATHY_EXMORE	ebi-a-GCST90001628	184987	3595	13	0.0123489	0.026104	0.636167	0.636167	0.103708	0.121054	0.409883	0.0490298	0.0808178	0.54407	0.0593585	0.096565	0.550231	0.393161	0.999405	8.4
Diabetic nephropathy	Plasma Blast-Plasma Cell %B cell	finn-b-DM_NEPHROPATHY_EXMORE	ebi-a-GCST90001404	184987	3658	11	-0.00824092	0.0174449	0.636643	0.636643	-0.0434087	0.0841444	0.61837	-0.00140259	0.0544346	0.979444	-0.0138169	0.0529994	0.799614	0.635044	0.998746	7.8
Diabetic nephropathy	BAFF-R on B cell	finn-b-DM_NEPHROPATHY_EXMORE	ebi-a-GCST90001829	184987	3660	10	-0.00679239	0.0144341	0.637942	0.637942	0.0372464	0.0816078	0.660233	-0.00108116	0.0548183	0.984265	0.00452015	0.0512559	0.931658	0.534881	0.999608	6.9
Diabetic nephropathy	CD28- CD25++ CD8+ T cell Absolute Count	finn-b-DM_NEPHROPATHY_EXMORE	ebi-a-GCST90001678	184987	3130	9	-0.016309	0.0347058	0.638411	0.638411	0.0277092	0.204078	0.895819	-0.072939	0.0926663	0.431215	-0.0770156	0.117322	0.529961	0.822141	0.991181	8.4
Diabetic nephropathy	IgD- CD38dim B cell %B cell	finn-b-DM_NEPHROPATHY_EXMORE	ebi-a-GCST90001428	184987	3657	6	0.0131815	0.0284584	0.643232	0.643232	0.0239508	0.10237	0.826501	0.020772	0.068421	0.76144	0.0249632	0.0702863	0.736957	0.901919	0.955784	11.0
Diabetic nephropathy	T cell %leukocyte	finn-b-DM_NEPHROPATHY_EXMORE	ebi-a-GCST90001605	184987	3669	12	0.00825568	0.0178741	0.644168	0.644168	0.0200608	0.0741477	0.792237	0.027366	0.0530406	0.605894	0.0551926	0.0643627	0.40945	0.850357	0.998584	9.4
Diabetic nephropathy	IgD- CD38- B cell %lymphocyte	finn-b-DM_NEPHROPATHY_EXMORE	ebi-a-GCST90001427	184987	3656	8	0.0109773	0.0239769	0.647076	0.647076	0.0470257	0.0967811	0.644275	0.0159011	0.074122	0.830137	0.0595049	0.0695705	0.420684	0.65648	0.991506	10.1
Diabetic nephropathy	CCR2 on CD62L+ myeloid Dendritic Cell	finn-b-DM_NEPHROPATHY_EXMORE	ebi-a-GCST90002014	184987	2870	12	-0.00853236	0.0187298	0.648714	0.648714	-0.0128282	0.0933048	0.893375	-0.0125375	0.0684006	0.854567	-0.0149741	0.0733605	0.84199	0.956574	0.999743	8.5
Diabetic nephropathy	CD25 on CD4+ T cell	finn-b-DM_NEPHROPATHY_EXMORE	ebi-a-GCST90001960	184987	2920	11	-0.0102302	0.022509	0.649475	0.649475	-0.0329487	0.0968602	0.741535	-0.0262304	0.0734737	0.721089	-0.0281198	0.0762063	0.719823	0.775094	0.999003	8.5
Diabetic nephropathy	Effector Memory CD4+ T cell %T cell	finn-b-DM_NEPHROPATHY_EXMORE	ebi-a-GCST90001544	184987	3427	9	0.0094846	0.0210172	0.651789	0.651789	-0.0268977	0.0869966	0.766184	-0.00906452	0.0639781	0.887332	-0.0016956	0.072675	0.981957	0.619733	0.995172	9.0
Diabetic nephropathy	CD45RA on naive CD4+ T cell	finn-b-DM_NEPHROPATHY_EXMORE	ebi-a-GCST90002098	184987	2910	7	0.00707993	0.0156966	0.651954	0.651954	-0.00183354	0.108273	0.987144	-0.000516011	0.0593399	0.993062	-0.00239804	0.0613046	0.970066	0.929436	0.996756	6.7
Diabetic nephropathy	PDL-1 on CD14+ CD16+ monocyte	finn-b-DM_NEPHROPATHY_EXMORE	ebi-a-GCST90001998	184987	3618	13	0.00776548	0.0172379	0.652358	0.652358	-0.0215028	0.0738631	0.776377	-0.00488399	0.0505158	0.922978	-0.00393317	0.0512613	0.940104	0.644124	0.999138	7.9
Diabetic nephropathy	CD24 on transitional B cell	finn-b-DM_NEPHROPATHY_EXMORE	ebi-a-GCST90001774	184987	3656	12	-0.00859254	0.0192187	0.654808	0.654808	-0.0231377	0.0829957	0.786093	-0.0366544	0.0608396	0.546857	-0.0284891	0.0636337	0.663055	0.833779	0.999211	8.3
Diabetic nephropathy	FSC-A on granulocyte	finn-b-DM_NEPHROPATHY_EXMORE	ebi-a-GCST90001966	184987	2850	6	0.0169472	0.0379624	0.655294	0.655294	-0.0650333	0.119783	0.616019	0.0273827	0.0833361	0.742472	-0.0293163	0.0879095	0.7523	0.437977	0.927966	10.6
Diabetic nephropathy	Terminally Differentiated CD4+ T cell %CD4+ T cell	finn-b-DM_NEPHROPATHY_EXMORE	ebi-a-GCST90001546	184987	3427	7	0.00519265	0.0117159	0.657612	0.657612	0.0305631	0.0964175	0.764062	0.00949021	0.0699677	0.892108	0.00941365	0.07383	0.902707	0.752233	0.999754	6.0
Diabetic nephropathy	CD19 on IgD+ CD38- unswitched memory B cell	finn-b-DM_NEPHROPATHY_EXMORE	ebi-a-GCST90001728	184987	1833	6	-0.0148599	0.0337485	0.65971	0.65971	0.00344805	0.161642	0.984003	-0.0174324	0.103253	0.865929	-0.0254313	0.106546	0.820822	0.896577	0.985142	8.7
Diabetic nephropathy	CD4 on CD28+ CD4+ T cell	finn-b-DM_NEPHROPATHY_EXMORE	ebi-a-GCST90002062	184987	2920	14	-0.0079945	0.0182113	0.660673	0.660673	-0.0286471	0.0903602	0.756667	-0.0160342	0.0649521	0.805016	-0.02036	0.0690691	0.772819	0.78538	0.999933	7.5
Diabetic nephropathy	CD14+ CD16+ monocyte %monocyte	finn-b-DM_NEPHROPATHY_EXMORE	ebi-a-GCST90001585	184987	3629	13	-0.010103	0.0232326	0.663664	0.663664	-0.0254795	0.0716617	0.7289	0.00350044	0.0548563	0.949121	0.0395492	0.0705432	0.58536	0.801371	0.981371	12.4
Diabetic nephropathy	CD3 on secreting CD4 regulatory T cell	finn-b-DM_NEPHROPATHY_EXMORE	ebi-a-GCST90001855	184987	2919	12	-0.00805345	0.0187507	0.667559	0.667559	-0.0600541	0.104423	0.577929	0.0138703	0.0567171	0.806804	-0.0092594	0.0566776	0.87319	0.593486	0.998743	7.6
Diabetic nephropathy	CD27 on IgD- CD38dim B cell	finn-b-DM_NEPHROPATHY_EXMORE	ebi-a-GCST90001804	184987	3657	11	0.0110139	0.0257192	0.668478	0.668478	0.075948	0.0883386	0.412248	-0.0114627	0.0601823	0.848944	-0.0247198	0.070997	0.734923	0.406156	0.982848	10.6
Diabetic nephropathy	FSC-A on Natural Killer	finn-b-DM_NEPHROPATHY_EXMORE	ebi-a-GCST90001969	184987	3113	9	-0.00898964	0.0210762	0.669722	0.669722	-0.0143616	0.100223	0.890093	-0.00786432	0.07377	0.915102	-0.00930258	0.0690481	0.896156	0.946814	0.998867	7.4
Diabetic nephropathy	BAFF-R on IgD- CD38- B cell	finn-b-DM_NEPHROPATHY_EXMORE	ebi-a-GCST90001712	184987	3657	9	-0.00396029	0.0093051	0.670397	0.670397	0.031285	0.0943179	0.749828	0.00282274	0.0545668	0.958744	0.0024281	0.0549589	0.965844	0.680236	0.999976	5.6
Diabetic nephropathy	IgD- CD38+ B cell %lymphocyte	finn-b-DM_NEPHROPATHY_EXMORE	ebi-a-GCST90001425	184987	3656	12	0.00811424	0.0191594	0.671921	0.671921	0.0253442	0.0890411	0.781731	0.0123102	0.0555475	0.824613	0.0166289	0.0478456	0.734735	0.831719	0.996581	7.9
Diabetic nephropathy	Granulocyte %leukocyte	finn-b-DM_NEPHROPATHY_EXMORE	ebi-a-GCST90001652	184987	3669	14	0.00682365	0.0164185	0.677698	0.677698	0.0399294	0.0764434	0.610942	0.0117471	0.055095	0.831159	0.0187837	0.0602827	0.76029	0.606499	0.999868	7.3
Diabetic nephropathy	CD14 on CD33dim HLA DR+ CD11b+	finn-b-DM_NEPHROPATHY_EXMORE	ebi-a-GCST90002021	184987	1634	9	-0.0102951	0.0249272	0.679601	0.679601	-0.142452	0.224257	0.545484	-0.0435697	0.124768	0.726934	-0.0604586	0.154044	0.704956	0.529003	0.99989	5.8
Diabetic nephropathy	CD28+ CD45RA- CD8dim T cell Absolute Count	finn-b-DM_NEPHROPATHY_EXMORE	ebi-a-GCST90001669	184987	3408	14	-0.00748255	0.0181549	0.680229	0.680229	-0.0362515	0.0752685	0.638733	-0.0331442	0.0534535	0.535221	-0.0412147	0.0621466	0.5188	0.654642	0.999263	8.3
Diabetic nephropathy	CD39+ CD8+ T cell %CD8+ T cell	finn-b-DM_NEPHROPATHY_EXMORE	ebi-a-GCST90001671	184987	3440	13	0.00740016	0.0179608	0.680327	0.680327	0.0161869	0.0843621	0.851337	0.0168601	0.0601793	0.779352	0.0190584	0.0632551	0.768348	0.902329	0.99971	7.7
Diabetic nephropathy	Terminally Differentiated CD4+ T cell Absolute Count	finn-b-DM_NEPHROPATHY_EXMORE	ebi-a-GCST90001545	184987	3395	10	-0.0082651	0.0201436	0.681579	0.681579	0.0334088	0.105366	0.759305	0.0258777	0.0747787	0.7293	0.0213133	0.0793715	0.794348	0.642835	0.999418	7.5
Diabetic nephropathy	CD25 on switched memory B cell	finn-b-DM_NEPHROPATHY_EXMORE	ebi-a-GCST90001793	184987	3657	13	-0.006569	0.016187	0.684875	0.684875	-0.0319727	0.085319	0.714976	-0.0285256	0.0508072	0.574492	-0.0220413	0.0483986	0.656944	0.744718	0.999222	7.9
Diabetic nephropathy	CD86 on CD62L+ myeloid Dendritic Cell	finn-b-DM_NEPHROPATHY_EXMORE	ebi-a-GCST90001904	184987	2871	8	0.00919069	0.0227004	0.685573	0.685573	-0.0173899	0.100949	0.868893	0.0240213	0.0586447	0.682094	0.0313237	0.0541599	0.581146	0.774301	0.980841	7.3
Diabetic nephropathy	CD14 on CD14+ CD16- monocyte	finn-b-DM_NEPHROPATHY_EXMORE	ebi-a-GCST90001986	184987	3629	12	-0.00549885	0.0136837	0.687791	0.687791	0.0312171	0.0962065	0.75226	0.0137073	0.0704066	0.845637	0.0193752	0.0761092	0.803751	0.647752	0.999995	6.1
Diabetic nephropathy	HLA DR+ CD4+ T cell Absolute Count	finn-b-DM_NEPHROPATHY_EXMORE	ebi-a-GCST90001624	184987	3579	12	0.00629315	0.0160536	0.695052	0.695052	0.025066	0.106995	0.8195	0.00911196	0.066701	0.89134	0.00176952	0.0701912	0.980339	0.84324	0.999954	5.8
Diabetic nephropathy	CD19 on IgD- CD38+ B cell	finn-b-DM_NEPHROPATHY_EXMORE	ebi-a-GCST90001734	184987	3658	9	-0.00736536	0.0189469	0.697471	0.697471	0.010123	0.0888726	0.912511	-0.0315033	0.0494865	0.524384	-0.0439483	0.0525396	0.427162	0.83132	0.987773	8.2
Diabetic nephropathy	CD38 on transitional B cell	finn-b-DM_NEPHROPATHY_EXMORE	ebi-a-GCST90001819	184987	3657	13	-0.00827559	0.0216656	0.702484	0.702484	-0.027362	0.0716603	0.709861	0.0172436	0.0537266	0.748248	0.0144908	0.0535626	0.791341	0.755563	0.989468	8.1
Diabetic nephropathy	CD38 on IgD+ B cell	finn-b-DM_NEPHROPATHY_EXMORE	ebi-a-GCST90001818	184987	3658	15	0.00549924	0.0144716	0.703944	0.703944	0.0139899	0.0813607	0.866126	0.0111837	0.0584829	0.848345	0.0186168	0.0665612	0.783802	0.901879	0.99999	6.7
Diabetic nephropathy	SSC-A on CD4+ T cell	finn-b-DM_NEPHROPATHY_EXMORE	ebi-a-GCST90002081	184987	3113	9	-0.00763229	0.0200974	0.70412	0.70412	-0.019026	0.105629	0.862161	-0.0107498	0.072029	0.881362	-0.0125438	0.0762163	0.873356	0.898306	0.998995	6.9
Diabetic nephropathy	CD28+ CD45RA- CD8dim T cell %T cell	finn-b-DM_NEPHROPATHY_EXMORE	ebi-a-GCST90001667	184987	3440	12	-0.00754119	0.0201651	0.708425	0.708425	-0.0369323	0.0879694	0.683486	-0.0105581	0.0610711	0.862744	-0.035238	0.0703672	0.626399	0.696302	0.998893	7.6
Diabetic nephropathy	IgD- CD38+ B cell %B cell	finn-b-DM_NEPHROPATHY_EXMORE	ebi-a-GCST90001410	184987	3657	9	0.00717686	0.0192368	0.709089	0.709089	0.0220407	0.0946234	0.82248	0.0377078	0.0508827	0.458649	0.0361197	0.0533411	0.517412	0.866078	0.988723	7.4
Diabetic nephropathy	Central Memory CD4+ T cell Absolute Count	finn-b-DM_NEPHROPATHY_EXMORE	ebi-a-GCST90001537	184987	3395	11	0.00792805	0.0213937	0.710951	0.710951	0.038638	0.0849976	0.660179	0.0070238	0.0649705	0.91391	0.00948911	0.0651006	0.887006	0.664223	0.99765	8.3
Diabetic nephropathy	CD45 on HLA DR+ Natural Killer	finn-b-DM_NEPHROPATHY_EXMORE	ebi-a-GCST90001912	184987	2971	11	0.00598306	0.016174	0.711443	0.711443	0.00305579	0.0768524	0.969151	-0.00579098	0.0544966	0.915374	-0.00670177	0.0526592	0.901252	0.964775	0.998951	6.9
Diabetic nephropathy	CCR2 on CD14- CD16+ monocyte	finn-b-DM_NEPHROPATHY_EXMORE	ebi-a-GCST90001982	184987	3621	10	0.00465679	0.0127001	0.713862	0.713862	-0.00992052	0.0709323	0.892228	0.0184343	0.0513716	0.719713	0.00775073	0.0496861	0.879481	0.808494	0.999665	6.2
Diabetic nephropathy	IgD- CD38- B cell Absolute Count	finn-b-DM_NEPHROPATHY_EXMORE	ebi-a-GCST90001446	184987	3656	8	0.0110002	0.0300355	0.714185	0.714185	0.0611225	0.0946373	0.542267	-0.00174227	0.0701497	0.980185	0.078625	0.073479	0.320107	0.524198	0.968869	9.3
Diabetic nephropathy	Unswitched memory B cell %B cell	finn-b-DM_NEPHROPATHY_EXMORE	ebi-a-GCST90001397	184987	3657	12	-0.00704755	0.0192623	0.71446	0.71446	0.0384298	0.0871624	0.668666	-0.00397696	0.0630924	0.94974	0.00308598	0.0621004	0.961258	0.539024	0.99941	7.2
Diabetic nephropathy	CD11c+ monocyte %monocyte	finn-b-DM_NEPHROPATHY_EXMORE	ebi-a-GCST90001449	184987	3043	7	-0.00839979	0.0230267	0.715272	0.715272	-0.0235729	0.109672	0.838307	-0.0277145	0.0678844	0.683083	-0.0283434	0.0741406	0.715419	0.878542	0.984916	8.0
Diabetic nephropathy	BAFF-R on unswitched memory B cell	finn-b-DM_NEPHROPATHY_EXMORE	ebi-a-GCST90001717	184987	3657	11	-0.00416148	0.011424	0.715652	0.715652	0.00669335	0.0804177	0.935489	-0.00132182	0.0531462	0.980158	-0.00692567	0.0546995	0.901756	0.875026	0.999975	5.8
Diabetic nephropathy	CD25++ CD8+ T cell %T cell	finn-b-DM_NEPHROPATHY_EXMORE	ebi-a-GCST90001679	184987	3162	13	0.00554615	0.0153866	0.718508	0.718508	0.0194132	0.0939978	0.840151	0.0172261	0.0686144	0.801771	0.0159928	0.0819289	0.8485	0.861555	0.999985	6.3
Diabetic nephropathy	CD25 on IgD- CD27- B cell	finn-b-DM_NEPHROPATHY_EXMORE	ebi-a-GCST90001786	184987	3651	13	-0.0075928	0.0210929	0.71887	0.71887	-0.0292914	0.0978361	0.770221	0.012988	0.0573294	0.820774	0.0241966	0.0557471	0.671959	0.809257	0.996493	7.5
Diabetic nephropathy	CD19 on IgD+ B cell	finn-b-DM_NEPHROPATHY_EXMORE	ebi-a-GCST90001741	184987	3658	9	0.00859244	0.0239468	0.719735	0.719735	0.0735166	0.0857446	0.419612	0.0493274	0.0625262	0.430166	0.0406913	0.0615265	0.526965	0.375031	0.988247	8.5
Diabetic nephropathy	CD3 on CD28- CD8+ T cell	finn-b-DM_NEPHROPATHY_EXMORE	ebi-a-GCST90001865	184987	2919	6	0.011999	0.0334872	0.720108	0.720108	0.0938447	0.126844	0.500464	0.00128699	0.0743356	0.986187	0.0866981	0.084108	0.349895	0.498669	0.922562	9.7
Diabetic nephropathy	CD33 on CD33+ HLA DR+	finn-b-DM_NEPHROPATHY_EXMORE	ebi-a-GCST90001956	184987	1579	10	0.00663623	0.0185405	0.720394	0.720394	-0.0559545	0.129899	0.678018	-0.00592981	0.101817	0.953558	-0.0179379	0.105429	0.868662	0.562045	0.999969	6.0
Diabetic nephropathy	IgD+ CD24- B cell Absolute Count	finn-b-DM_NEPHROPATHY_EXMORE	ebi-a-GCST90001416	184987	3656	11	0.00649416	0.0183039	0.722742	0.722742	-0.0155842	0.0842962	0.857427	0.0170546	0.057321	0.766063	0.0207646	0.063748	0.751343	0.762575	0.998546	7.4
Diabetic nephropathy	CD24 on IgD- CD38dim B cell	finn-b-DM_NEPHROPATHY_EXMORE	ebi-a-GCST90001770	184987	3649	4	0.0230255	0.0650213	0.723247	0.723247	-0.294741	0.827417	0.755745	0.0388001	0.187726	0.836256	0.0606794	0.197578	0.778839	0.733426	0.915574	8.1
Diabetic nephropathy	CD25 on CD28+ CD4+ T cell	finn-b-DM_NEPHROPATHY_EXMORE	ebi-a-GCST90001962	184987	2920	1				0.726715												-
Diabetic nephropathy	CD45RA- CD28- CD8+ T cell Absolute Count	finn-b-DM_NEPHROPATHY_EXMORE	ebi-a-GCST90001695	184987	3408	6	0.805285	2.32753	0.729355	0.729355	0.0158314	10.6004	0.99888	2.7845	7.62662	0.715035	3.71094	8.58268	0.683482	0.92763	0.98833	97.7
Diabetic nephropathy	Resting CD4 regulatory T cell %CD4+ T cell	finn-b-DM_NEPHROPATHY_EXMORE	ebi-a-GCST90001482	184987	3437	10	0.0113657	0.0334703	0.734176	0.734176	-0.00858558	0.20375	0.967422	0.0068344	0.0944704	0.942328	0.0591195	0.130985	0.66242	0.918684	0.994456	7.3
Diabetic nephropathy	HLA DR on CD14+ monocyte	finn-b-DM_NEPHROPATHY_EXMORE	ebi-a-GCST90001991	184987	3629	9	-0.012161	0.0358565	0.73449	0.73449	0.00404636	0.278131	0.988798	-0.0199212	0.100051	0.842176	-0.0222918	0.127146	0.865181	0.953203	0.990502	7.3
Diabetic nephropathy	Lymphocyte %leukocyte	finn-b-DM_NEPHROPATHY_EXMORE	ebi-a-GCST90001602	184987	3669	12	-0.00611934	0.0180656	0.734814	0.734814	-0.0295628	0.0772151	0.709834	-0.0184259	0.0536437	0.731233	-0.0208504	0.0588075	0.729628	0.718528	0.999017	6.8
Diabetic nephropathy	FSC-A on CD14+ monocyte	finn-b-DM_NEPHROPATHY_EXMORE	ebi-a-GCST90001967	184987	3112	5	-0.0124139	0.0372258	0.738776	0.738776	-0.0445623	0.107573	0.706528	-0.0094343	0.0740465	0.898616	-0.0139928	0.081285	0.871682	0.727403	0.873642	9.0
Diabetic nephropathy	IgD- CD27- B cell Absolute Count	finn-b-DM_NEPHROPATHY_EXMORE	ebi-a-GCST90001401	184987	3656	13	0.00736371	0.0228608	0.747369	0.747369	0.0250768	0.0880126	0.780996	-0.0127975	0.0692602	0.853406	0.00589096	0.0705376	0.934819	0.806428	0.998874	7.8
Diabetic nephropathy	FSC-A on B cell	finn-b-DM_NEPHROPATHY_EXMORE	ebi-a-GCST90001968	184987	3112	9	0.00679482	0.0212442	0.749087	0.749087	-0.0386737	0.101964	0.715718	0.00654564	0.0714562	0.927013	-0.00764874	0.0683841	0.913698	0.602528	0.99792	6.3
Diabetic nephropathy	Central Memory CD4+ T cell %T cell	finn-b-DM_NEPHROPATHY_EXMORE	ebi-a-GCST90001539	184987	3427	14	0.00782674	0.0245343	0.749718	0.749718	0.0300125	0.0958071	0.759461	0.0117255	0.0649102	0.856648	0.00156776	0.0745801	0.983548	0.789402	0.997816	8.0
Diabetic nephropathy	CD80 on monocyte	finn-b-DM_NEPHROPATHY_EXMORE	ebi-a-GCST90002039	184987	2850	11	-0.0058913	0.0185416	0.750687	0.750687	0.00449733	0.084943	0.958932	-0.00145254	0.0560349	0.97932	-0.00284052	0.0606351	0.963558	0.885666	0.998917	6.2
Diabetic nephropathy	HLA DR on Dendritic Cell	finn-b-DM_NEPHROPATHY_EXMORE	ebi-a-GCST90002106	184987	2871	9	-0.0141903	0.0447597	0.751218	0.751218	-0.203734	0.31033	0.532477	-0.0257292	0.135329	0.849212	-0.029084	0.157067	0.857704	0.536313	0.994022	6.8
Diabetic nephropathy	B cell Absolute Count	finn-b-DM_NEPHROPATHY_EXMORE	ebi-a-GCST90001642	184987	3653	12	0.00498732	0.015761	0.751674	0.751674	-0.0414739	0.0755382	0.59502	-0.00232553	0.0532538	0.965168	-0.000878709	0.059591	0.988499	0.476681	0.999547	6.5
Diabetic nephropathy	CD38 on IgD- CD38+ B cell	finn-b-DM_NEPHROPATHY_EXMORE	ebi-a-GCST90001814	184987	3644	14	-0.00398473	0.0126475	0.752716	0.752716	-0.0263611	0.0645199	0.69005	-0.00117374	0.0460407	0.979661	-0.00754374	0.0474195	0.876047	0.682802	0.999939	6.0
Diabetic nephropathy	CD25 on CD20- CD38- B cell	finn-b-DM_NEPHROPATHY_EXMORE	ebi-a-GCST90001776	184987	3505	10	0.00712765	0.0226826	0.753343	0.753343	0.00949688	0.0938958	0.921926	-0.0173804	0.0670274	0.795402	-0.0126588	0.0715769	0.863538	0.975994	0.996779	7.0
Diabetic nephropathy	CD3 on Central Memory CD8+ T cell	finn-b-DM_NEPHROPATHY_EXMORE	ebi-a-GCST90001846	184987	2910	10	0.00714659	0.0227933	0.753871	0.753871	0.0401212	0.093847	0.680278	0.0154221	0.0755188	0.838185	0.0233883	0.0757528	0.764543	0.667966	0.997776	7.2
Diabetic nephropathy	BAFF-R on CD24+ CD27+ B cell	finn-b-DM_NEPHROPATHY_EXMORE	ebi-a-GCST90001702	184987	3657	11	-0.00349329	0.0111735	0.754553	0.754553	0.0233654	0.0804532	0.778074	-0.00305297	0.0542785	0.955145	-0.00209882	0.0542072	0.969877	0.698367	0.999979	5.5
Diabetic nephropathy	CD25 on IgD+ CD38- naive B cell	finn-b-DM_NEPHROPATHY_EXMORE	ebi-a-GCST90001781	184987	1835	10	0.00804817	0.0259614	0.756557	0.756557	0.0477993	0.14447	0.74925	0.0275071	0.09964	0.782498	0.0451384	0.103261	0.67232	0.749049	0.999566	6.2
Diabetic nephropathy	CD19 on switched memory B cell	finn-b-DM_NEPHROPATHY_EXMORE	ebi-a-GCST90001740	184987	3657	9	0.00434898	0.0140525	0.756956	0.756956	0.0265301	0.104578	0.807028	0.00385946	0.0715102	0.956958	0.00717887	0.0754347	0.926523	0.802208	0.999925	5.7
Diabetic nephropathy	CD19 on CD24+ CD27+ B cell	finn-b-DM_NEPHROPATHY_EXMORE	ebi-a-GCST90001723	184987	3656	15	0.00496183	0.0161412	0.758537	0.758537	0.0364405	0.0739361	0.630328	0.00727188	0.0496822	0.883631	0.037894	0.0484015	0.446722	0.626436	0.999705	6.5
Diabetic nephropathy	CD45 on Natural Killer	finn-b-DM_NEPHROPATHY_EXMORE	ebi-a-GCST90001911	184987	3113	11	0.0050964	0.0166365	0.759347	0.759347	-0.0171439	0.0805016	0.836101	-0.0183671	0.0557388	0.741762	-0.0224135	0.0554452	0.694542	0.748668	0.999164	6.4
Diabetic nephropathy	IgD+ CD38+ B cell %lymphocyte	finn-b-DM_NEPHROPATHY_EXMORE	ebi-a-GCST90001429	184987	3656	13	0.00667986	0.0224086	0.765632	0.765632	-0.0115376	0.0963669	0.906859	0.00882	0.0676561	0.896278	0.0154287	0.0744255	0.839249	0.825666	0.999077	7.2
Diabetic nephropathy	Transitional B cell %lymphocyte	finn-b-DM_NEPHROPATHY_EXMORE	ebi-a-GCST90001578	184987	3656	10	0.00637104	0.0216283	0.768322	0.768322	-1.91905e-06	0.0887965	0.999983	0.0339413	0.0680172	0.617772	0.0415489	0.0758781	0.5973	0.932204	0.996244	7.0
Diabetic nephropathy	Granulocyte Absolute Count	finn-b-DM_NEPHROPATHY_EXMORE	ebi-a-GCST90001651	184987	3653	14	0.00482545	0.0164974	0.769907	0.769907	0.0341591	0.0806598	0.679425	0.0104367	0.059057	0.859726	0.018211	0.0585519	0.760714	0.668076	0.999903	6.0
Diabetic nephropathy	Switched memory B cell %lymphocyte	finn-b-DM_NEPHROPATHY_EXMORE	ebi-a-GCST90001434	184987	3656	9	0.00847616	0.0290743	0.770642	0.770642	0.0173296	0.0887381	0.850714	0.0050453	0.0644009	0.937556	-0.0352051	0.0757153	0.654349	0.907146	0.952312	8.4
Diabetic nephropathy	CD8 on Natural Killer T	finn-b-DM_NEPHROPATHY_EXMORE	ebi-a-GCST90002059	184987	3103	6	-0.0107675	0.0369486	0.770732	0.770732	0.0564328	0.196712	0.788451	-0.0128239	0.107282	0.904852	-0.020116	0.11282	0.865485	0.724618	0.96556	6.3
Diabetic nephropathy	SSC-A on monocyte	finn-b-DM_NEPHROPATHY_EXMORE	ebi-a-GCST90002073	184987	2850	10	0.00548798	0.0188589	0.77105	0.77105	0.0449778	0.0883146	0.624296	0.006105	0.0550172	0.911644	0.0427932	0.0605528	0.497635	0.615374	0.99691	6.5
Diabetic nephropathy	CD25 on activated CD4 regulatory T cell	finn-b-DM_NEPHROPATHY_EXMORE	ebi-a-GCST90001939	184987	3435	10	0.00602093	0.0207883	0.772099	0.772099	-0.00482165	0.100289	0.962833	0.0112263	0.0693123	0.871332	0.00369066	0.0818273	0.96501	0.899147	0.998741	6.5
Diabetic nephropathy	HLA DR on plasmacytoid Dendritic Cell	finn-b-DM_NEPHROPATHY_EXMORE	ebi-a-GCST90002105	184987	2872	7	-0.0111039	0.0383824	0.772354	0.772354	0.0943485	0.263367	0.734792	-0.0283749	0.128424	0.825134	-0.0744861	0.153749	0.645232	0.680739	0.991928	6.0
Diabetic nephropathy	IgD- CD38dim B cell %lymphocyte	finn-b-DM_NEPHROPATHY_EXMORE	ebi-a-GCST90001426	184987	3656	12	-0.00525063	0.0183105	0.7743	0.7743	-0.0278849	0.0831932	0.744412	-0.0377438	0.0564728	0.503907	-0.045101	0.0614278	0.478179	0.753323	0.999001	6.5
Diabetic nephropathy	CD39+ activated CD4 regulatory T cell Absolute Count	finn-b-DM_NEPHROPATHY_EXMORE	ebi-a-GCST90001489	184987	3405	12	0.00473829	0.01653	0.774382	0.774382	-0.0303011	0.0950056	0.756334	-0.00304335	0.0566711	0.957173	-0.00672251	0.0591587	0.911575	0.681647	0.999728	6.2
Diabetic nephropathy	CD3 on CD8+ T cell	finn-b-DM_NEPHROPATHY_EXMORE	ebi-a-GCST90001859	184987	2918	13	0.00513791	0.0179454	0.774642	0.774642	0.062893	0.090337	0.500747	0.00795935	0.0673391	0.905911	0.0229779	0.0710972	0.752113	0.454794	0.999877	6.2
Diabetic nephropathy	FSC-A on HLA DR+ CD8+ T cell	finn-b-DM_NEPHROPATHY_EXMORE	ebi-a-GCST90001978	184987	3060	14	0.00561322	0.0196668	0.775325	0.775325	0.0187045	0.0868459	0.833091	0.0509038	0.0638624	0.425402	0.0509114	0.0731821	0.498877	0.859112	0.999655	6.5
Diabetic nephropathy	BAFF-R on IgD+ B cell	finn-b-DM_NEPHROPATHY_EXMORE	ebi-a-GCST90001719	184987	3658	9	-0.00334946	0.0121773	0.783271	0.783271	0.00367142	0.094024	0.969943	-0.000564827	0.0581136	0.992245	-0.0028173	0.0551957	0.960543	0.93406	0.999802	5.4
Diabetic nephropathy	Natural Killer Absolute Count	finn-b-DM_NEPHROPATHY_EXMORE	ebi-a-GCST90001645	184987	3653	13	0.00543585	0.0198967	0.784696	0.784696	-0.0307842	0.0868033	0.729562	-0.0179263	0.0561491	0.749528	-0.0265505	0.0539762	0.631671	0.63772	0.998341	6.4
Diabetic nephropathy	HLA DR on CD33dim HLA DR+ CD11b+	finn-b-DM_NEPHROPATHY_EXMORE	ebi-a-GCST90002110	184987	1634	9	-0.00653007	0.0239761	0.785347	0.785347	-0.0434972	0.170497	0.805964	-0.0189146	0.111946	0.865827	-7.90764e-05	0.130523	0.999531	0.805794	0.999785	5.4
Diabetic nephropathy	CD28- CD8dim T cell %CD8dim T cell	finn-b-DM_NEPHROPATHY_EXMORE	ebi-a-GCST90001662	184987	3440	14	0.00437182	0.016122	0.786259	0.786259	0.011648	0.0937975	0.903227	0.00936204	0.0656188	0.886548	0.00177278	0.0635305	0.978162	0.92863	0.999975	5.5
Diabetic nephropathy	HVEM on naive CD4+ T cell	finn-b-DM_NEPHROPATHY_EXMORE	ebi-a-GCST90001877	184987	1247	7	0.00740819	0.0274618	0.787342	0.787342	0.0581438	0.228766	0.809491	0.0228613	0.154188	0.882131	0.0313712	0.175218	0.863798	0.802793	0.99951	5.3
Diabetic nephropathy	Granulocytic Myeloid-Derived Suppressor Cells Absolute Count	finn-b-DM_NEPHROPATHY_EXMORE	ebi-a-GCST90001524	184987	1856	5	-0.00487139	0.0184736	0.792015	0.792015	0.0658306	0.131621	0.651351	-0.000307691	0.0674837	0.996362	0.00173095	0.0672604	0.980701	0.5915	0.98219	5.7
Diabetic nephropathy	HLA DR+ CD8+ T cell %lymphocyte	finn-b-DM_NEPHROPATHY_EXMORE	ebi-a-GCST90001629	184987	3595	12	-0.00784837	0.0298047	0.792299	0.792299	0.115482	0.167235	0.505568	-0.0342346	0.0989756	0.729426	-0.05518	0.128078	0.674912	0.427723	0.99928	6.1
Diabetic nephropathy	CD45 on lymphocyte	finn-b-DM_NEPHROPATHY_EXMORE	ebi-a-GCST90001914	184987	3113	11	0.00597935	0.0230283	0.795132	0.795132	0.0375058	0.0983397	0.711762	0.00709224	0.0736245	0.923259	0.0266708	0.0765767	0.734845	0.700202	0.998709	6.2
Diabetic nephropathy	CD127- CD8+ T cell %CD8+ T cell	finn-b-DM_NEPHROPATHY_EXMORE	ebi-a-GCST90001683	184987	3403	12	0.00471427	0.0181897	0.795502	0.795502	0.031626	0.088807	0.729149	0.0232654	0.0609447	0.70265	0.00272501	0.0655257	0.967573	0.722718	0.999637	5.9
Diabetic nephropathy	CD45 on CD33- HLA DR+	finn-b-DM_NEPHROPATHY_EXMORE	ebi-a-GCST90002046	184987	1635	9	-0.00442456	0.0171986	0.796976	0.796976	0.0381917	0.175579	0.834009	-0.000663477	0.0755149	0.99299	0.00144541	0.0842076	0.986725	0.800103	0.999849	5.2
Diabetic nephropathy	Naive CD4-CD8- T cell %CD4-CD8- T cell	finn-b-DM_NEPHROPATHY_EXMORE	ebi-a-GCST90001567	184987	3427	7	-0.0070964	0.0282196	0.80145	0.80145	-0.11882	0.250576	0.65535	-0.00152968	0.114334	0.989325	0.0369089	0.122859	0.773997	0.652482	0.996762	5.5
Diabetic nephropathy	CD24 on IgD+ CD24+ B cell	finn-b-DM_NEPHROPATHY_EXMORE	ebi-a-GCST90001765	184987	3655	13	0.00417617	0.0167681	0.803319	0.803319	0.0462486	0.0863085	0.602727	0.0313678	0.0609913	0.607043	0.0305025	0.0590223	0.61469	0.573446	0.99985	5.8
Diabetic nephropathy	CD24 on IgD+ CD38- unswitched memory B cell	finn-b-DM_NEPHROPATHY_EXMORE	ebi-a-GCST90001767	184987	1832	11	0.00544603	0.021934	0.803909	0.803909	0.0187291	0.1075	0.865545	0.00195618	0.0770744	0.979752	-0.0127387	0.0695276	0.858289	0.885378	0.999306	5.8
Diabetic nephropathy	CD80 on granulocyte	finn-b-DM_NEPHROPATHY_EXMORE	ebi-a-GCST90002040	184987	2850	8	-0.00545515	0.0220442	0.804549	0.804549	-0.00145319	0.120156	0.990743	0.0124219	0.0835921	0.881868	0.0185967	0.0870866	0.83699	0.967662	0.998867	5.7
Diabetic nephropathy	PDL-1 on monocyte	finn-b-DM_NEPHROPATHY_EXMORE	ebi-a-GCST90002002	184987	3629	10	0.00395676	0.0161539	0.806502	0.806502	-0.0113475	0.0783536	0.888432	0.00294218	0.0518399	0.95474	0.00153473	0.0501017	0.976231	0.823998	0.997957	5.7
Diabetic nephropathy	PDL-1 on CD14+ CD16- monocyte	finn-b-DM_NEPHROPATHY_EXMORE	ebi-a-GCST90001993	184987	3629	13	-0.00401269	0.0168474	0.811743	0.811743	0.00503648	0.0775193	0.949363	-0.00922191	0.0545128	0.865663	-0.0118831	0.0516917	0.822054	0.891254	0.999587	5.7
Diabetic nephropathy	CD11b on Granulocytic Myeloid-Derived Suppressor Cells	finn-b-DM_NEPHROPATHY_EXMORE	ebi-a-GCST90002092	184987	1244	2	-0.0211558	0.0909518	0.816068	0.816068												5.6
Diabetic nephropathy	HVEM on CD4+ T cell	finn-b-DM_NEPHROPATHY_EXMORE	ebi-a-GCST90001875	184987	1247	7	0.00530609	0.0246446	0.82953	0.82953	0.00710611	0.152614	0.964664	-0.0356049	0.089774	0.691658	-0.037245	0.0906877	0.69556	0.989795	0.994911	5.5
Diabetic nephropathy	IgD+ CD24+ B cell %B cell	finn-b-DM_NEPHROPATHY_EXMORE	ebi-a-GCST90001411	184987	3657	13	0.00384649	0.0180095	0.830873	0.830873	0.03461	0.0837792	0.687465	0.0148356	0.0552138	0.788166	0.0302041	0.0573211	0.607846	0.67875	0.999086	5.8
Diabetic nephropathy	CD39+ CD4+ T cell %T cell	finn-b-DM_NEPHROPATHY_EXMORE	ebi-a-GCST90001658	184987	3440	11	-0.00344064	0.0170339	0.839926	0.839926	0.0151474	0.0822034	0.857889	-0.00799421	0.0561119	0.886709	-0.00411356	0.0580093	0.944866	0.794625	0.998978	5.7
Diabetic nephropathy	CD3 on Natural Killer T	finn-b-DM_NEPHROPATHY_EXMORE	ebi-a-GCST90001848	184987	3113	7	-0.0045651	0.0227732	0.841121	0.841121	-0.00808172	0.111883	0.945216	-0.00232338	0.075106	0.975322	-0.00164397	0.0810161	0.984468	0.970993	0.9929	5.7
Diabetic nephropathy	BAFF-R on IgD- CD38dim B cell	finn-b-DM_NEPHROPATHY_EXMORE	ebi-a-GCST90001714	184987	3657	4	-0.0156105	0.0788558	0.843075	0.843075	0.679333	0.913721	0.534667	-0.0326875	0.179843	0.855774	-0.0624058	0.193751	0.768522	0.521502	0.835245	6.4
Diabetic nephropathy	CD3 on CD28+ CD45RA- CD8+ T cell	finn-b-DM_NEPHROPATHY_EXMORE	ebi-a-GCST90001863	184987	2919	11	-0.00425695	0.0217824	0.845056	0.845056	-0.0161325	0.0992465	0.874464	-0.0040822	0.0715792	0.954521	-0.00730003	0.0792886	0.928461	0.885605	0.999237	5.6
Diabetic nephropathy	CD4+CD8+ T cell Absolute Count	finn-b-DM_NEPHROPATHY_EXMORE	ebi-a-GCST90001594	184987	3652	9	0.00601546	0.0308715	0.845507	0.845507	0.102167	0.0857618	0.272361	-0.0013612	0.0667883	0.98374	0.0975954	0.0759737	0.23488	0.203368	0.942379	7.0
Diabetic nephropathy	HLA DR on B cell	finn-b-DM_NEPHROPATHY_EXMORE	ebi-a-GCST90002116	184987	3060	9	-0.00538256	0.0291426	0.853466	0.853466	0.0715576	0.177774	0.699311	-0.0234585	0.102842	0.819568	-0.0284742	0.108366	0.799376	0.640636	0.998177	5.4
Diabetic nephropathy	Naive CD8+ T cell Absolute Count	finn-b-DM_NEPHROPATHY_EXMORE	ebi-a-GCST90001551	184987	3395	13	0.00260905	0.0142892	0.855121	0.855121	0.0146118	0.0662049	0.829365	-0.00366153	0.0487168	0.940088	-0.00252443	0.0538533	0.963383	0.830605	0.999682	5.4
Diabetic nephropathy	SSC-A on Natural Killer T	finn-b-DM_NEPHROPATHY_EXMORE	ebi-a-GCST90002084	184987	3113	9	-0.00491856	0.0269915	0.855405	0.855405	0.0290319	0.150488	0.852501	0.0335143	0.0964808	0.728315	0.00198278	0.121	0.987327	0.799148	0.998556	5.4
Diabetic nephropathy	IgD+ CD38- B cell Absolute Count	finn-b-DM_NEPHROPATHY_EXMORE	ebi-a-GCST90001396	184987	3656	7	-0.0042908	0.0237985	0.856919	0.856919	-0.0175459	0.089194	0.851796	-0.0016248	0.0623393	0.979206	-0.00521995	0.067547	0.940914	0.862519	0.973088	5.8
Diabetic nephropathy	CD20 on switched memory B cell	finn-b-DM_NEPHROPATHY_EXMORE	ebi-a-GCST90001761	184987	3657	14	0.00361251	0.0200926	0.857315	0.857315	0.0234303	0.091704	0.802664	0.0125415	0.066467	0.850338	0.0195424	0.0712291	0.78812	0.798411	0.999786	5.6
Diabetic nephropathy	HVEM on Terminally Differentiated CD4+ T cell	finn-b-DM_NEPHROPATHY_EXMORE	ebi-a-GCST90001879	184987	1245	11	-0.00363414	0.0202998	0.85792	0.85792	-0.0193912	0.144801	0.896415	-0.0194634	0.108929	0.858189	-0.0202289	0.123222	0.872871	0.893318	0.999992	5.2
Diabetic nephropathy	CD33+ HLA DR+ CD14dim %CD33+ HLA DR+	finn-b-DM_NEPHROPATHY_EXMORE	ebi-a-GCST90001521	184987	1858	11	0.00458221	0.025733	0.85867	0.85867	-0.0820581	0.194781	0.683431	-0.0159988	0.107078	0.881228	-0.0400677	0.128306	0.76124	0.632262	0.999893	5.2
Diabetic nephropathy	CD19 on memory B cell	finn-b-DM_NEPHROPATHY_EXMORE	ebi-a-GCST90001736	184987	3657	16	-0.00282838	0.0164295	0.863318	0.863318	-0.00159836	0.0692632	0.981915	0.0107121	0.050225	0.831106	-0.00265618	0.0516274	0.959647	0.983402	0.999713	5.5
Diabetic nephropathy	Activated CD4 regulatory T cell %CD4 regulatory T cell	finn-b-DM_NEPHROPATHY_EXMORE	ebi-a-GCST90001487	184987	3437	10	-0.00236929	0.01377	0.863389	0.863389	0.0277747	0.0736879	0.716032	0.00132078	0.0547304	0.980747	0.00844301	0.0561499	0.883792	0.630441	0.999545	5.3
Diabetic nephropathy	CD20 on memory B cell	finn-b-DM_NEPHROPATHY_EXMORE	ebi-a-GCST90001758	184987	3657	15	0.00320383	0.0186562	0.86365	0.86365	0.0263065	0.0799594	0.747398	0.019529	0.0615336	0.750962	0.0432708	0.0707484	0.550596	0.728956	0.999815	5.6
Diabetic nephropathy	CD28 on activated & secreting CD4 regulatory T cell	finn-b-DM_NEPHROPATHY_EXMORE	ebi-a-GCST90001889	184987	2920	11	-0.00302905	0.0176816	0.86398	0.86398	0.0106215	0.0821378	0.899954	-0.01009	0.0576718	0.861114	-0.0199478	0.0585959	0.740576	0.848613	0.998473	5.4
Diabetic nephropathy	CD25 on IgD+ CD24+ B cell	finn-b-DM_NEPHROPATHY_EXMORE	ebi-a-GCST90001778	184987	3657	13	0.0022164	0.0133995	0.868622	0.868622	0.0403809	0.0853497	0.645375	0.0157304	0.0503541	0.75474	0.0109832	0.0506712	0.832041	0.622602	0.999928	5.2
Diabetic nephropathy	CCR2 on CD62L+ plasmacytoid Dendritic Cell	finn-b-DM_NEPHROPATHY_EXMORE	ebi-a-GCST90002016	184987	2871	9	-0.00304903	0.0185812	0.869659	0.869659	-0.042414	0.131065	0.755686	0.000466908	0.0829183	0.995507	-0.00535705	0.104813	0.960491	0.739434	0.999639	5.2
Diabetic nephropathy	CD19 on IgD- CD38dim B cell	finn-b-DM_NEPHROPATHY_EXMORE	ebi-a-GCST90001735	184987	3657	12	-0.0025187	0.0153838	0.869948	0.869948	0.000696427	0.0926087	0.994148	-0.00152463	0.0676044	0.982008	0.00841929	0.0683838	0.904234	0.96723	0.999962	5.3
Diabetic nephropathy	CD28- CD25++ CD8+ T cell %CD8+ T cell	finn-b-DM_NEPHROPATHY_EXMORE	ebi-a-GCST90001677	184987	3162	14	0.00272161	0.0167385	0.870837	0.870837	0.0918427	0.120347	0.460116	0.0163994	0.0728084	0.821793	0.0431155	0.0946759	0.656333	0.417022	0.999992	5.2
Diabetic nephropathy	Central Memory CD8+ T cell %CD8+ T cell	finn-b-DM_NEPHROPATHY_EXMORE	ebi-a-GCST90001549	184987	3427	13	0.00354889	0.0224094	0.874168	0.874168	0.00739743	0.0899167	0.93591	0.0110558	0.0639143	0.862669	0.00942966	0.0732696	0.899728	0.959998	0.998336	5.6
Diabetic nephropathy	CD4 on resting CD4 regulatory T cell	finn-b-DM_NEPHROPATHY_EXMORE	ebi-a-GCST90002064	184987	2919	11	-0.00278624	0.0185358	0.880515	0.880515	-0.0497043	0.108733	0.658417	-0.0284592	0.0772075	0.712421	-0.0306754	0.0794109	0.707375	0.611691	0.9999	5.3
Diabetic nephropathy	CD3 on HLA DR+ CD8+ T cell	finn-b-DM_NEPHROPATHY_EXMORE	ebi-a-GCST90001850	184987	3060	11	0.00324652	0.0216757	0.880941	0.880941	0.0508198	0.0951707	0.606287	0.03338	0.0698334	0.632654	0.0328768	0.0734886	0.664141	0.54284	0.999257	5.4
Diabetic nephropathy	IgD on IgD+ CD38- B cell	finn-b-DM_NEPHROPATHY_EXMORE	ebi-a-GCST90001822	184987	3642	12	0.00339324	0.0227323	0.881341	0.881341	0.0798859	0.0852547	0.370823	-0.00667377	0.0625673	0.915054	-0.02829	0.0670699	0.681298	0.308075	0.995117	5.6
Diabetic nephropathy	CD27 on CD20- CD38- B cell	finn-b-DM_NEPHROPATHY_EXMORE	ebi-a-GCST90001797	184987	3592	11	-0.00231213	0.0163971	0.887863	0.887863	-0.0100408	0.0686544	0.886946	0.00725272	0.0474814	0.878597	0.00820535	0.0494575	0.871536	0.896525	0.996677	5.3
Diabetic nephropathy	CD25 on IgD+ CD38- unswitched memory B cell	finn-b-DM_NEPHROPATHY_EXMORE	ebi-a-GCST90001782	184987	1837	11	-0.00204327	0.0145065	0.887987	0.887987	0.00416212	0.117376	0.972487	-0.00940306	0.0710328	0.894687	-0.0103077	0.0662017	0.879366	0.95345	0.999971	5.1
Diabetic nephropathy	CD62L- HLA DR++ monocyte Absolute Count	finn-b-DM_NEPHROPATHY_EXMORE	ebi-a-GCST90001454	184987	3018	12	0.00351433	0.0251955	0.889069	0.889069	-0.0135708	0.0809267	0.870168	-0.0423996	0.0603007	0.481971	-0.0464431	0.0636223	0.480659	0.805133	0.982556	5.6
Diabetic nephropathy	CCR2 on CD14+ CD16- monocyte	finn-b-DM_NEPHROPATHY_EXMORE	ebi-a-GCST90002004	184987	3629	7	0.00348303	0.0268795	0.896899	0.896899	0.0367389	0.0979432	0.722968	0.0142367	0.0678082	0.833702	0.0201895	0.0763627	0.800327	0.692819	0.970542	5.5
Diabetic nephropathy	CD25 on B cell	finn-b-DM_NEPHROPATHY_EXMORE	ebi-a-GCST90001775	184987	3660	11	0.00284987	0.0222823	0.89823	0.89823	0.0505671	0.0933875	0.601324	0.0268889	0.065097	0.679564	0.0458052	0.0718797	0.538279	0.551636	0.997688	5.4
Diabetic nephropathy	CD39+ CD4+ T cell Absolute Count	finn-b-DM_NEPHROPATHY_EXMORE	ebi-a-GCST90001660	184987	3408	13	0.00200039	0.0156959	0.898587	0.898587	-0.0397733	0.089665	0.665947	0.00185306	0.0580338	0.974527	-0.0105944	0.0613651	0.865808	0.597049	0.999919	5.2
Diabetic nephropathy	HLA DR+ T cell%lymphocyte	finn-b-DM_NEPHROPATHY_EXMORE	ebi-a-GCST90001620	184987	3596	13	0.00297205	0.0235739	0.899674	0.899674	0.000350928	0.12172	0.997751	0.00100665	0.0816822	0.990167	0.031733	0.0952738	0.744828	0.980481	0.999719	5.2
Diabetic nephropathy	Leukocyte Absolute Count	finn-b-DM_NEPHROPATHY_EXMORE	ebi-a-GCST90001600	184987	3653	3	-0.00536816	0.0434517	0.901677	0.901677	0.0499316	0.463282	0.93165	-0.00534833	0.148624	0.971294	-0.010604	0.174586	0.957091	0.921244	0.893965	5.2
Diabetic nephropathy	CD27 on memory B cell	finn-b-DM_NEPHROPATHY_EXMORE	ebi-a-GCST90001805	184987	3657	10	0.00265172	0.0215402	0.902023	0.902023	0.0303557	0.0983098	0.76538	0.0285624	0.0637294	0.654022	0.0168336	0.069603	0.814315	0.747421	0.997045	5.3
Diabetic nephropathy	CD8dim T cell %T cell	finn-b-DM_NEPHROPATHY_EXMORE	ebi-a-GCST90001597	184987	3668	11	0.00231996	0.0194085	0.904853	0.904853	0.00183571	0.0940134	0.984848	0.0103677	0.0662576	0.875658	-0.00191007	0.0681099	0.978179	0.995153	0.99937	5.2
Diabetic nephropathy	CD3 on Central Memory CD4+ T cell	finn-b-DM_NEPHROPATHY_EXMORE	ebi-a-GCST90001841	184987	2912	10	0.00213856	0.0180572	0.905725	0.905725	0.0300061	0.0936603	0.756894	-0.0100064	0.0590816	0.865509	0.000707952	0.0602992	0.990889	0.736152	0.998715	5.2
Diabetic nephropathy	CD33dim HLA DR+ CD11b- Absolute Count	finn-b-DM_NEPHROPATHY_EXMORE	ebi-a-GCST90001527	184987	1858	6	0.00214956	0.0189298	0.909591	0.909591	0.0813999	0.66019	0.907818	0.0183359	0.193704	0.924585	0.0233157	0.21873	0.919255	0.907623	0.999925	5.0
Diabetic nephropathy	CD3 on CD39+ resting CD4 regulatory T cell	finn-b-DM_NEPHROPATHY_EXMORE	ebi-a-GCST90001852	184987	2649	10	-0.00192751	0.0176356	0.912967	0.912967	0.0493336	0.0849723	0.577505	0.0101931	0.0593823	0.863711	0.0147271	0.0586834	0.807482	0.488454	0.998605	5.1
Diabetic nephropathy	CD64 on monocyte	finn-b-DM_NEPHROPATHY_EXMORE	ebi-a-GCST90002006	184987	3622	11	-0.00169109	0.0155483	0.91339	0.91339	0.0131199	0.0784154	0.870823	-0.0145289	0.05343	0.785681	-0.0138999	0.0526453	0.797119	0.827594	0.999323	5.1
Diabetic nephropathy	IgD+ CD38dim B cell %B cell	finn-b-DM_NEPHROPATHY_EXMORE	ebi-a-GCST90001393	184987	3657	9	0.00241806	0.0224969	0.914405	0.914405	-0.000739784	0.108794	0.994764	-0.00157481	0.0727486	0.982729	-0.00122801	0.0771025	0.987683	0.972417	0.998279	5.2
Diabetic nephropathy	CD19 on IgD- CD38- B cell	finn-b-DM_NEPHROPATHY_EXMORE	ebi-a-GCST90001733	184987	3657	13	-0.00148758	0.0147758	0.919807	0.919807	0.0271117	0.0742413	0.721899	0.0125062	0.0528462	0.812926	0.0204823	0.0541891	0.712048	0.65028	0.999869	5.1
Diabetic nephropathy	HLA DR on CD33dim HLA DR+ CD11b-	finn-b-DM_NEPHROPATHY_EXMORE	ebi-a-GCST90002111	184987	1635	10	-0.00207055	0.0222069	0.925713	0.925713	-0.0173652	0.415973	0.967724	-0.0204027	0.135648	0.880442	-0.0224864	0.176332	0.90133	0.970464	0.999994	5.0
Diabetic nephropathy	IgD+ CD24+ B cell Absolute Count	finn-b-DM_NEPHROPATHY_EXMORE	ebi-a-GCST90001412	184987	3656	11	0.00217409	0.0234946	0.926272	0.926272	0.0156332	0.0813396	0.851855	-0.00834472	0.0587856	0.887118	-0.0216912	0.0629617	0.737595	0.845641	0.98896	5.2
Diabetic nephropathy	Effector Memory CD4+ T cell %CD4+ T cell	finn-b-DM_NEPHROPATHY_EXMORE	ebi-a-GCST90001543	184987	3427	12	-0.0018158	0.0197144	0.926615	0.926615	0.0320483	0.0985864	0.751821	0.025344	0.0726441	0.72718	0.0321147	0.0713777	0.661501	0.686578	0.999738	5.1
Diabetic nephropathy	CD4-CD8- Natural Killer T Absolute Count	finn-b-DM_NEPHROPATHY_EXMORE	ebi-a-GCST90001636	184987	3652	2	-0.0127204	0.147245	0.931157	0.931157												5.5
Diabetic nephropathy	CD14 on Monocytic Myeloid-Derived Suppressor Cells	finn-b-DM_NEPHROPATHY_EXMORE	ebi-a-GCST90002019	184987	1570	6	0.00116123	0.0141411	0.934553	0.934553	0.000412876	0.142659	0.997829	0.00486125	0.0768887	0.949588	0.00618455	0.0775744	0.939549	0.995492	0.999045	5.0
Diabetic nephropathy	SSC-A on B cell	finn-b-DM_NEPHROPATHY_EXMORE	ebi-a-GCST90002075	184987	3112	11	-0.00205017	0.025123	0.934961	0.934961	-0.00659907	0.0971713	0.947341	0.00772816	0.0713253	0.913717	0.0150102	0.0757737	0.846942	0.955723	0.996018	5.2
Diabetic nephropathy	Memory B cell %B cell	finn-b-DM_NEPHROPATHY_EXMORE	ebi-a-GCST90001406	184987	3657	12	0.00178063	0.022394	0.936624	0.936624	0.0206439	0.0869468	0.817116	0.0315196	0.0646302	0.625768	0.0330025	0.0713912	0.652892	0.798166	0.997148	5.1
Diabetic nephropathy	CD25 on memory B cell	finn-b-DM_NEPHROPATHY_EXMORE	ebi-a-GCST90001790	184987	3657	14	0.00106621	0.0137315	0.938109	0.938109	-0.00982553	0.0845134	0.909369	-0.00420483	0.0486314	0.931098	-0.000861968	0.0500232	0.986514	0.887219	0.999926	5.1
Diabetic nephropathy	CD127 on CD28- CD8+ T cell	finn-b-DM_NEPHROPATHY_EXMORE	ebi-a-GCST90001930	184987	2920	10	-0.00092948	0.0122253	0.939396	0.939396	0.00721328	0.0856088	0.934921	0.00434605	0.056925	0.939143	0.00520693	0.062372	0.935296	0.91163	0.999938	5.0
Diabetic nephropathy	FSC-A on lymphocyte	finn-b-DM_NEPHROPATHY_EXMORE	ebi-a-GCST90001971	184987	3113	4	0.00161883	0.0226154	0.942935	0.942935	0.0227814	0.105623	0.84923	0.00245269	0.0739575	0.973544	0.0126114	0.0797342	0.884371	0.81732	0.954572	5.1
Diabetic nephropathy	CD14- CD16- Absolute Count	finn-b-DM_NEPHROPATHY_EXMORE	ebi-a-GCST90001581	184987	3629	13	-0.00111887	0.0157759	0.943459	0.943459	-0.00631697	0.0767446	0.935878	-0.00864762	0.0553011	0.875739	-0.0112586	0.0523398	0.833297	0.935865	0.999834	5.1
Diabetic nephropathy	CD25++ CD45RA- CD4 not regulatory T cell Absolute Count	finn-b-DM_NEPHROPATHY_EXMORE	ebi-a-GCST90001510	184987	3405	7	0.00116766	0.0165793	0.943853	0.943853	0.00739793	0.102619	0.945324	0.0100527	0.0723469	0.889488	0.011198	0.0797861	0.892976	0.942044	0.99864	5.1
Diabetic nephropathy	Activated & resting CD4 regulatory T cell %CD4+ T cell	finn-b-DM_NEPHROPATHY_EXMORE	ebi-a-GCST90001500	184987	3437	10	-0.00182674	0.0274944	0.947027	0.947027	-0.025503	0.140478	0.860455	0.0160171	0.0891628	0.857436	0.0133878	0.103978	0.900382	0.850901	0.997827	5.1
Diabetic nephropathy	Lymphocyte Absolute Count	finn-b-DM_NEPHROPATHY_EXMORE	ebi-a-GCST90001601	184987	3653	10	0.00145184	0.0232694	0.95025	0.95025	0.0200151	0.080459	0.809812	0.031266	0.0594857	0.599163	0.0218379	0.0628568	0.73626	0.786088	0.985305	5.1
Diabetic nephropathy	CD38 on IgD+ CD24- B cell	finn-b-DM_NEPHROPATHY_EXMORE	ebi-a-GCST90001811	184987	3656	15	0.000876038	0.0145323	0.951931	0.951931	-0.0191462	0.0838938	0.823026	-0.000394309	0.0626494	0.994978	0.00088497	0.0679842	0.989798	0.774106	0.999996	5.0
Diabetic nephropathy	CD24 on memory B cell	finn-b-DM_NEPHROPATHY_EXMORE	ebi-a-GCST90001771	184987	3653	14	-0.00103289	0.0178321	0.95381	0.95381	0.0443158	0.0911004	0.635411	0.0239912	0.0619374	0.6985	0.0182248	0.0633825	0.778234	0.572268	0.99984	5.1
Diabetic nephropathy	Myeloid Dendritic Cell %Dendritic Cell	finn-b-DM_NEPHROPATHY_EXMORE	ebi-a-GCST90001459	184987	3410	13	0.000926495	0.0165966	0.955482	0.955482	0.00679993	0.0820839	0.935466	0.00423321	0.0594442	0.943228	-0.000257539	0.065884	0.996945	0.93335	0.999795	5.0
Diabetic nephropathy	HLA DR on myeloid Dendritic Cell	finn-b-DM_NEPHROPATHY_EXMORE	ebi-a-GCST90002104	184987	2872	13	0.0012911	0.0239809	0.957064	0.957064	0.0143933	0.157666	0.928904	-0.0222455	0.0877033	0.79977	-0.0454445	0.0942717	0.638437	0.928593	0.999842	5.0
Diabetic nephropathy	IgD+ B cell %Lymphocyte	finn-b-DM_NEPHROPATHY_EXMORE	ebi-a-GCST90001424	184987	3657	9	-0.00112959	0.0224785	0.959922	0.959922	-0.0493234	0.100409	0.638294	-0.00728788	0.0717961	0.919147	-0.00875605	0.0769679	0.912229	0.574608	0.996676	5.0
Diabetic nephropathy	CD86+ plasmacytoid Dendritic Cell %Dendritic Cell	finn-b-DM_NEPHROPATHY_EXMORE	ebi-a-GCST90001467	184987	3410	9	-0.000980649	0.0195494	0.959993	0.959993	0.00786869	0.0832468	0.927343	-0.0346526	0.0541518	0.522226	-0.0352166	0.0552003	0.541314	0.903345	0.992088	5.0
Diabetic nephropathy	CD45 on T cell	finn-b-DM_NEPHROPATHY_EXMORE	ebi-a-GCST90001915	184987	3113	8	0.000689746	0.016065	0.965754	0.965754	0.00207683	0.110253	0.985582	-0.00697545	0.077347	0.928141	-0.00653273	0.0785461	0.936044	0.987825	0.999743	5.0
Diabetic nephropathy	CD4 on CD4 regulatory T cell	finn-b-DM_NEPHROPATHY_EXMORE	ebi-a-GCST90002063	184987	2920	12	-0.000767042	0.0181331	0.966259	0.966259	-0.00338028	0.0923909	0.971535	-0.000303276	0.0670216	0.99639	0.00893846	0.0732382	0.905063	0.972698	0.999869	5.0
Diabetic nephropathy	BAFF-R on transitional B cell	finn-b-DM_NEPHROPATHY_EXMORE	ebi-a-GCST90001720	184987	3655	10	0.000946015	0.0233253	0.967649	0.967649	0.0440968	0.0817676	0.604364	-0.0230924	0.0580371	0.690711	-0.0374547	0.0597261	0.546166	0.543003	0.984334	5.0
Diabetic nephropathy	SSC-A on T cell	finn-b-DM_NEPHROPATHY_EXMORE	ebi-a-GCST90002080	184987	3113	9	0.000826948	0.0216321	0.969506	0.969506	-0.0222133	0.10071	0.831725	-0.00401704	0.0687827	0.953429	-0.00374648	0.0782	0.962963	0.782968	0.998108	5.0
Diabetic nephropathy	BAFF-R on IgD+ CD38+ B cell	finn-b-DM_NEPHROPATHY_EXMORE	ebi-a-GCST90001708	184987	3656	13	0.000682633	0.0185974	0.970719	0.970719	0.0438779	0.0736248	0.56326	-0.00444669	0.0548233	0.935355	0.00738139	0.0546042	0.894711	0.487702	0.998779	5.0
Diabetic nephropathy	CD45RA- CD28- CD8+ T cell %CD8+ T cell	finn-b-DM_NEPHROPATHY_EXMORE	ebi-a-GCST90001696	184987	3425	9	0.00809635	0.226754	0.971517	0.971517	0.487683	1.12241	0.677008	-0.147463	0.763878	0.846923	-0.284407	0.754841	0.716137	0.620156	0.99813	5.2
Diabetic nephropathy	CD28 on CD4+ T cell	finn-b-DM_NEPHROPATHY_EXMORE	ebi-a-GCST90001898	184987	2920	7	0.000780329	0.0219022	0.971579	0.971579	-0.0137026	0.104836	0.901104	-0.00725533	0.0767225	0.92466	-0.0101635	0.079377	0.9023	0.865224	0.995481	5.0
Diabetic nephropathy	BAFF-R on IgD+ CD24- B cell	finn-b-DM_NEPHROPATHY_EXMORE	ebi-a-GCST90001704	184987	3657	9	0.000494751	0.0143863	0.972566	0.972566	0.0187193	0.0940141	0.847836	-0.00316542	0.055128	0.954211	-0.00802535	0.0543687	0.886303	0.830158	0.999313	5.0
Diabetic nephropathy	CD4+CD8+ T cell %leukocyte	finn-b-DM_NEPHROPATHY_EXMORE	ebi-a-GCST90001608	184987	3668	8	-0.00101633	0.0295674	0.972579	0.972579	0.052749	0.0891871	0.575814	-0.00256093	0.0647802	0.968466	0.0602719	0.0749846	0.447949	0.482425	0.948637	5.1
Diabetic nephropathy	Terminally Differentiated CD4-CD8- T cell %T cell	finn-b-DM_NEPHROPATHY_EXMORE	ebi-a-GCST90001574	184987	3427	12	0.000455557	0.0158222	0.97703	0.97703	-0.0345248	0.0980513	0.732063	-0.00702489	0.0708344	0.921001	-0.0118276	0.0782381	0.882575	0.679201	0.999959	5.0
Diabetic nephropathy	CD33 on Granulocytic Myeloid-Derived Suppressor Cells	finn-b-DM_NEPHROPATHY_EXMORE	ebi-a-GCST90001950	184987	1244	7	0.000774675	0.0277262	0.97771	0.97771	0.0408367	0.164655	0.813988	0.00351953	0.120632	0.976724	0.0197378	0.134874	0.888445	0.766144	0.998631	5.0
Diabetic nephropathy	CD127 on CD28+ CD45RA+ CD8+ T cell	finn-b-DM_NEPHROPATHY_EXMORE	ebi-a-GCST90001929	184987	2920	12	-0.000566367	0.02159	0.979072	0.979072	0.00877743	0.0751129	0.909287	-0.0117503	0.0552502	0.831581	-0.0364174	0.0545994	0.518523	0.884276	0.991103	5.0
Diabetic nephropathy	Naive-mature B cell %B cell	finn-b-DM_NEPHROPATHY_EXMORE	ebi-a-GCST90001408	184987	3657	11	-0.000588838	0.0228754	0.979464	0.979464	-0.00714821	0.108229	0.948784	-0.024696	0.065429	0.705842	-0.0118804	0.0666731	0.862133	0.946978	0.995661	5.0
Diabetic nephropathy	CD45RA- CD4+ T cell Absolute Count	finn-b-DM_NEPHROPATHY_EXMORE	ebi-a-GCST90001534	184987	3395	11	-0.000290515	0.015711	0.985247	0.985247	0.0351598	0.0812776	0.675494	-0.00836177	0.0587702	0.88686	-0.000478343	0.0578197	0.993562	0.601568	0.999769	5.0
Diabetic nephropathy	IgD+ CD24- B cell %B cell	finn-b-DM_NEPHROPATHY_EXMORE	ebi-a-GCST90001415	184987	3657	10	-0.000370533	0.0270866	0.989086	0.989086	-0.00379155	0.0892003	0.967137	-0.0176339	0.0661268	0.789725	-0.00405688	0.0684621	0.954042	0.963266	0.983914	5.0
Diabetic nephropathy	BAFF-R on memory B cell	finn-b-DM_NEPHROPATHY_EXMORE	ebi-a-GCST90001715	184987	3657	11	-0.000153794	0.0124454	0.99014	0.99014	0.0298333	0.0803974	0.719168	0.00913803	0.0527751	0.862533	0.00238999	0.0512997	0.963758	0.665343	0.999943	5.0
Diabetic nephropathy	CD33 on CD33+ HLA DR+ CD14dim	finn-b-DM_NEPHROPATHY_EXMORE	ebi-a-GCST90001947	184987	1577	9	0.000213556	0.0179312	0.990498	0.990498	-0.0318459	0.137756	0.82379	-0.0165792	0.0975437	0.865036	-0.0150824	0.105664	0.890025	0.782825	0.999944	5.0
Diabetic nephropathy	CD3 on CD45RA+ CD4+ T cell	finn-b-DM_NEPHROPATHY_EXMORE	ebi-a-GCST90001858	184987	2919	15	-7.23113e-05	0.0152988	0.996229	0.996229	0.0361104	0.0893831	0.692783	0.00837939	0.0655376	0.898263	0.0113439	0.0714005	0.876035	0.631442	0.999995	5.0
Diabetic nephropathy	CD38 on IgD+ CD38dim B cell	finn-b-DM_NEPHROPATHY_EXMORE	ebi-a-GCST90001813	184987	3654	12	2.7383e-05	0.0144396	0.998487	0.998487	0.0179221	0.0895685	0.845418	0.00394162	0.0648447	0.95153	-0.00428688	0.0681482	0.95097	0.811888	0.999976	5.0
Diabetic nephropathy	CD33 on CD33+ HLA DR+ CD14-	finn-b-DM_NEPHROPATHY_EXMORE	ebi-a-GCST90001957	184987	1578	10	-1.76922e-05	0.0197705	0.999286	0.999286	-0.0695489	0.130069	0.60739	-0.0204246	0.0979932	0.834894	-0.0334544	0.107595	0.762935	0.521147	0.999947	5.0
Diabetic nephropathy	Naive CD8+ T cell %CD8+ T cell	finn-b-DM_NEPHROPATHY_EXMORE	ebi-a-GCST90001552	184987	3427	9	1.09033e-05	0.0167187	0.99948	0.99948	0.000631408	0.0746077	0.993484	0.0082612	0.0525239	0.875021	0.000500846	0.0544389	0.992885	0.992	0.997386	5.0
Diabetic nephropathy	HLA DR on CD14+ CD16- monocyte	finn-b-DM_NEPHROPATHY_EXMORE	ebi-a-GCST90001988	184987	3629	9	7.95251e-06	0.033773	0.999812	0.999812	0.0227481	0.231468	0.924467	-0.00352356	0.0940529	0.970115	-0.0124747	0.121521	0.920764	0.92014	0.990918	5.0
